# Supplementary material for: Epigenetic regulation of functional candidate genes for milk production traits in dairy sheep subjected to protein restriction in the prepubertal stage
Source: BMC Genomics. 2023 Sep 1;24:511. doi: 10.1186/s12864-023-09611-y (PMC10472666; doi:10.1186/s12864-023-09611-y)
Supplement: Supplementary file 1 — Additional file 1. [file 12864_2023_9611_MOESM1_ESM.zip]

Archive with 10 entries (10 files):
- Suppl_Material/SupplementaryFigure1.pdf
- Suppl_Material/SupplementaryFigure2.pdf
- Suppl_Material/SupplementaryTable1.pdf
- Suppl_Material/SupplementaryTable2.pdf
- Suppl_Material/SupplementaryTable3.xlsx
- Suppl_Material/SupplementaryTable4.xlsx
- Suppl_Material/SupplementaryTable5.xlsx
- Suppl_Material/SupplementaryTable6.xlsx
- Suppl_Material/SupplementaryTable7.xlsx
- Suppl_Material/SupplementaryTable8.xlsx
