# Supplementary material for: Epigenetic regulation of functional candidate genes for milk production traits in dairy sheep subjected to protein restriction in the prepubertal stage
Source: BMC Genomics. 2023 Sep 1;24:511. doi: 10.1186/s12864-023-09611-y (PMC10472666; doi:10.1186/s12864-023-09611-y)
Supplement: Supplementary file 1 — Additional file 1. [file 12864_2023_9611_MOESM1_ESM.zip › Suppl_Material/SupplementaryTable3.xlsx]

## Sheet: SupplementarTable2
Supplementary Table 3: Differentially methylated regions (DMRs) identified in the comparison between nutritional protein restriction (NPR) and control (C) animals.
Chromosome	start	end	length	nCG	Mean methylation NPR	Mean methylation Control	areaStat	Gene_symbol	promoter	exon	intron	intergenic
chr1	112885455	112887339	1885	397	0.361869	0.190916	6875.09	TRNAL-CAG_5	1	1	0	0
chr20	50694985	50695939	955	204	0.530825	0.306099	3474.66	FOXC1	0	0	0	1
chr1	112896353	112896784	432	122	0.299229	0.156772	2061.9	TRNAG-UCC_11	1	1	0	0
chr1	112851283	112851733	451	116	0.440765	0.184249	1883.91	TRNAG-GCC_2	1	1	0	0
chr11	42240935	42241421	487	95	0.517918	0.75414	-1516.84	CAVIN1	0	1	0	0
chr1	3049876	3050313	438	49	0.879549	0.436096	704.617	PER2	0	1	1	0
chr1	112869229	112869556	328	57	0.543534	0.193013	644.766	TRNAL-CAG_3	1	0	0	0
chr7	100234881	100235250	370	40	0.374718	0.820506	-612.966	LOC121820014	0	0	1	0
chr12	79002203	79002581	379	52	0.58754	0.220491	596.674	KIF21B	0	0	0	1
chr8	74623072	74623442	371	52	0.415668	0.208665	516.377	LOC114116137	0	0	0	1
chr16	71534027	71534376	350	51	0.667999	0.376507	503.294	LOC114118765	0	1	0	0
chr24	27099440	27099978	539	46	0.357614	0.704713	-496.039	ZNF48	0	1	0	0
chr22	44841997	44842463	467	56	0.340806	0.621372	-491.775	LOC101116189	0	1	1	0
chr1	112893163	112893512	350	38	0.409131	0.195074	455.387	TRNAG-GCC_7	1	0	0	0
chr8	81110890	81111335	446	31	0.764226	0.374307	427.283	ARID1B	0	0	0	1
chr22	47464866	47465308	443	37	0.794841	0.435572	409.133	TRNAS-GGA_219	0	0	0	1
chr18	64475627	64475926	300	43	0.552045	0.749043	-396.378	LOC121817135	0	0	0	1
chr6	117159179	117159569	391	45	0.364175	0.673325	-395.01	POLN	0	0	1	0
chr21	30044906	30045238	333	41	0.293784	0.582562	-391.166	BARX2	0	1	1	0
chr26	41357976	41358322	347	34	0.748913	0.405236	390.665	NR1D2	0	0	0	1
chr10	11710765	11711001	237	38	0.781288	0.512524	375.131	LOC101122871	1	1	0	0
chr1	264874207	264874483	277	39	0.779745	0.549091	343.586	LOC121817468	0	0	0	1
chr14	53191660	53191970	311	39	0.335203	0.56045	-341.541	IRF2BP1	1	1	0	0
chr18	65901599	65901968	370	38	0.435661	0.743326	-334.688	TRMT61A	1	1	1	0
chr8	89636974	89637218	245	27	0.427709	0.783812	-332.464	GPR31	1	1	0	0
chr11	61970930	61971146	217	32	0.866716	0.63975	326.787	PRKCA	0	0	1	0
chr6	114015098	114015355	258	30	0.524322	0.779034	-321.3	KIAA0232	0	0	1	0
chr15	75983655	75983913	259	36	0.866869	0.49751	320.813	ARFGAP2	0	0	1	0
chr20	51079128	51079391	264	28	0.866061	0.65587	318.59	LOC114109593	0	0	1	0
chr19	59129199	59129360	162	28	0.733694	0.396798	308.991	RAB7A	0	0	0	1
chr7	100261172	100261558	387	29	0.74431	0.461747	306.686	TRNAC-GCA_129	0	0	1	0
chr3	105639887	105640234	348	33	0.689533	0.454519	305.931	LOC121819274	0	0	1	0
chr8	91129532	91129973	442	35	0.552236	0.262037	303.325	WDR27	0	1	1	0
chr12	46260038	46260363	326	34	0.587168	0.31242	300.943	TNFRSF25	0	1	0	0
chr8	36401019	36401301	283	31	0.89621	0.646214	294.14	ASCC3	0	0	1	0
chr6	114149221	114149496	276	25	0.405341	0.713072	-291.096	LOC121819852	0	1	1	0
chr6	114125924	114126241	318	25	0.549847	0.81512	-289.009	LOC121819852	0	0	1	0
chr2	249637801	249638050	250	23	0.597247	0.307469	287.845	EPHA2	0	0	0	1
chr9	516110	516373	264	29	0.58596	0.281461	286.938	TRNAC-GCA_134	0	0	1	0
chr4	119804651	119804949	299	26	0.381059	0.77639	-285.667	LOC105609749	0	0	1	0
chr1	36425856	36426014	159	37	0.324678	0.546277	-284.359	LOC106990844	0	0	1	0
chr15	82151162	82151317	156	40	0.69316	0.382003	282.645	LOC114118341	0	1	1	0
chr5	41068625	41068949	325	32	0.456888	0.758731	-277.913	LOC114115036	1	1	1	0
chr2	241213005	241213368	364	29	0.451765	0.722969	-276.8	MAN1C1	0	0	0	1
chr22	49595881	49596256	376	32	0.72795	0.440624	275.813	LOC105606167	0	0	0	1
chr11	44853562	44853777	216	27	0.430398	0.821002	-275.21	PLEKHM1	0	0	1	0
chr4	119804472	119804576	105	21	0.428393	0.886659	-274.903	LOC105609749	0	0	1	0
chr1	2888914	2889513	600	28	0.858586	0.553901	273.836	ASB1	0	0	0	1
chr5	13442093	13442372	280	29	0.451578	0.708541	-273.782	KANK2	0	0	1	0
chr1	275048971	275049061	91	31	0.66415	0.920153	-273.306	PLCL2	0	0	1	0
chr8	75665562	75665669	108	22	0.39756	0.657705	-272.802	TRNAW-CCA_122	0	1	0	0
chr12	76726134	76726418	285	23	0.845223	0.560901	269.737	ATP6V1G3	0	0	0	1
chr6	58668590	58668702	113	28	0.774005	0.546193	267.675	LOC121819827	0	1	0	0
chr2	2376546	2376742	197	29	0.402907	0.785528	-267.563	RAB14	0	0	1	0
chr14	17699638	17699818	181	23	0.855981	0.402592	264.55	TRNAG-CCC_128	0	0	1	0
chr1	612997	613195	199	32	0.720027	0.488275	260.299	PPP1R7	0	0	1	0
chr22	41371378	41371666	289	26	0.826291	0.535138	251.644	ATE1	0	0	0	1
chr6	118182835	118183071	237	28	0.491637	0.780952	-250.903	CPLX1	0	0	1	0
chr3	218554442	218554568	127	24	0.525339	0.717042	-250.451	SNU13	0	0	0	1
chr7	35135798	35136132	335	28	0.571699	0.281217	248.428	ITPKA	0	1	1	0
chr18	55472752	55473117	366	25	0.385851	0.790959	-247.041	ITPK1	0	0	1	0
chr4	121076547	121076925	379	26	0.484025	0.867553	-245.462	ESYT2	0	0	1	0
chr11	62147358	62147649	292	27	0.376175	0.732497	-244.081	CACNG5	0	0	0	1
chr17	71706736	71707053	318	22	0.847258	0.609717	243.525	SPECC1L	0	0	1	0
chr3	225722334	225722571	238	27	0.706672	0.30259	237.25	MIOX	0	0	0	1
chr17	62148545	62148642	98	21	0.833895	0.572533	234.454	LOC121816968	0	1	0	0
chr2	249499750	249499973	224	24	0.653284	0.349701	234.39	FBXO42	0	0	1	0
chr14	33806936	33807206	271	26	0.895739	0.602067	233.961	BEAN1	0	1	1	0
chr14	6860733	6860910	178	21	0.792253	0.504228	233.635	DYNLRB2	0	0	0	1
chr23	57726528	57726758	231	26	0.867816	0.532819	233.325	NEDD4L	0	1	1	0
chr11	26454141	26454295	155	24	0.41474	0.60062	-233.116	VMO1	1	1	0	0
chr3	950945	951141	197	26	0.402389	0.803594	-232.918	LCN12	0	0	0	1
chr11	57854532	57854862	331	26	0.783117	0.40252	231.517	LOC105616444	0	0	1	0
chr2	233914655	233914948	294	23	0.724637	0.40104	231.32	LOC101109150	0	0	1	0
chr11	53238772	53239094	323	23	0.858963	0.534436	230.695	LOC105606280	0	0	0	1
chr12	72545093	72545329	237	27	0.224609	0.496556	-230.31	SERTAD4	0	0	0	1
chr18	28116670	28116861	192	27	0.661979	0.412905	229.293	LOC101113889	1	1	0	0
chr24	4351179	4351348	170	23	0.717636	0.420797	228.895	LOC114110676	0	1	1	0
chr3	18090107	18090491	385	22	0.459055	0.783229	-228.332	LOC121819004	0	0	0	1
chr19	48750757	48750902	146	27	0.511014	0.724168	-227.857	TLR9	0	1	0	0
chr21	46278700	46278914	215	28	0.691113	0.430901	227.475	LOC114110090	0	0	0	1
chr10	14150023	14150210	188	23	0.342568	0.622729	-224.696	LOC101109369	0	0	1	0
chr24	732225	732510	286	22	0.876495	0.52253	224.386	NPRL3	0	0	0	1
chr10	84834243	84834543	301	22	0.329105	0.746769	-222.872	ARHGEF7	1	1	1	0
chr12	80228554	80228836	283	27	0.727934	0.39705	222.331	CSRP1	0	1	0	0
chr24	1326390	1326639	250	21	0.913054	0.505433	221.666	SOX8	0	0	0	1
chr9	94631578	94631722	145	19	0.630112	0.300374	221.543	MRPL13	0	0	1	0
chr26	37631368	37631557	190	22	0.403838	0.730367	-221.356	SH2D4A	0	1	1	0
chr24	4351402	4351523	122	18	0.737148	0.434804	220.291	LOC114110676	0	0	1	0
chr24	35701274	35701411	138	27	0.409501	0.649618	-219.553	TRNAE-UUC_115	0	0	1	0
chr8	91276278	91276556	279	21	0.313055	0.66096	-213.941	ERMARD	0	0	0	1
chr2	247010420	247010690	271	20	0.766944	0.422514	212.694	SLC66A1	0	0	1	0
chr14	43069666	43069874	209	22	0.409041	0.660984	-211.653	WDR88	0	1	1	0
chr3	219192440	219192564	125	23	0.407489	0.61682	-210.721	TCF20	0	0	1	0
chr21	46672234	46672478	245	18	0.839081	0.559898	210.674	MUC5AC	0	0	0	1
chr11	55119002	55119171	170	21	0.839597	0.56748	210.474	UNC13D	0	1	1	0
chr20	14537902	14538080	179	21	0.358254	0.605374	-209.212	TRNAM-CAU_16	0	0	0	1
chr14	13975513	13975636	124	22	0.657259	0.384309	208.189	ANKRD11	0	0	1	0
chr14	22126031	22126192	162	23	0.726278	0.468391	207.837	IRX3	0	0	0	1
chr12	43390769	43390932	164	19	0.451537	0.70421	-201.444	SPSB1	0	0	1	0
chr11	61808632	61808794	163	24	0.590409	0.342553	201.386	APOH	0	0	0	1
chr6	114131527	114131733	207	18	0.227032	0.739708	-200.535	LOC121819852	0	0	1	0
chr24	36253273	36253481	209	26	0.707801	0.457852	198.82	TRNAG-UCC_108	0	1	1	0
chr14	12243317	12243559	243	23	0.469379	0.766454	-195.15	LOC121816471	0	0	0	1
chr18	66206560	66206776	217	21	0.563761	0.811623	-195.1	RD3L	0	0	1	0
chr23	60755375	60755664	290	23	0.442685	0.750769	-194.83	RNF152	0	0	0	1
chr20	9422102	9422301	200	19	0.512096	0.812662	-193.795	PPARD	0	1	1	0
chr12	32168654	32168794	141	21	0.823126	0.605399	191.484	LOC121816097	0	1	0	0
chr5	22888743	22888881	139	21	0.452723	0.719487	-191.001	SLC27A6	1	1	0	0
chr21	44736156	44736451	296	26	0.671073	0.311469	190.69	LOC101118574	0	0	0	1
chr17	66421423	66421606	184	16	0.375774	0.640849	-190.183	TPST2	0	1	1	0
chr17	44766617	44766928	312	22	0.842083	0.520318	189.619	FBRSL1	0	0	0	1
chr16	31855622	31855738	117	18	0.395372	0.209636	188.118	LOC121816771	0	0	0	1
chr14	63940807	63941120	314	18	0.834445	0.47789	187.762	LOC105602100	0	0	1	0
chr22	50714894	50715176	283	20	0.500599	0.751107	-187.688	LOC121817624	0	0	1	0
chr22	49674200	49674287	88	21	0.541743	0.795561	-187.624	TCERG1L	0	0	1	0
chr19	58583707	58583873	167	18	0.770787	0.526816	187.1	TRNAG-UCC_95	0	0	0	1
chr21	47417071	47417281	211	22	0.449201	0.746904	-185.815	NLRP6	1	0	1	0
chr11	27325994	27326134	141	23	0.481216	0.776974	-184.129	KDM6B	0	1	1	0
chr24	38786640	38786779	140	24	0.686978	0.449346	184.104	TRNAG-CCC_214	0	1	1	0
chr16	7901069	7901320	252	18	0.545054	0.798784	-183.264	ARHGEF28	0	1	1	0
chr8	89860445	89860607	163	23	0.372522	0.651089	-182.123	LOC114116219	0	0	0	1
chr18	53933140	53933345	206	23	0.416057	0.65013	-180.506	CCDC88C	1	1	1	0
chr26	35908505	35908812	308	21	0.838362	0.422594	180.043	NKX6-3	0	1	0	0
chr12	26872356	26872582	227	23	0.42079	0.777725	-179.526	LOC114108594	0	0	0	1
chr11	58899742	58900069	328	25	0.687126	0.382303	178.862	TRNAH-GUG_23	0	0	0	1
chr4	121075349	121075446	98	17	0.528881	0.757653	-177.457	ESYT2	0	0	1	0
chr14	7843005	7843315	311	19	0.464	0.846275	-176.84	PLCG2	0	0	1	0
chr4	120495005	120495199	195	22	0.55213	0.32784	176.463	LOC121819482	0	0	1	0
chr1	14322439	14322687	249	22	0.263651	0.540577	-176.25	HPCAL4	0	1	1	0
chr12	48995797	48995920	124	17	0.898295	0.644016	175.731	ARHGEF16	0	1	0	0
chr9	15123512	15123639	128	24	0.530642	0.801515	-175.412	LOC121820378	0	0	0	1
chr15	65320225	65320574	350	20	0.671129	0.428006	174.239	LDLRAD3	0	0	1	0
chr13	72084457	72084650	194	22	0.405348	0.618449	-174.008	L3MBTL1	1	0	0	0
chr12	75956898	75957361	464	15	0.756898	0.305978	172.311	LOC114117259	0	0	1	0
chr4	93993126	93993329	204	22	0.345701	0.588668	-172.098	TRNAC-ACA_81	0	0	1	0
chr11	61996429	61996594	166	20	0.751135	0.431062	171.209	PRKCA	0	0	1	0
chr3	224864568	224864773	206	22	0.424296	0.688426	-171.031	LOC121819250	0	0	0	1
chr12	78891141	78891348	208	24	0.455049	0.198006	170.955	LOC121816072	0	0	0	1
chr21	34244820	34245154	335	19	0.321536	0.709216	-170.836	LOC105604073	0	0	0	1
chr15	46007918	46007989	72	21	0.224297	0.473619	-169.91	LOC101116085	0	0	0	1
chr2	246587791	246587888	98	15	0.8061	0.361995	167.113	RNF186	1	1	0	0
chr11	61403132	61403340	209	21	0.476422	0.895443	-166.703	LOC121820678	0	0	0	1
chr12	49303448	49303538	91	18	0.286717	0.499607	-166.696	PRDM16	0	0	0	1
chr8	47985356	47985598	243	23	0.836754	0.575761	166.454	ANKRD6	0	1	1	0
chr20	50206967	50207135	169	22	0.41309	0.654724	-165.284	GMDS	0	0	0	1
chr13	82046882	82047114	233	18	0.440586	0.786212	-165.227	LOC121816254	0	0	1	0
chr10	12783916	12784262	347	15	0.823875	0.470675	164.288	AKAP11	1	0	0	0
chr5	50252146	50252328	183	20	0.728039	0.434125	163.961	LOC101105495	0	0	0	1
chr13	77162314	77162634	321	19	0.300113	0.624711	-163.672	CSE1L	0	0	1	0
chr13	83300156	83300244	89	14	0.403515	0.615111	-162.992	CBLN4	0	1	0	0
chr16	69451093	69451199	107	19	0.635339	0.420634	162.427	LOC105602651	0	0	0	1
chr9	23458839	23459051	213	25	0.536861	0.211655	162.11	ASAP1	0	0	1	0
chr1	264677502	264677750	249	23	0.519016	0.833545	-161.966	AGPAT3	0	0	1	0
chr6	115700025	115700141	117	19	0.422155	0.678606	-160.06	HMX1	0	0	0	1
chr4	45336759	45337015	257	18	0.867402	0.654447	160.032	LOC101103230	0	0	1	0
chr9	504400	504467	68	13	0.593728	0.88563	-159.954	TRNAC-GCA_134	0	1	0	0
chr14	51791280	51791631	352	19	0.766573	0.4513	159.688	KCNN4	1	0	0	0
chr1	271423041	271423163	123	20	0.62494	0.387086	159.661	ERG	1	0	1	0
chr19	58727363	58727464	102	17	0.704565	0.464634	158.521	IQSEC1	0	0	1	0
chr3	9822574	9822741	168	17	0.68977	0.446142	158.132	MVB12B	0	0	0	1
chr2	249622341	249622526	186	21	0.903791	0.643415	156.823	EPHA2	0	0	0	1
chr3	220553984	220554123	140	17	0.608748	0.803927	-156.703	PNPLA3	0	0	1	0
chr18	43101642	43101738	97	17	0.320098	0.512648	-155.597	FAM177A1	0	0	0	1
chr24	2553687	2553863	177	19	0.81323	0.430095	154.739	PDPK1	0	0	1	0
chr14	13646127	13646255	129	16	0.287805	0.861776	-153.864	CBFA2T3	1	1	1	0
chr19	2253856	2254069	214	16	0.645043	0.404129	153.145	LOC121817194	0	0	0	1
chr3	173528413	173528518	106	14	0.659748	0.462218	152.39	EID3	1	1	1	0
chr4	119499071	119499185	115	16	0.864254	0.637419	152.298	RNF32	0	0	0	1
chr1	11200951	11201183	233	19	0.331613	0.708638	-150.656	EVA1B	0	1	0	0
chr11	34328017	34328106	90	19	0.454058	0.705558	-150.419	TOM1L2	0	0	1	0
chr1	238287	238380	94	12	0.177696	0.376442	-150.224	D2HGDH	0	1	0	0
chr20	50694833	50694907	75	17	0.6017	0.386679	149.052	FOXC1	0	0	0	1
chrX	2852267	2852458	192	16	0.764056	0.521555	148.619	STS	0	0	0	1
chr17	12464310	12464417	108	17	0.626946	0.417495	148.432	ZNF827	0	0	1	0
chr3	222274211	222274344	134	17	0.738254	0.229366	148.339	LOC121819244	0	0	0	1
chr12	71316348	71316709	362	20	0.840697	0.395525	148.088	LOC121816105	0	0	0	1
chr14	23839864	23840096	233	21	0.711591	0.444401	147.559	GNAO1	0	0	1	0
chr1	260252155	260252354	200	14	0.543341	0.296714	147.432	LCA5L	0	0	0	1
chr17	72092588	72092698	111	16	0.915625	0.684515	147.205	YPEL1	0	1	0	0
chr18	67309469	67309639	171	19	0.38457	0.635088	-146.305	BRF1	0	0	1	0
chr14	13086766	13087052	287	15	0.370026	0.662516	-144.618	ZNF469	0	0	1	0
chr23	62161289	62161350	62	13	0.778219	0.454474	144.157	LOC101103612	0	0	0	1
chr10	30367411	30367596	186	16	0.475913	0.803466	-144.078	LOC121820438	0	0	0	1
chr14	54412275	54412478	204	21	0.642246	0.9137	-143.936	LOC114118123	1	1	1	0
chr11	57726679	57727104	426	19	0.728565	0.395557	142.825	LOC105616444	0	0	1	0
chrX	5923096	5923213	118	17	0.685673	0.371431	142.81	ARSL	1	0	1	0
chr11	13157459	13157539	81	18	0.859512	0.599087	142.539	LOC121820546	0	0	1	0
chr9	13455480	13455562	83	18	0.621666	0.32948	142.193	TONSL	0	1	0	0
chr1	2442408	2442637	230	17	0.748862	0.428846	141.876	LOC121818750	0	0	0	1
chr20	17630722	17630912	191	16	0.536492	0.853415	-141.275	MRPL14	0	1	0	0
chr6	104787559	104787704	146	15	0.704937	0.356229	141.1	STK32B	1	0	1	0
chr24	40275725	40275823	99	15	0.818599	0.515467	141.098	SDK1	0	0	1	0
chr21	46292232	46292350	119	19	0.40347	0.682447	-140.897	LOC114110090	0	0	1	0
chr2	235841270	235841378	109	16	0.832242	0.573092	140.049	PEF1	0	0	1	0
chr1	274383513	274383689	177	18	0.869941	0.571988	140.019	OXNAD1	0	0	1	0
chr13	78698578	78698669	92	17	0.411687	0.645141	-140.003	PARD6B	0	0	0	1
chr1	635507	635568	62	15	0.8075	0.495138	139.408	LOC101102694	0	1	0	0
chr20	23069437	23069597	161	15	0.5334	0.323541	138.07	TFAP2B	0	1	1	0
chr19	6463518	6463649	132	14	0.927853	0.515279	137.967	TRNAK-CUU_20	0	0	1	0
chr14	40460902	40461150	249	14	0.803112	0.521161	137.952	ZNF536	0	1	0	0
chr2	249637646	249637734	89	11	0.577964	0.306822	137.81	EPHA2	0	0	0	1
chr14	5243961	5244051	91	14	0.92173	0.634655	137.713	LOC121816358	0	0	1	0
chr3	219018349	219018548	200	15	0.461156	0.720588	-137.669	LOC114114086	0	1	1	0
chr12	72544937	72545023	87	16	0.23796	0.500938	-137.659	SERTAD4	0	0	0	1
chr11	61389293	61389458	166	17	0.899584	0.466964	136.37	LOC121820678	0	0	0	1
chr21	44964452	44964503	52	9	0.370224	0.547592	-136.191	CARS1	0	0	1	0
chr5	10784702	10784788	87	15	0.522461	0.225545	135.737	LYL1	0	1	0	0
chr6	117546376	117546508	133	14	0.442422	0.696438	-135.644	LOC101104663	0	0	0	1
chr17	72374513	72374607	95	22	0.693762	0.417247	135.143	THAP7	0	1	1	0
chr17	72483817	72483974	158	18	0.427881	0.651845	-135.049	LOC106991716	1	0	1	0
chr2	249001898	249002221	324	14	0.813398	0.415488	135.003	PADI3	0	0	1	0
chr9	56417420	56417655	236	12	0.344742	0.655067	-134.85	TPD52	0	0	1	0
chr3	60853977	60854182	206	18	0.397584	0.751529	-134.716	LOC121819045	1	0	0	0
chr17	72262397	72262484	88	11	0.405439	0.606021	-134.518	SERPIND1	0	0	1	0
chr15	27249611	27249767	157	15	0.524798	0.77901	-134.305	APOA1	0	1	1	0
chr23	61041184	61041380	197	22	0.363786	0.676313	-133.949	TNFRSF11A	0	0	1	0
chr1	274932605	274932706	102	18	0.713035	0.400293	133.126	PLCL2	0	0	1	0
chr17	10313058	10313152	95	15	0.795734	0.565404	132.912	TRNAG-GCC_43	0	0	1	0
chr11	31468891	31469076	186	14	0.526354	0.76243	-132.888	HS3ST3A1	0	0	0	1
chr14	50607197	50607414	218	16	0.351537	0.810209	-132.666	ERF	0	1	1	0
chr5	41839107	41839206	100	18	0.781593	0.448907	132.654	REXO1	0	0	0	1
chr23	62272335	62272531	197	18	0.822808	0.519019	131.089	LOC121817735	0	0	1	0
chr20	42488196	42488372	177	21	0.547321	0.233704	130.908	LOC114109730	0	1	1	0
chr8	88810068	88810190	123	17	0.844423	0.521643	130.762	PDE10A	0	0	0	1
chr20	7477526	7477651	126	17	0.574333	0.322554	130.322	LOC101110545	1	0	1	0
chr9	23995286	23995434	149	16	0.818592	0.559362	130.314	GSDMC	0	0	0	1
chr13	59310565	59310640	76	15	0.632686	0.394684	130.181	MC3R	0	0	0	1
chr1	6002878	6003045	168	21	0.61791	0.35013	130.161	SH3BP4	0	0	0	1
chr4	72098841	72099110	270	15	0.763706	0.354075	130.045	TRNAC-GCA_84	0	0	0	1
chr1	4418027	4418147	121	15	0.557805	0.324448	129.942	TRNAC-ACA_1	0	0	0	1
chr9	94642188	94642298	111	17	0.366042	0.614939	-129.891	MRPL13	0	0	1	0
chr5	36532144	36532264	121	14	0.864566	0.652675	129.679	LMAN2	0	0	0	1
chr1	8426840	8426971	132	20	0.386105	0.66462	-129.231	ZSCAN20	0	0	1	0
chr22	51076299	51076525	227	14	0.478353	0.757732	-128.964	UTF1	0	0	0	1
chr2	186852233	186852296	64	14	0.804887	0.601315	128.459	LOC114113424	0	0	1	0
chr25	43829123	43829251	129	15	0.461057	0.727578	-128.057	CXCL12	0	0	0	1
chr25	32865380	32865554	175	16	0.489664	0.741814	-127.653	POLR3A	0	1	1	0
chr14	3567857	3567960	104	19	0.687358	0.888946	-127.163	LOC114117781	0	0	0	1
chr14	661523	661768	246	13	0.52118	0.826355	-126.958	LOC121816453	0	0	0	1
chr24	35337594	35337694	101	6	0.362631	0.192619	126.079	LOC121817909	0	0	1	0
chr1	193274042	193274253	212	14	0.310139	0.660945	-126.028	LOC121816669	0	0	1	0
chr21	37405016	37405166	151	17	0.652786	0.331981	125.68	AHNAK	0	0	1	0
chr3	63278496	63278780	285	14	0.578737	0.86051	-125.48	PAPOLG	0	0	0	1
chr2	246938890	246939035	146	11	0.520883	0.779822	-125.436	LOC114113257	0	0	1	0
chr3	8458908	8459026	119	11	0.947889	0.390429	125.216	SH2D3C	0	0	1	0
chr2	243062680	243062790	111	18	0.799675	0.570932	125.049	LOC121818781	0	1	1	0
chr20	46690073	46690148	76	17	0.581299	0.793205	-124.928	TXNDC5	0	0	1	0
chr4	97917124	97917301	178	15	0.340864	0.616036	-124.769	PLXNA4	0	0	1	0
chr21	33460983	33461069	87	13	0.683204	0.465094	124.612	NFRKB	0	1	1	0
chr7	99733816	99733908	93	9	0.159963	0.927972	-123.813	TRNAW-CCA_111	0	0	1	0
chr18	32294198	32294400	203	18	0.790794	0.405807	123.785	STOML1	0	1	0	0
chr20	27274715	27274801	87	15	0.407576	0.234108	123.716	VARS2	1	1	0	0
chr3	180409614	180409723	110	13	0.307356	0.769153	-123.654	LOC114114032	0	0	1	0
chr5	4658249	4658431	183	14	0.309337	0.696783	-122.861	LOC114115062	0	0	1	0
chr12	79106719	79106864	146	15	0.852448	0.383086	122.784	IGFN1	0	0	0	1
chr21	47099640	47099880	241	17	0.305228	0.717693	-122.389	PHRF1	0	0	1	0
chr3	1816432	1816658	227	16	0.792003	0.452094	122.379	LOC105612347	0	0	0	1
chr11	49247851	49248101	251	13	0.36926	0.691047	-122.28	LOC105612385	0	0	0	1
chr19	51052343	51052510	168	12	0.796171	0.571726	121.659	P4HTM	0	1	1	0
chr17	71536312	71536465	154	16	0.804102	0.507279	121.382	SNRPD3	0	0	0	1
chr19	48396425	48396533	109	12	0.897608	0.601869	120.763	NT5DC2	0	0	1	0
chr14	5603453	5603558	106	12	0.671487	0.394215	120.451	TRNAR-GCG_7	0	0	1	0
chr12	42219522	42219674	153	16	0.501906	0.796688	-120.443	CASZ1	0	1	0	0
chr26	35914559	35914691	133	15	0.772083	0.365662	120.397	LOC121818069	1	0	1	0
chr18	66206893	66206943	51	9	0.605228	0.868474	-120.322	RD3L	0	0	1	0
chr11	51131878	51131989	112	15	0.664336	0.33735	120.269	BAIAP2	0	0	1	0
chr1	263095363	263095537	175	11	0.387353	0.952295	-119.766	ABCG1	0	0	0	1
chr10	81765929	81766061	133	13	0.396839	0.591674	-119.314	LOC105607421	1	1	1	0
chr2	37181890	37182006	117	13	0.304767	0.556071	-119.084	MYORG	0	1	1	0
chr1	275193537	275193616	80	13	0.91062	0.580783	119	TRNAS-GGA_43	0	0	1	0
chr23	57268088	57268149	62	11	0.557717	0.769279	-118.635	LOC121817746	0	1	0	0
chr1	265503556	265503666	111	18	0.590633	0.292454	117.83	ITGB2	0	0	1	0
chr13	59435018	59435083	66	13	0.896119	0.69223	117.639	SDCBP2	0	0	0	1
chr21	45168358	45168504	147	13	0.460489	0.76662	-117.499	CDKN1C	0	0	1	0
chr11	47796532	47796740	209	13	0.407753	0.692647	-116.977	FTSJ3	0	1	1	0
chr2	244154362	244154486	125	14	0.442929	0.726214	-116.524	ZBTB40	0	0	0	1
chr12	23575910	23575973	64	13	0.759961	0.548067	116.477	HLX	0	1	0	0
chr24	39372790	39372983	194	15	0.849344	0.569715	116.411	SLC29A4	0	0	1	0
chr6	92471530	92471620	91	16	0.738319	0.494412	116.408	SOWAHB	0	1	0	0
chr14	2111052	2111199	148	13	0.752359	0.451336	116.07	BCAR1	0	1	1	0
chr14	5726381	5726610	230	12	0.616572	0.410624	115.218	TRNAR-GCG_7	0	0	0	1
chrX	104596106	104596206	101	12	0.596644	0.254168	114.933	ZBTB33	1	1	1	0
chr11	61808480	61808572	93	10	0.695894	0.400529	114.378	APOH	1	0	0	0
chr1	29130408	29130526	119	17	0.781705	0.452491	114.364	MROH7	0	1	0	0
chr15	33917182	33917236	55	14	0.705329	0.411062	114.309	GRAMD1B	1	0	1	0
chr6	114178293	114178458	166	16	0.423869	0.705791	-114.147	TBC1D14	0	0	1	0
chr3	215842176	215842433	258	14	0.85797	0.594628	113.956	TMEM184B	0	0	1	0
chr6	114131981	114132052	72	12	0.714773	0.486779	113.844	LOC121819852	0	0	1	0
chr5	105914556	105914794	239	12	0.627816	0.88095	-113.664	LOC121819731	0	1	0	0
chr12	78295842	78295941	100	14	0.46961	0.771667	-113.661	NR5A2	0	0	1	0
chr11	35024498	35024551	54	15	0.420798	0.646641	-113.645	MAP2K3	0	0	0	1
chr12	42121525	42121757	233	15	0.754598	0.500933	113.306	CASZ1	0	0	1	0
chr8	63266649	63266746	98	13	0.759967	0.430579	113.257	ARFGEF3	0	0	1	0
chr14	53191521	53191587	67	12	0.387176	0.632385	-112.1	IRF2BP1	0	1	0	0
chr14	6050950	6051065	116	13	0.8871	0.666054	111.902	MAF	0	0	0	1
chr1	2888768	2888861	94	9	0.887381	0.640114	111.799	ASB1	0	0	0	1
chr19	28539729	28539811	83	13	0.648855	0.882185	-110.19	LOC121817226	0	0	0	1
chr11	54549134	54549204	71	16	0.700443	0.437593	110.096	LOC105616421	1	1	1	0
chr10	35984566	35984645	80	12	0.81361	0.500351	109.86	XPO4	0	0	1	0
chr1	230161545	230161642	98	13	0.307716	0.588094	-109.374	SHOX2	0	0	0	1
chr2	111683282	111683356	75	16	0.761208	0.523899	109.328	SH3RF1	0	0	0	1
chr5	3964367	3964542	176	13	0.444165	0.706597	-109.27	SLC25A42	0	0	1	0
chr16	3968659	3968805	147	13	0.678264	0.457913	109.046	LOC105602450	0	0	1	0
chr20	38510089	38510273	185	15	0.732332	0.430537	108.954	RNF144B	0	0	1	0
chr18	14166594	14166697	104	9	0.491015	0.809564	-108.858	LOC121817071	0	0	0	1
chr13	82050545	82050679	135	15	0.671517	0.354152	108.691	LOC121816254	0	0	1	0
chr9	82193002	82193052	51	12	0.63573	0.388897	108.526	LOC114116540	0	0	1	0
chr11	35024267	35024388	122	11	0.383489	0.664284	-108.105	MAP2K3	0	0	0	1
chr21	44415614	44415779	166	10	0.660938	0.36514	108.033	SHANK2	0	0	1	0
chr17	60145549	60145643	95	15	0.337126	0.587749	-108.015	TBX3	0	0	1	0
chr2	243738621	243738714	94	14	0.79396	0.424614	107.913	EPHB2	0	0	1	0
chr14	66287215	66287390	176	12	0.516064	0.262218	107.685	LOC114117955	0	0	0	1
chr1	69739282	69739347	66	12	0.458241	0.256666	107.383	GFI1	1	0	0	0
chr14	11568460	11568704	245	11	0.796535	0.403057	107.305	LOC114117783	0	0	0	1
chr15	28475254	28475425	172	15	0.53042	0.798282	-107.305	TMPRSS4	0	0	0	1
chr6	46486939	46486999	61	9	0.94034	0.507737	107.245	CCKAR	0	0	0	1
chr2	2004204	2004370	167	13	0.630257	0.312362	107.243	ALLC	0	0	0	1
chr14	18397542	18397615	74	13	0.244687	0.446939	-107.053	LOC114117785	0	0	0	1
chr22	44114597	44114726	130	10	0.442656	0.760431	-106.975	CTBP2	0	0	1	0
chr6	107126332	107126477	146	12	0.718659	0.421296	106.754	HS3ST1	0	0	0	1
chrX	114730043	114730167	125	12	0.444988	0.706084	-106.389	SOWAHD	0	1	0	0
chr18	67289716	67289794	79	12	0.763161	0.507003	106.285	NUDT14	0	0	0	1
chr20	49097310	49097419	110	14	0.89842	0.66419	105.486	LOC121817367	0	0	0	1
chr12	2875057	2875148	92	12	0.452103	0.734323	-105.478	TMCC2	0	0	1	0
chr9	23995487	23995586	100	12	0.785049	0.490592	105.323	GSDMC	0	0	0	1
chr11	32616996	32617232	237	12	0.372413	0.642293	-105.298	TEKT3	1	0	0	0
chr12	49303589	49303660	72	10	0.263198	0.48897	-105.26	PRDM16	0	0	0	1
chr6	115808365	115808632	268	15	0.343395	0.733068	-105.191	HMX1	0	0	0	1
chr20	49365086	49365192	107	13	0.854919	0.484565	105.128	LOC105603906	0	0	0	1
chr1	200383601	200383689	89	7	0.219384	0.458324	-105.073	LOC105602706	1	0	1	0
chr22	18500623	18500768	146	15	0.858041	0.577906	105.054	ZDHHC16	0	1	1	0
chr1	18238950	18239096	147	11	0.432987	0.758021	-104.992	PTPRF	0	1	1	0
chr2	1577526	1577604	79	13	0.521662	0.801795	-104.799	LOC121818569	0	0	0	1
chr14	11081210	11081317	108	15	0.365697	0.603307	-104.688	LOC121816361	0	0	1	0
chr16	71664351	71664441	91	12	0.365678	0.688635	-104.233	SLC9A3	0	0	1	0
chr18	66448623	66448960	338	13	0.423106	0.850403	-103.686	KIF26A	0	0	0	1
chr10	12122202	12122347	146	14	0.824712	0.552347	103.504	LOC114116684	0	0	1	0
chr17	3380032	3380088	57	10	0.458127	0.710398	-103.379	DCHS2	0	1	0	0
chr24	33133716	33133797	82	10	0.274515	0.735211	-103.336	RCC1L	0	0	1	0
chr5	16047633	16047912	280	12	0.881266	0.433763	103.267	LOC121819610	0	1	1	0
chr20	10505014	10505169	156	12	0.43681	0.679904	-103.208	KCTD20	0	0	1	0
chr25	38513903	38513964	62	11	0.883948	0.672578	103.127	CCSER2	0	0	0	1
chrX	36774629	36774713	85	9	0.85584	0.665754	103.089	LOC121818369	0	0	1	0
chr19	48786418	48786619	202	14	0.391576	0.718831	-102.86	LOC121817247	0	0	1	0
chr8	91275922	91276016	95	12	0.332747	0.549128	-102.668	ERMARD	0	0	0	1
chr17	71541597	71541651	55	11	0.769066	0.584204	102.634	SNRPD3	0	0	0	1
chr17	61462408	61462549	142	13	0.870166	0.635714	102.631	LOC105602911	0	0	1	0
chr2	4343606	4343749	144	14	0.67814	0.391524	102.521	BRINP1	0	0	0	1
chr18	15930472	15930582	111	13	0.758464	0.515927	102.274	LOC121817150	0	1	1	0
chr14	18548971	18549082	112	13	0.777586	0.470544	101.787	LOC121816478	0	0	1	0
chr11	21788205	21788272	68	13	0.379106	0.702612	-101.657	TIMM22	0	1	0	0
chr10	85966062	85966139	78	11	0.36821	0.592737	-101.164	GRTP1	0	0	0	1
chr25	7995063	7995158	96	8	0.332422	0.891499	-100.618	LOC121817966	0	0	1	0
chr26	28514655	28514817	163	15	0.80759	0.488835	100.56	LOC105606408	1	1	0	0
chr17	7720013	7720085	73	12	0.457978	0.844992	-100.531	TRNAS-GGA_196	0	0	0	1
chr22	50479458	50479564	107	12	0.525636	0.816779	-100.299	PWWP2B	0	0	1	0
chr24	1889887	1889947	61	11	0.921507	0.685115	100.165	IGFALS	0	1	0	0
chr5	106313516	106313649	134	10	0.493036	0.892541	-99.8166	MAN2A1	0	0	1	0
chr1	190070856	190070968	113	14	0.355083	0.64295	-99.7241	UMPS	0	0	1	0
chr3	210810863	210810934	72	11	0.474993	0.699146	-99.2078	TRNAK-UUU_7	0	0	0	1
chr8	89636711	89636842	132	13	0.263202	0.56135	-98.9364	GPR31	0	1	0	0
chr21	40051928	40052033	106	13	0.742249	0.455976	98.8669	TRNAE-UUC_102	0	0	0	1
chr18	67423149	67423344	196	12	0.546283	0.287606	98.7167	TEX22	1	1	0	0
chr24	25753475	25753626	152	11	0.267462	0.767753	-98.6189	KATNIP	0	0	1	0
chr11	55124227	55124372	146	13	0.346024	0.670997	-98.5336	UNC13D	0	1	1	0
chr10	35984712	35984832	121	12	0.745582	0.534767	98.0864	XPO4	0	0	1	0
chr18	62590356	62590448	93	10	0.664226	0.417215	98.0061	EVL	1	0	0	0
chr11	8954656	8954906	251	11	0.476443	0.801578	-97.9786	MPO	0	0	0	1
chr22	50259487	50259720	234	13	0.626537	0.252773	97.932	BNIP3	0	0	0	1
chr12	32936625	32936789	165	13	0.353437	0.657129	-97.5406	LOC121820774	0	0	1	0
chr2	66187520	66187782	263	11	0.294814	0.698952	-97.408	KLF9	0	0	0	1
chr21	22598915	22598977	63	11	0.308441	0.563933	-97.3697	NAV2	0	0	1	0
chr21	45168236	45168302	67	11	0.424528	0.691775	-97.3341	CDKN1C	0	0	1	0
chr14	13492470	13492616	147	15	0.667796	0.316239	96.8354	CTU2	0	1	1	0
chr2	528200	528262	63	10	0.623219	0.814374	-96.6843	TMEM18	0	0	0	1
chr26	28360772	28360874	103	10	0.607744	0.335276	96.3827	RNF122	0	0	1	0
chr22	22103936	22104009	74	11	0.390966	0.767803	-96.3793	POLL	0	1	0	0
chr7	5487900	5488037	138	12	0.453193	0.710692	-96.3391	HRH2	1	0	1	0
chr17	69193417	69193546	130	11	0.751695	0.556415	95.7027	TRNAG-CCC_176	0	0	0	1
chr5	59314754	59314849	96	11	0.653263	0.356455	95.6154	SLC6A7	1	1	1	0
chr2	243811728	243811961	234	10	0.662024	0.379588	95.5173	EPHB2	0	0	1	0
chr13	59442991	59443090	100	10	0.910142	0.734589	95.3599	SDCBP2	0	0	0	1
chr18	67413626	67413731	106	12	0.849367	0.519036	94.9331	TEX22	0	0	1	0
chr23	62055978	62056105	128	14	0.360623	0.768443	-94.9156	SERPINB5	0	0	1	0
chr19	48875207	48875285	79	11	0.466932	0.81578	-94.7359	LOC121817246	0	0	1	0
chr18	66174586	66174729	144	11	0.555409	0.828219	-94.5862	TDRD9	0	0	0	1
chr18	67309309	67309414	106	9	0.413734	0.657246	-94.5352	BRF1	0	0	1	0
chr9	15102708	15102786	79	9	0.637382	0.837948	-94.4399	LOC121820378	0	0	0	1
chr2	105265751	105265826	76	15	0.699979	0.41097	94.3215	FAM167A	1	0	1	0
chr19	59630979	59631090	112	10	0.793607	0.515666	94.255	MGLL	0	0	1	0
chr21	41356887	41357021	135	11	0.826087	0.614542	94.1584	PC	0	0	1	0
chr2	186922195	186922262	68	10	0.571658	0.855099	-94.1282	CLASP1	0	0	0	1
chr6	117519717	117519804	88	11	0.563588	0.309871	93.953	TMEM129	1	1	1	0
chr15	73588564	73588741	178	9	0.559016	0.841119	-93.7115	CD82	0	0	1	0
chr10	34489043	34489099	57	10	0.672943	0.456764	93.6144	SPATA13	0	0	1	0
chr21	31222837	31222933	97	11	0.793489	0.476096	93.5647	OPCML	0	0	1	0
chr7	79894394	79894455	62	13	0.403218	0.676336	-93.4584	SLC8A3	0	0	1	0
chr1	18784311	18784421	111	9	0.877769	0.4494	93.0353	KLF17	0	0	0	1
chr13	12393887	12393956	70	9	0.336812	0.560225	-92.9402	GATA3	0	1	0	0
chr19	46321208	46321305	98	10	0.459376	0.833039	-92.8865	LRTM1	0	0	1	0
chr2	10155319	10155434	116	12	0.591991	0.333015	92.4474	RGS3	0	0	1	0
chr5	59590020	59590095	76	11	0.393287	0.610948	-92.3952	NDST1	0	0	1	0
chr1	7607203	7607313	111	12	0.784223	0.460906	92.0982	DGKD	1	0	1	0
chr13	74529774	74529875	102	11	0.641393	0.357671	91.6988	WFDC3	0	0	1	0
chr23	43287348	43287598	251	12	0.428427	0.810653	-91.4872	CIDEA	0	1	1	0
chr3	7017981	7018033	53	12	0.761571	0.436773	91.3699	LOC114113868	0	0	0	1
chr12	23506715	23506816	102	9	0.502916	0.723037	-91.3634	MTARC1	0	0	1	0
chr3	211641094	211641203	110	9	0.826416	0.612958	91.3218	LOC105608579	0	0	1	0
chr1	193175577	193175637	61	10	0.747428	0.358174	91.1963	XXYLT1	0	0	1	0
chr12	1586482	1586573	92	11	0.779942	0.530254	91.0022	LOC114117371	0	0	0	1
chr2	247865541	247865632	92	14	0.409699	0.755052	-90.9371	KLHDC7A	0	1	0	0
chr26	18565284	18565525	242	10	0.906481	0.583733	90.82	FGL1	0	0	1	0
chr19	48507756	48507904	149	12	0.773516	0.519418	90.6434	NISCH	0	0	1	0
chr11	18685862	18685978	117	9	0.690487	0.418671	90.3554	LOC121820559	0	0	1	0
chr1	111117063	111117150	88	10	0.451644	0.649632	-89.9484	KCNJ9	0	1	0	0
chr5	4484194	4484270	77	11	0.845932	0.482599	89.9022	ELL	1	0	1	0
chr4	93527150	93527205	56	9	0.359689	0.543214	-89.1523	GCC1	0	1	0	0
chr14	63865813	63865886	74	11	0.569425	0.764295	-89.1353	LOC121816573	0	0	0	1
chr13	44501176	44501273	98	11	0.60198	0.350169	88.8998	LOC114117507	0	0	0	1
chr12	80133226	80133353	128	11	0.914298	0.511805	88.8443	NAV1	0	0	1	0
chr2	52952053	52952195	143	8	0.325647	0.662663	-88.8283	RUSC2	1	1	1	0
chr3	214287234	214287295	62	10	0.453684	0.700467	-88.8001	CACNA1C	0	1	0	0
chr1	2442304	2442356	53	11	0.714608	0.451034	88.6645	LOC121818750	0	0	0	1
chr2	224632207	224632309	103	8	0.626556	0.407642	88.5575	SGPP2	0	0	1	0
chr26	5989421	5989577	157	13	0.405329	0.734979	-88.504	XKR5	0	0	0	1
chr5	17720405	17720673	269	10	0.790175	0.436065	88.2784	MAP2K2	0	0	1	0
chr1	21119612	21119675	64	12	0.944085	0.659874	88.1821	KNCN	0	0	1	0
chr6	118041856	118042073	218	10	0.579839	0.344161	88.1686	FGFRL1	0	0	1	0
chr24	28243924	28243998	75	14	0.509013	0.20643	87.7409	SUMF2	1	1	0	0
chr2	248865805	248865868	64	9	0.652619	0.419361	87.6828	LOC121818797	0	0	1	0
chr20	27390575	27390636	62	12	0.260825	0.648942	-87.4703	IER3	0	0	0	1
chr1	252739306	252739415	110	11	0.470803	0.210983	87.3112	LOC114111234	0	0	0	1
chr5	10754031	10754099	69	12	0.559133	0.800535	-87.2131	STX10	0	1	1	0
chr23	48293136	48293308	173	10	0.847187	0.479206	87.1177	LOC114110506	0	0	1	0
chr24	30233325	30233479	155	10	0.486181	0.2395	86.8166	GALNT17	0	0	0	1
chr9	80916777	80916856	80	10	0.695997	0.460839	86.6305	LOC101108663	0	0	0	1
chr24	39342979	39343164	186	15	0.551591	0.882033	-86.5403	TNRC18	0	0	1	0
chr26	18650666	18650738	73	12	0.814292	0.555844	86.2406	TRNAG-UCC_111	0	1	1	0
chr12	4122280	4122333	54	9	0.744981	0.536022	86.2212	RASSF5	0	0	1	0
chr11	4766054	4766112	59	10	0.22971	0.721638	-86.0997	LOC101120345	0	0	0	1
chr1	106258905	106259055	151	11	0.291636	0.581424	-86.0082	PAQR6	1	1	1	0
chr11	8955017	8955084	68	11	0.416227	0.716909	-85.8984	MPO	0	0	0	1
chr19	52321619	52321739	121	11	0.511404	0.74979	-85.701	KLHL18	0	0	1	0
chr21	41967064	41967287	224	12	0.940492	0.618767	85.5592	TCIRG1	0	1	1	0
chr17	59580632	59580774	143	9	0.811046	0.354217	85.3244	LOC105602898	0	0	0	1
chr26	34464578	34464763	186	11	0.727206	0.405647	85.1303	IDO2	0	0	1	0
chr24	20796334	20796425	92	10	0.843786	0.554584	85.1099	OTOA	0	0	0	1
chr9	65781691	65781774	84	9	0.778127	0.566295	85.0326	LOC114116429	0	0	1	0
chr16	67592102	67592306	205	12	0.639581	0.38076	84.9557	ICE1	0	0	0	1
chr7	15663380	15663433	54	10	0.926011	0.554455	84.7143	ANP32A	0	0	1	0
chr5	10853040	10853156	117	10	0.331659	0.62818	-84.6056	NFIX	1	1	0	0
chr24	41624101	41624221	121	12	0.752624	0.467022	84.5109	ELFN1	0	0	1	0
chr14	9795212	9795287	76	11	0.685515	0.402107	84.4184	MLYCD	0	0	0	1
chr18	16240314	16240424	111	9	0.575566	0.868661	-84.3215	AGBL1	0	0	0	1
chr16	2351530	2351653	124	13	0.563053	0.360869	84.1766	LCP2	0	0	1	0
chr14	18769165	18769232	68	9	0.555296	0.343069	84.0373	CYLD	0	0	0	1
chr14	7588403	7588475	73	9	0.765548	0.418061	83.6701	LOC101121541	0	0	1	0
chr22	14988914	14988972	59	11	0.650799	0.83713	-83.6677	SLC35G1	0	0	0	1
chr3	9625354	9625439	86	10	0.72761	0.407712	83.6167	LOC105610844	0	0	1	0
chr23	50206058	50206147	90	10	0.644308	0.375914	83.5903	MBD1	0	0	1	0
chr25	34323916	34323982	67	9	0.712692	0.516617	83.4496	ANXA11	0	0	1	0
chr14	53982745	53982824	80	10	0.489537	0.767735	-83.3936	BBC3	0	0	1	0
chr24	33187513	33187593	81	9	0.589852	0.371153	83.0718	LOC101112784	0	0	1	0
chr5	7861395	7861467	73	8	0.707279	0.489602	83.0115	SYDE1	0	1	0	0
chr18	62713451	62713511	61	11	0.834615	0.493943	82.9438	EVL	0	0	1	0
chr2	1120562	1120665	104	9	0.802251	0.542382	82.5764	MYT1L	0	0	1	0
chr17	51069926	51070048	123	10	0.792619	0.519215	82.297	LOC114108813	0	0	0	1
chr21	40002186	40002316	131	12	0.817839	0.36925	82.2937	TIGD3	0	1	0	0
chr9	14377448	14377508	61	9	0.687709	0.516694	82.2891	LY6E	0	0	0	1
chr23	13994014	13994118	105	10	0.225322	0.713488	-82.211	LOC121817730	1	1	0	0
chr23	2775163	2775259	97	9	0.711278	0.519908	81.7338	ZNF516	0	0	1	0
chr21	29642856	29642907	52	7	0.364715	0.679122	-81.6135	KCNJ1	0	0	0	1
chrX	6813134	6813234	101	11	0.454007	0.730587	-81.401	CRLF2	0	0	0	1
chr2	33624887	33624966	80	10	0.545031	0.797174	-81.2856	ISCA1	0	0	0	1
chr24	27990099	27990189	91	11	0.646681	0.453513	81.2579	LOC101106131	0	1	1	0
chr25	7579355	7579470	116	8	0.942738	0.511547	81.2548	B3GALNT2	0	0	1	0
chr14	51791683	51791757	75	9	0.740665	0.491688	81.2438	KCNN4	1	0	0	0
chr1	116189814	116189869	56	8	0.399366	0.660727	-80.9462	LOC114113251	0	0	0	1
chr12	4355621	4355675	55	10	0.668841	0.405592	80.5002	LOC121820758	0	0	0	1
chr26	35441376	35441630	255	9	0.229791	0.69535	-80.4963	LOC114111108	0	0	0	1
chr5	95623342	95623468	127	9	0.511215	0.818965	-80.1648	LOC114115117	0	1	0	0
chr18	30896734	30896831	98	9	0.571935	0.768184	-80.1484	SNUPN	0	1	0	0
chr4	120793550	120793691	142	9	0.691421	0.430541	80.0737	PTPRN2	0	0	1	0
chr25	5997087	5997159	73	7	0.595191	0.886948	-80.0524	KCNK1	0	0	0	1
chr5	82171832	82171928	97	12	0.909044	0.702435	80.0314	EDIL3	0	0	0	1
chr16	38878435	38878539	105	10	0.705905	0.477393	79.9925	SPEF2	0	0	0	1
chr9	13870554	13870662	109	11	0.767362	0.563694	79.9329	EPPK1	0	0	0	1
chr11	55353479	55353657	179	11	0.385439	0.746958	-79.7618	LLGL2	0	1	1	0
chrX	55557549	55557616	68	14	0.229798	0.618125	-79.5821	CLCN5	1	1	0	0
chr19	58512575	58512634	60	10	0.739981	0.441988	79.5396	TRNAG-UCC_95	0	0	0	1
chr18	58034922	58035019	98	9	0.705691	0.493876	79.452	SYNE3	0	0	1	0
chr2	243206329	243206514	186	8	0.850788	0.47631	79.3713	ZNF436	0	0	0	1
chr1	71630925	71631197	273	11	0.398232	0.753897	-79.3398	F3	0	0	0	1
chr3	215842572	215842654	83	9	0.767329	0.581607	79.1537	TMEM184B	0	0	1	0
chr24	36246153	36246314	162	10	0.384638	0.6752	-79.1232	EPHB4	0	0	1	0
chr11	28288362	28288456	95	11	0.325483	0.675289	-78.9101	NTN1	0	0	1	0
chr3	175287425	175287646	222	10	0.437521	0.767391	-78.4701	TCP11L2	0	0	1	0
chr6	91833512	91833633	122	7	0.553315	0.281865	78.4492	SCARB2	0	0	1	0
chr19	55534261	55534355	95	10	0.492131	0.811538	-78.2303	VGLL4	0	0	1	0
chr4	6073465	6073525	61	10	0.497362	0.755734	-77.7349	GRB10	1	0	1	0
chr3	116764901	116764974	74	9	0.373381	0.609336	-77.7304	MYF6	1	1	0	0
chr11	24425345	24425404	60	7	0.844877	0.279223	77.7108	P2RX1	1	1	0	0
chr4	15159772	15160033	262	11	0.693918	0.23502	77.6834	DLX5	0	1	1	0
chr11	8082186	8082250	65	11	0.479995	0.709134	-77.5471	CCDC182	0	0	1	0
chr7	83956214	83956483	270	9	0.306819	0.747749	-77.08	LTBP2	0	0	1	0
chr21	38917645	38917750	106	10	0.744527	0.495748	77.064	MACROD1	0	0	1	0
chr10	69681147	69681509	363	8	0.63394	0.951872	-76.8927	TGDS	0	0	1	0
chr11	11387422	11387485	64	9	0.514456	0.280031	76.8373	TBX2	0	1	0	0
chr11	52433139	52433212	74	10	0.907131	0.407245	76.7372	LOC114117083	0	0	1	0
chr13	8392465	8392565	101	7	0.886937	0.664013	76.7355	TRNAW-CCA_153	0	0	1	0
chr13	69634571	69634660	90	8	0.549967	0.317643	76.6869	TRNAW-CCA_159	0	0	0	1
chr6	85898281	85898374	94	7	0.57925	0.839251	-76.6863	LOC101119640	0	0	1	0
chr14	51744711	51744772	62	11	0.453753	0.733607	-76.6192	LOC101108075	0	1	0	0
chr3	116764696	116764762	67	9	0.442293	0.670042	-76.6008	MYF6	1	1	0	0
chr23	58879912	58879995	84	11	0.412232	0.64103	-76.463	CCBE1	0	0	1	0
chr13	50696283	50696514	232	9	0.34187	0.75582	-76.3443	SMOX	1	0	1	0
chr18	28703103	28703227	125	9	0.759574	0.520992	76.213	HYKK	1	0	0	0
chr8	74477327	74477388	62	9	0.579876	0.313299	76.0716	LOC114116078	0	0	0	1
chr11	23070183	23070237	55	8	0.771692	0.512281	75.9721	TRNAG-UCC_54	0	0	1	0
chr15	74771819	74772019	201	11	0.633722	0.325991	75.8002	SLC35C1	1	1	1	0
chr22	44085601	44085731	131	11	0.386285	0.715382	-75.6409	CTBP2	0	0	1	0
chr15	8199196	8199445	250	9	0.257586	0.603053	-75.5464	LOC114110421	1	1	0	0
chr18	67413812	67413873	62	10	0.849367	0.519036	75.535	TEX22	0	0	1	0
chr18	64929188	64929250	63	9	0.667694	0.889154	-75.1623	RCOR1	0	0	0	1
chr11	14705830	14705944	115	10	0.73405	0.405068	75.0418	RAD51D	0	1	1	0
chr14	63998259	63998313	55	7	0.418682	0.853615	-74.8382	CNOT3	0	0	1	0
chr22	44193718	44193809	92	9	0.771672	0.503799	74.7981	CTBP2	0	0	1	0
chr4	103038950	103039049	100	10	0.911905	0.486658	74.7524	DGKI	0	1	0	0
chr13	53641017	53641098	82	10	0.810841	0.525455	74.4062	DNAJC5	0	1	0	0
chr2	2124363	2124469	107	9	0.916571	0.575656	74.3759	LOC121818575	0	0	0	1
chr13	10409568	10409638	71	9	0.883379	0.590072	74.3755	OTOR	0	0	0	1
chr15	29636606	29636758	153	11	0.397642	0.710629	-74.3024	LOC101109206	0	1	1	0
chr1	256260410	256260487	78	10	0.416973	0.6457	-74.1222	TF	1	0	1	0
chr3	1633932	1634020	89	7	0.234667	0.902341	-74.103	COL5A1	0	0	1	0
chr6	110946586	110946712	127	12	0.277654	0.664669	-74.0483	CPEB2	0	0	0	1
chr1	89165430	89165535	106	10	0.78538	0.426962	73.7986	INKA2	0	0	0	1
chr10	81821794	81821866	73	9	0.49718	0.71885	-73.7837	LOC105607421	0	0	0	1
chr17	53913933	53913994	62	7	0.768812	0.505733	73.6649	TRNAG-CCC_166	0	0	1	0
chr3	104011776	104011877	102	7	0.835961	0.591308	73.6502	NCAPH	0	0	1	0
chr3	14960601	14960691	91	9	0.728995	0.519359	73.529	LOC101122591	0	0	0	1
chr26	16845521	16845593	73	11	0.841542	0.632738	73.5212	TRIML1	0	1	1	0
chr17	4838237	4838343	107	9	0.665275	0.377219	73.4881	LOC121816912	0	0	0	1
chr17	50292121	50292278	158	9	0.555269	0.760691	-72.9649	TRNAW-CCA_186	0	0	0	1
chr5	92230946	92231026	81	9	0.422114	0.653294	-72.6219	MCTP1	1	0	0	0
chr18	61917950	61918043	94	9	0.701991	0.46389	72.5812	BCL11B	0	0	1	0
chr8	90283861	90283940	80	11	0.405167	0.625571	-72.5763	SMOC2	0	0	0	1
chr14	64181081	64181197	117	11	0.479667	0.85887	-72.5746	ZNF787	0	0	0	1
chr1	34930245	34930336	92	8	0.28693	0.804974	-72.5606	LOC101121820	0	0	0	1
chr22	43218236	43218295	60	7	0.342729	0.666922	-72.4483	LOC114110265	0	0	1	0
chr6	117957554	117957656	103	8	0.838323	0.575306	72.2504	LOC101105412	0	0	0	1
chr7	70497630	70497683	54	9	0.68659	0.446714	72.2452	LOC101103401	0	0	0	1
chr11	13903375	13903469	95	9	0.816293	0.624855	72.1899	LOC101113344	0	0	1	0
chr11	56974687	56974773	87	10	0.360674	0.787759	-72.1625	SDK2	0	0	1	0
chr12	80153696	80153797	102	11	0.900049	0.596813	72.1425	NAV1	0	0	1	0
chr2	2081018	2081085	68	8	0.780932	0.551915	72.018	LOC121818575	0	0	0	1
chr2	240800207	240800356	150	10	0.794733	0.352711	71.9597	EXTL1	0	1	1	0
chr14	48460239	48460323	85	8	0.491242	0.200522	71.8524	ZFP36	0	1	0	0
chr5	49408728	49408846	119	10	0.863635	0.489918	71.8466	SLC35A4	0	1	0	0
chr5	18442595	18442670	76	8	0.544722	0.31508	71.6316	S1PR4	1	1	0	0
chr23	1999917	2000101	185	8	0.75009	0.367099	71.2244	GALR1	0	0	0	1
chr2	87723159	87723290	132	10	0.362377	0.636597	-70.8966	PLIN2	0	0	0	1
chr13	34405656	34405728	73	9	0.555557	0.288114	70.8591	LOC121816319	0	0	0	1
chr7	79548285	79548369	85	8	0.781211	0.427951	70.8304	SUSD6	0	0	1	0
chr3	1902912	1903031	120	11	0.335379	0.779509	-70.7989	RXRA	0	1	1	0
chr12	46431260	46431360	101	8	0.386688	0.728437	-70.7426	GPR153	0	0	0	1
chr3	43127425	43127520	96	9	0.875772	0.619058	70.7275	ACTR2	1	0	0	0
chr1	277486108	277486173	66	9	0.735613	0.441796	70.3713	KCNH8	0	0	1	0
chr20	49483598	49483689	92	11	0.720293	0.451908	70.2887	SLC22A23	0	0	1	0
chr14	29443117	29443203	87	9	0.633566	0.371379	70.0998	CDH8	0	0	0	1
chr6	67676995	67677249	255	8	0.327273	0.742511	-69.945	TEC	0	0	0	1
chr12	29213737	29213805	69	10	0.810541	0.491636	69.7939	COQ8A	0	0	1	0
chr13	34041416	34041541	126	7	0.845063	0.604767	69.691	SVIL	0	1	1	0
chr26	37235731	37235861	131	10	0.799164	0.417085	69.6205	LOC121818075	0	0	1	0
chr3	221860945	221861031	87	7	0.810005	0.335465	69.5865	TRNAG-CCC_65	0	0	1	0
chr19	54695823	54695888	66	8	0.374231	0.670471	-69.482	ATP2B2	0	0	1	0
chr20	51362111	51362216	106	10	0.701023	0.299951	69.4798	LOC121817372	0	0	0	1
chr2	103130054	103130153	100	7	0.766474	0.450841	69.4551	LOC121818670	0	0	1	0
chr8	72918784	72918860	77	7	0.298034	0.537131	-69.2806	SASH1	1	1	1	0
chr3	222307897	222307961	65	9	0.321771	0.611929	-69.1027	MIRLET7B	0	0	1	0
chr3	216057901	216057971	71	10	0.527197	0.778429	-69.0613	DMC1	1	0	1	0
chr2	209612171	209612231	61	9	0.306178	0.603553	-68.9032	LOC105610401	0	1	0	0
chr16	5173935	5174064	130	11	0.807183	0.488778	68.8094	LOC121816790	0	0	1	0
chr12	80027133	80027255	123	10	0.836018	0.612449	68.7432	IPO9	0	0	1	0
chr7	52349931	52350018	88	8	0.727333	0.499206	68.6512	RFX7	1	0	0	0
chr19	56087410	56087490	81	7	0.165959	0.814485	-68.6204	PLXND1	0	0	1	0
chr13	75741494	75741547	54	7	0.687997	0.469635	68.5627	LOC121816240	0	0	1	0
chr24	1534702	1534827	126	10	0.410861	0.86746	-68.3947	LOC100144429	0	1	0	0
chr23	53056471	53056592	122	6	0.657119	0.34878	68.3617	TRNAC-ACA_215	0	0	1	0
chr11	62500965	62501031	67	8	0.60599	0.347472	68.2282	LOC105610540	1	1	1	0
chr19	59519895	59519992	98	9	0.694028	0.373623	68.0739	KBTBD12	0	0	0	1
chr3	19263689	19263755	67	8	0.7505	0.493738	68.0099	CYS1	0	0	1	0
chr11	8401718	8401781	64	11	0.68518	0.315904	67.9125	CUEDC1	0	0	1	0
chr3	206963450	206963529	80	7	0.417241	0.713114	-67.8108	LOC101104982	0	0	0	1
chr12	4099533	4099606	74	10	0.421503	0.698013	-67.7047	RASSF5	0	0	1	0
chr3	215535337	215535431	95	9	0.683111	0.405169	67.552	MICALL1	0	0	0	1
chr24	8258364	8258485	122	11	0.289806	0.734814	-67.369	LITAFD	0	0	0	1
chr3	95200501	95200572	72	7	0.579346	0.331945	67.1495	NOTO	0	0	0	1
chr1	2442153	2442243	91	9	0.70237	0.467064	67.1405	LOC121818750	0	0	0	1
chr5	18442242	18442329	88	8	0.585117	0.349079	67.1265	S1PR4	1	1	0	0
chr7	86418742	86418798	57	8	0.319918	0.568005	-66.8735	IRF2BPL	0	0	0	1
chr8	39058250	39058322	73	6	0.785732	0.433617	66.8396	LOC121820169	0	0	0	1
chr1	98715537	98715594	58	9	0.511515	0.716582	-66.7959	ACP6	0	0	1	0
chr21	42446634	42446703	70	8	0.687064	0.908318	-66.6649	GAL	0	0	1	0
chr6	103396132	103396244	113	9	0.571418	0.333011	66.4675	LOC105607321	0	0	0	1
chr3	219971983	219972113	131	8	0.419539	0.726732	-66.4223	SCUBE1	0	0	1	0
chr22	49642564	49642647	84	9	0.460947	0.766781	-66.4157	LOC105606167	0	0	1	0
chr10	85737641	85737706	66	7	0.609984	0.812551	-66.3601	MCF2L	0	0	0	1
chr9	35809543	35809707	165	8	0.827305	0.57563	66.274	XKR4	0	0	1	0
chr6	2338550	2338600	51	7	0.469262	0.713127	-66.2267	TMA16	0	0	1	0
chr7	86324120	86324176	57	7	0.631181	0.355093	66.1651	LOC105606525	0	0	1	0
chrX	5771481	5771548	68	8	0.664177	0.422123	66.1036	MXRA5	0	0	0	1
chr2	998045	998124	80	10	0.572279	0.910818	-66.0085	LOC105606473	0	0	1	0
chr4	65938165	65938319	155	7	0.676848	0.349869	65.9961	PDE1C	1	0	1	0
chr10	55526487	55526603	117	9	0.69138	0.369021	65.9382	NDFIP2	0	0	0	1
chr9	46553022	46553113	92	7	0.501672	0.891845	-65.7492	SLCO5A1	0	0	1	0
chr3	8646948	8647040	93	10	0.859631	0.510015	65.7471	TRNAC-ACA_57	0	0	1	0
chr13	62052507	62052624	118	9	0.324925	0.628763	-65.6838	BPIFB4	0	0	1	0
chr4	6333050	6333146	97	9	0.241784	0.662572	-65.6325	IKZF1	0	0	1	0
chr18	25499064	25499168	105	6	0.760276	0.458293	65.4222	LOC121817094	0	0	0	1
chr19	50193180	50193232	53	8	0.269331	0.794148	-65.4113	SLC38A3	1	0	1	0
chr23	1528027	1528107	81	6	0.701127	0.391627	65.2952	TRNAC-GCA_213	0	0	0	1
chr16	71664582	71664672	91	7	0.295458	0.6601	-65.2082	SLC9A3	0	0	1	0
chr2	193250018	193250086	69	7	0.65149	0.485945	65.1577	STAT1	0	0	1	0
chr22	16688015	16688125	111	8	0.389612	0.74268	-65.0904	PDLIM1	0	0	1	0
chr13	58580033	58580151	119	11	0.911701	0.516885	64.9898	BMP7	0	0	1	0
chr20	10699235	10699466	232	9	0.244217	0.675246	-64.9806	RAB44	1	0	1	0
chr15	38210945	38211022	78	10	0.478688	0.82375	-64.9806	RRAS2	0	1	1	0
chr23	60394104	60394194	91	7	0.373271	0.658478	-64.9696	LOC121817714	0	0	1	0
chr24	2616133	2616211	79	7	0.738907	0.275405	64.855	KCTD5	0	0	1	0
chr24	33187365	33187457	93	8	0.639516	0.420765	64.8328	LOC101112784	0	0	1	0
chr6	114449849	114449933	85	9	0.740751	0.391098	64.4505	SORCS2	0	0	1	0
chr6	112988870	112988921	52	7	0.35673	0.690937	-64.4467	LDB2	0	0	1	0
chr3	92462610	92462701	92	11	0.520019	0.818392	-64.3987	LOC101106246	0	0	0	1
chr18	67272549	67272615	67	8	0.7416	0.303687	64.3568	NUDT14	0	0	1	0
chr16	64420778	64420829	52	8	0.752602	0.431177	64.2595	LOC114118808	0	0	0	1
chr5	79487535	79487779	245	6	0.353599	0.711274	-64.2586	ATG10	1	0	0	0
chr2	250079771	250079829	59	8	0.415846	0.66669	-64.0764	LOC121818848	0	0	0	1
chr22	50833347	50833504	158	11	0.781085	0.328484	63.9888	CFAP46	0	0	1	0
chr24	39358262	39358438	177	8	0.726686	0.46983	63.9074	TNRC18	0	0	1	0
chr21	43838830	43838926	97	7	0.514466	0.83235	-63.8426	PPFIA1	0	0	1	0
chr1	84880498	84880555	58	9	0.457402	0.651514	-63.8117	TRNAA-AGC	0	0	0	1
chr2	117864135	117864196	62	8	0.796493	0.551191	63.743	GPR17	0	0	1	0
chr5	106549304	106549391	88	8	0.647681	0.364485	63.7116	TRNAC-ACA_95	0	0	0	1
chr2	9598067	9598126	60	7	0.624297	0.822971	-63.6646	COL27A1	0	0	0	1
chr16	54240648	54240786	139	8	0.923723	0.480437	63.5849	TRNAW-CCA_178	0	0	0	1
chr2	118854720	118854796	77	6	0.314477	0.872821	-63.5202	MFSD6	0	0	1	0
chr19	59568184	59568249	66	7	0.33342	0.557341	-63.3827	KBTBD12	0	0	0	1
chr22	51076148	51076198	51	8	0.49771	0.76442	-63.2535	UTF1	0	0	0	1
chr3	105628730	105628783	54	9	0.854218	0.475025	63.2178	LOC121819274	0	0	1	0
chr24	33133488	33133605	118	9	0.352454	0.733043	-63.1692	RCC1L	0	0	1	0
chr15	73535889	73535957	69	8	0.809177	0.563592	63.1661	LOC121816714	0	0	0	1
chr1	262604533	262604593	61	9	0.471457	0.704227	-63.0345	LOC114110419	0	0	0	1
chr14	5244145	5244263	119	8	0.913956	0.629152	62.9371	LOC121816358	0	0	1	0
chr5	41042797	41042857	61	9	0.314384	0.55531	-62.9208	PTBP1	0	0	0	1
chr14	52612465	52612639	175	7	0.741845	0.281364	62.8626	TRAPPC6A	0	0	1	0
chr14	34621885	34622017	133	8	0.334076	0.76499	-62.7029	LOC121816495	0	1	1	0
chr21	29549750	29549905	156	8	0.464809	0.744432	-62.6095	FLI1	0	0	1	0
chr14	10165960	10166042	83	9	0.546836	0.74296	-62.4535	ATP2C2	0	0	1	0
chr14	11568832	11568882	51	8	0.76371	0.515605	62.3636	LOC114117783	0	0	0	1
chr1	262604644	262604745	102	7	0.454554	0.683683	-62.0287	LOC114110419	0	0	0	1
chr1	247007371	247007506	136	8	0.352795	0.664697	-61.9688	PLS1	0	0	1	0
chr3	3558695	3558773	79	9	0.404768	0.65489	-61.8208	KCNT1	0	0	1	0
chr11	53426660	53426722	63	5	0.830529	0.547193	61.6456	TNRC6C	0	0	1	0
chr14	21715675	21715725	51	7	0.654662	0.444921	61.4699	TRNAG-UCC_70	0	0	1	0
chr2	19445407	19445470	64	8	0.545789	0.865983	-61.3647	SMC2	0	0	0	1
chr2	235847634	235847690	57	10	0.294293	0.689028	-61.2645	HCRTR1	0	0	1	0
chr25	6692511	6692615	105	6	0.668455	0.433798	61.2197	TARBP1	0	0	0	1
chr26	43181019	43181145	127	8	0.7692	0.322606	61.2001	TRNAG-UCC_114	0	0	1	0
chr19	59570648	59570731	84	8	0.601307	0.845795	-61.1951	KBTBD12	0	0	0	1
chr7	9592686	9592759	74	7	0.822218	0.602501	61.0411	LHFPL2	0	0	1	0
chr5	5585896	5585957	62	9	0.532547	0.771636	-60.971	DDA1	0	0	1	0
chr6	60338892	60338954	63	9	0.504781	0.729798	-60.9466	NSUN7	0	0	0	1
chr17	3234510	3234604	95	12	0.604975	0.918378	-60.943	DCHS2	0	0	1	0
chr10	16224863	16224924	62	7	0.4972	0.686637	-60.9208	SIAH3	0	0	0	1
chr6	71894653	71894744	92	8	0.49733	0.77294	-60.7279	EXOC1L	0	0	0	1
chr10	84761261	84761318	58	8	0.702987	0.432049	60.632	ARHGEF7	0	0	0	1
chr16	62628305	62628355	51	6	0.679017	0.394569	60.6207	LOC101105188	0	0	1	0
chr20	6735481	6735543	63	8	0.367589	0.685189	-60.5974	LOC114109714	0	0	0	1
chr10	30147423	30147503	81	7	0.602909	0.848	-60.4362	LOC105616258	0	1	1	0
chr22	19222705	19222852	148	10	0.895727	0.545519	60.395	LOXL4	0	0	0	1
chr1	10542156	10542230	75	8	0.435556	0.745078	-60.299	NCDN	0	1	0	0
chr11	60426964	60427044	81	6	0.681826	0.853831	-60.2507	LOC105610551	0	0	0	1
chr10	34397114	34397171	58	8	0.581005	0.836004	-60.1572	SPATA13	0	0	0	1
chr19	59367567	59367645	79	7	0.485582	0.712878	-60.0714	EEFSEC	0	0	1	0
chr12	3118554	3118719	166	9	0.60872	0.384989	59.8605	CDK18	0	0	1	0
chr1	88351604	88351668	65	9	0.911142	0.593016	59.8597	LRIF1	0	0	0	1
chr9	24031495	24031566	72	7	0.828037	0.588219	59.7953	GSDMC	0	0	0	1
chr23	1279644	1279709	66	7	0.773755	0.442495	59.7852	LOC121817726	0	1	0	0
chr5	41241395	41241486	92	6	0.677113	0.304183	59.692	ARHGAP45	0	1	1	0
chr25	12795506	12795619	114	8	0.465878	0.825797	-59.6745	RET	0	0	0	1
chr17	35956032	35956086	55	7	0.793485	0.587901	59.6685	TRPC3	0	1	0	0
chrX	6139078	6139231	154	8	0.398605	0.876562	-59.5847	LOC114111845	1	1	1	0
chr13	71235545	71235662	118	9	0.855477	0.642328	59.5838	TRNAE-CUC_33	0	0	1	0
chr1	72361136	72361213	78	8	0.82015	0.489544	59.5654	RWDD3	0	0	0	1
chr17	17810764	17810924	161	7	0.627285	0.29106	59.5252	TRNAC-GCA_194	0	0	1	0
chr24	1062847	1063030	184	7	0.462743	0.949926	-59.2679	RAB40C	0	0	1	0
chr15	21396744	21396836	93	8	0.57519	0.333202	59.2601	LOC121816667	0	0	1	0
chr14	3837638	3837724	87	8	0.603725	0.321717	59.1886	LOC121816458	0	0	1	0
chr13	66898077	66898316	240	6	0.381037	0.811705	-59.1333	TTI1	1	0	1	0
chr8	90386077	90386129	53	8	0.763596	0.486509	59.0464	SMOC2	0	0	1	0
chr1	266045403	266045473	71	7	0.401258	0.673031	-59.044	SLC19A1	0	0	1	0
chr4	55739612	55739707	96	7	0.909047	0.564138	58.9278	LOC114114516	0	0	1	0
chr24	40663846	40663919	74	8	0.672963	0.406831	58.9055	LOC121817847	0	0	0	1
chr3	7635217	7635291	75	7	0.547592	0.761953	-58.7379	LOC114113872	0	0	1	0
chr1	93492754	93492846	93	8	0.732595	0.480291	58.7254	LOC105615359	1	0	0	0
chr20	18049683	18049748	66	7	0.904117	0.705451	58.5197	LOC101115238	0	0	0	1
chr3	190372975	190373031	57	6	0.465673	0.684627	-58.4646	KRAS	1	0	0	0
chr20	16546702	16546774	73	7	0.403026	0.597722	-58.4564	RPL7L1	0	1	0	0
chr11	50359493	50359620	128	8	0.633699	0.390416	58.4346	LOC105606262	0	0	1	0
chr12	23478591	23478677	87	4	0.976387	0.195	58.3297	MTARC1	0	0	1	0
chr13	58199289	58199378	90	8	0.35435	0.611051	-58.3017	ZBP1	0	0	1	0
chr13	54676996	54677076	81	7	0.852568	0.605138	58.0241	OSBPL2	0	0	1	0
chr24	948761	948839	79	7	0.716	0.484435	57.983	RAB11FIP3	0	0	1	0
chr7	74667907	74667980	74	6	0.754456	0.511324	57.9248	AKAP5	0	1	1	0
chr21	47184999	47185053	55	10	0.331963	0.706066	-57.9063	RNH1	0	1	0	0
chr20	24445303	24445355	53	7	0.681851	0.451953	57.8687	LOC105603744	0	0	0	1
chr3	13147303	13147395	93	6	0.796262	0.237154	57.8336	LOC101117238	0	0	0	1
chr2	66256298	66256357	60	7	0.362731	0.634385	-57.7892	LOC121818637	0	0	1	0
chr16	2475062	2475128	67	6	0.391768	0.589794	-57.6826	LOC106991656	0	0	1	0
chr15	79395399	79395546	148	7	0.375492	0.672162	-57.6176	LOC101119933	0	0	1	0
chr3	93472838	93472909	72	10	0.836739	0.502449	57.5478	DYSF	0	0	1	0
chr18	29276336	29276397	62	7	0.625051	0.800534	-57.5004	TRNAG-GCC_46	0	0	0	1
chr1	11002606	11002667	62	8	0.353142	0.706642	-57.4084	LOC121818983	1	1	0	0
chr12	79855900	79855990	91	9	0.623464	0.339368	57.2924	LOC105610032	0	0	0	1
chr8	89578878	89578944	67	8	0.479348	0.854626	-57.2755	LOC121820217	0	1	0	0
chr18	6969287	6969355	69	7	0.850089	0.586703	57.2215	LOC105603035	0	0	1	0
chr17	16238896	16238970	75	5	0.291933	0.568258	-57.2202	IL15	1	0	0	0
chr3	4476253	4476335	83	7	0.399849	0.655398	-57.1538	TTF1	0	0	1	0
chr17	10269018	10269081	64	7	0.591443	0.824401	-57.1319	TRNAC-ACA_182	0	0	1	0
chr2	55526272	55526334	63	7	0.618199	0.364849	57.1111	TRNAE-CUC_13	0	0	0	1
chr8	86115547	86115609	63	7	0.662904	0.874722	-56.9428	LOC101113502	0	0	1	0
chr19	50588992	50589047	56	6	0.880982	0.680824	56.6748	APEH	0	1	0	0
chr17	69696192	69696252	61	9	0.897866	0.58068	56.6364	LOC121816982	0	0	1	0
chr18	5984498	5984551	54	7	0.650162	0.361853	56.4719	LYSMD4	0	0	1	0
chr11	24473643	24473713	71	9	0.4364	0.791743	-56.1494	ATP2A3	0	0	0	1
chr2	146585588	146585705	118	7	0.772551	0.332573	55.9897	TRNAC-GCA_40	0	0	0	1
chr19	48431142	48431193	52	6	0.936205	0.657827	55.9339	STAB1	0	1	0	0
chr19	6953205	6953293	89	7	0.698047	0.420785	55.7141	CMTM6	0	0	1	0
chr19	7263900	7264048	149	9	0.314536	0.81163	-55.6756	TRIM71	0	0	1	0
chr3	138746180	138746323	144	5	0.582719	0.356601	55.6753	LOC121819117	0	1	0	0
chr3	18205418	18205498	81	6	0.525944	0.270178	55.603	ID2	0	0	0	1
chr24	1723138	1723199	62	7	0.779934	0.36437	55.5832	TMEM204	0	0	1	0
chr13	78058642	78058695	54	7	0.857769	0.659783	55.2538	SNAI1	0	0	0	1
chr16	64338429	64338482	54	7	0.816805	0.62568	55.1726	LOC114118808	0	0	0	1
chr24	4398459	4398548	90	7	0.578757	0.849722	-55.1551	ZNF500	0	0	1	0
chr13	75325829	75325964	136	8	0.686626	0.190656	55.0162	LOC121816239	0	0	0	1
chr12	26336756	26336866	111	9	0.846465	0.358733	55.0072	CAPN2	0	0	1	0
chr15	15254447	15254506	60	6	0.457488	0.724683	-54.9341	AMOTL1	0	0	1	0
chr20	48660553	48660618	66	6	0.932474	0.392257	54.9126	PPP1R3G	0	1	0	0
chr17	52590325	52590395	71	7	0.677125	0.466617	54.8072	ARL6IP4	0	1	0	0
chr25	33807675	33807784	110	7	0.742678	0.461998	54.7362	LOC105605025	0	0	0	1
chr10	85791273	85791355	83	8	0.350784	0.619564	-54.7156	MCF2L	0	0	1	0
chr24	2021891	2021959	69	9	0.580076	0.330603	54.6114	HS3ST6	0	0	0	1
chr15	54876187	54876270	84	7	0.304551	0.857609	-54.5527	LOC101109482	0	0	1	0
chr13	16400778	16400852	75	7	0.696358	0.450947	54.5314	LOC114117553	0	0	1	0
chr2	130911122	130911184	63	6	0.627371	0.356988	54.401	SESTD1	0	0	1	0
chr14	37663047	37663147	101	7	0.626501	0.369027	54.3943	ZFHX3	0	0	0	1
chr13	20793775	20793832	58	6	0.736964	0.431049	54.0097	PLXDC2	0	0	1	0
chr20	41585751	41585804	54	7	0.637436	0.823363	-53.7423	CD83	0	0	0	1
chr16	57024296	57024425	130	9	0.699621	0.451992	53.6976	MARCHF11	0	0	0	1
chr11	33983023	33983092	70	6	0.617518	0.860184	-53.6896	FAM83G	0	1	1	0
chr1	275193400	275193451	52	6	0.884083	0.579767	53.5262	TRNAS-GGA_43	0	0	1	0
chr11	8411984	8412038	55	8	0.374487	0.75632	-53.5127	CUEDC1	0	0	1	0
chr11	50580876	50580946	71	5	0.556938	0.797185	-53.4345	GCGR	0	0	0	1
chr2	248858403	248858459	57	7	0.946249	0.716693	53.4053	LOC121818796	1	1	1	0
chr9	94219946	94220002	57	7	0.762333	0.323417	53.3906	DEPTOR	0	0	0	1
chr5	59314640	59314701	62	7	0.653263	0.356455	53.3652	SLC6A7	1	1	1	0
chr2	138387601	138387698	98	7	0.649766	0.350951	52.9929	METTL8	0	0	0	1
chr17	71894323	71894408	86	10	0.507995	0.873582	-52.9338	GNAZ	0	0	1	0
chr26	936858	936912	55	7	0.719495	0.496446	52.8612	DLGAP2	0	0	0	1
chr18	64935686	64935737	52	7	0.747431	0.459141	52.5711	RCOR1	0	0	0	1
chr22	48973696	48973749	54	8	0.822225	0.509546	52.5457	GLRX3	0	0	0	1
chr17	64816658	64816782	125	6	0.387834	0.672992	-52.5193	WSCD2	0	1	1	0
chr19	6738533	6738584	52	6	0.590778	0.358965	52.363	CMTM8	1	0	1	0
chr1	93453193	93453263	71	7	0.922825	0.505413	52.1943	TRNAG-CCC_9	0	0	1	0
chr22	48241200	48241274	75	7	0.817617	0.549152	52.1092	LOC121817622	0	0	0	1
chr2	151688900	151688979	80	8	0.528481	0.841883	-52.0882	UPP2	0	0	0	1
chr22	44176758	44176942	185	7	0.734875	0.420731	52.0769	CTBP2	0	0	1	0
chr4	23386091	23386148	58	7	0.532002	0.831883	-52.0094	ETV1	0	0	1	0
chr13	58394380	58394437	58	7	0.806761	0.348647	51.976	RBM38	0	0	0	1
chr14	5822504	5822577	74	5	0.613081	0.862412	-51.8274	TRNAR-GCG_7	0	0	0	1
chr18	31196982	31197043	62	7	0.875657	0.485107	51.8086	C18H15orf39	0	1	0	0
chr14	4705073	4705128	56	6	0.674033	0.472289	51.8082	CLEC3A	0	0	0	1
chr8	27017203	27017322	120	6	0.336182	0.663051	-51.7697	SLC22A16	0	0	0	1
chr1	264874699	264874753	55	7	0.635588	0.397908	51.7622	LOC121817468	0	0	0	1
chr21	46837762	46837854	93	6	0.292169	0.955078	-51.7058	AP2A2	0	0	1	0
chr14	12998160	12998254	95	6	0.822825	0.596657	51.691	ZNF469	0	0	1	0
chr21	44892686	44892739	54	7	0.871777	0.680885	51.5635	LOC105605809	1	0	1	0
chr7	20926961	20927024	64	5	0.844552	0.551483	51.5155	LOC101119050	0	0	0	1
chr8	12734080	12734140	61	6	0.709564	0.375967	51.4642	NCOA7	0	0	1	0
chr19	50397599	50397659	61	6	0.372997	0.706829	-51.4365	MST1R	0	1	0	0
chr6	78593343	78593488	146	6	0.41326	0.878691	-51.3106	LOC101114018	0	0	0	1
chr14	25323134	25323223	90	7	0.61397	0.841194	-51.253	KIFC3	0	1	1	0
chr23	59836416	59836477	62	7	0.748021	0.519093	51.2168	TRNAS-GGA_222	0	0	0	1
chr14	9815668	9815795	128	6	0.724587	0.298059	51.2018	OSGIN1	0	0	0	1
chr1	234796590	234796784	195	6	0.528391	0.821583	-51.1513	LOC114110989	0	0	0	1
chr16	62627949	62628036	88	6	0.685074	0.454132	51.1326	LOC101105188	0	0	1	0
chr2	236557862	236557932	71	7	0.6883	0.325442	51.0129	LAPTM5	0	0	1	0
chr1	106434195	106434268	74	6	0.510539	0.805724	-50.9758	LOC101105119	0	0	0	1
chr3	172234647	172234731	85	7	0.350955	0.59263	-50.9244	PAH	0	0	1	0
chr3	3726897	3726984	88	8	0.888059	0.553814	50.9201	LOC121818984	0	0	1	0
chr14	13069840	13069915	76	8	0.78738	0.418004	50.8792	ZNF469	0	0	1	0
chr15	22598827	22598890	64	6	0.445114	0.79407	-50.8628	LOC105602163	0	0	0	1
chr9	21489061	21489139	79	6	0.394003	0.700402	-50.6329	TG	0	0	1	0
chr14	63119817	63119894	78	7	0.598294	0.814806	-50.5779	RDH13	0	0	1	0
chr20	49487886	49487951	66	9	0.79616	0.294097	50.504	SLC22A23	0	0	1	0
chr13	78631038	78631137	100	8	0.90285	0.465125	50.164	RIPOR3	0	0	1	0
chr11	22354977	22355042	66	7	0.439012	0.777184	-50.1465	DOC2B	0	0	0	1
chr7	16970250	16970323	74	6	0.623681	0.854826	-50.1021	TLE3	0	0	1	0
chr3	209279559	209279784	226	5	0.847786	0.393778	50.0642	LPCAT3	0	0	0	1
chr22	33069120	33069187	68	7	0.629521	0.351844	50.0352	TCF7L2	0	0	1	0
chr19	42907370	42907424	55	6	0.475774	0.69528	-49.9572	FAM107A	0	0	1	0
chr18	8040807	8040966	160	5	0.437502	0.873178	-49.9556	LOC114109288	0	0	0	1
chr18	32714482	32714546	65	5	0.637107	0.82388	-49.9277	LOC114109111	0	0	0	1
chr24	1109029	1109115	87	7	0.441826	0.708934	-49.854	RHOT2	1	0	1	0
chr11	53897386	53897470	85	6	0.849027	0.508154	49.7964	SEPTIN9	0	0	1	0
chr1	172705169	172705368	200	5	0.750904	0.295881	49.542	LOC105612547	0	0	0	1
chr10	86266918	86267040	123	7	0.47065	0.796169	-49.4615	LOC121820483	0	0	1	0
chr23	51447645	51447702	58	7	0.395093	0.671935	-49.4318	TRNAC-ACA_214	0	0	0	1
chr2	244268827	244268888	62	5	0.477395	0.728402	-49.3797	LOC121818783	0	0	0	1
chr9	50050580	50050650	71	7	0.787095	0.50108	49.3338	STAU2	0	0	0	1
chr13	11459942	11460002	61	4	0.574442	0.896065	-49.2737	PRKCQ	0	0	0	1
chr5	59910502	59910562	61	6	0.38394	0.716544	-49.2667	SMIM3	0	0	1	0
chr16	64420615	64420720	106	5	0.765018	0.509879	49.2004	LOC114118808	0	0	0	1
chr14	57536794	57536844	51	6	0.628158	0.377868	49.1797	C14H19orf84	1	0	1	0
chr15	41048301	41048381	81	7	0.508872	0.749497	-49.1735	GALNT18	0	0	1	0
chr14	8470855	8470915	61	7	0.780125	0.523718	49.1728	CDH13	0	0	0	1
chr24	2113173	2113261	89	6	0.802396	0.529278	49.1447	NTHL1	0	0	1	0
chr13	78967460	78967642	183	6	0.544658	0.840543	-49.0862	LOC106990143	0	0	1	0
chr14	48251755	48251823	69	6	0.747366	0.490786	49.0779	PAK4	0	0	1	0
chr21	46162945	46163011	67	7	0.89902	0.539137	49.0197	IFITM10	0	0	0	1
chr2	102153164	102153241	78	6	0.814559	0.419472	48.878	CCDC25	0	1	1	0
chr14	25323459	25323509	51	6	0.469017	0.753265	-48.8338	KIFC3	0	0	1	0
chr2	248802611	248802674	64	7	0.710242	0.409006	48.627	ARHGEF10L	1	0	1	0
chr24	41085837	41085890	54	6	0.731033	0.424099	48.581	LOC121817863	0	1	0	0
chr5	12726377	12726439	63	5	0.38547	0.600457	-48.5397	ICAM3	0	0	0	1
chr11	15746067	15746160	94	5	0.47868	0.773347	-48.4579	LOC121820555	1	1	0	0
chr20	7879069	7879145	77	9	0.338475	0.683802	-48.4098	LOC121817365	0	1	0	0
chr2	248865975	248866041	67	6	0.607582	0.366244	48.3866	LOC121818797	0	1	1	0
chr22	43524324	43524395	72	7	0.68211	0.497961	48.3808	OAT	0	0	0	1
chr5	80469582	80469671	90	5	0.855678	0.557937	48.2471	LOC105615318	1	1	1	0
chr14	51744829	51744908	80	6	0.440529	0.74055	-48.1639	LOC101108075	0	1	0	0
chr11	13545279	13545412	134	6	0.798428	0.568963	47.9101	SYNRG	0	0	1	0
chr24	1444537	1444654	118	9	0.907995	0.604219	47.8502	CACNA1H	0	0	0	1
chr11	28263960	28264069	110	7	0.493014	0.770278	-47.8029	NTN1	0	0	0	1
chr16	70060800	70060885	86	6	0.803634	0.588781	47.7706	LOC121816827	0	0	0	1
chr24	39411805	39411911	107	8	0.37367	0.894866	-47.6564	SLC29A4	0	0	0	1
chr9	13455668	13455742	75	5	0.644703	0.358239	47.5824	TONSL	0	1	0	0
chr10	30611368	30611452	85	7	0.433771	0.63853	-47.4686	HMGB1	0	0	1	0
chr14	63965685	63965773	89	7	0.768205	0.414935	47.4585	TMC4	0	1	0	0
chr7	99563059	99563154	96	7	0.95814	0.621735	47.3943	EFCAB11	0	0	1	0
chr16	2228264	2228503	240	8	0.769715	0.41059	47.322	LOC114118798	0	0	0	1
chr3	100305830	100305925	96	5	0.495601	0.703331	-47.2932	CNOT11	0	0	0	1
chr26	37401939	37402056	118	5	0.521366	0.288557	47.2714	CSGALNACT1	0	0	1	0
chr14	17670197	17670272	76	8	0.81318	0.445132	47.2688	ZNF423	0	0	1	0
chr9	74587076	74587135	60	5	0.595903	0.331467	47.2167	AZIN1	0	0	0	1
chr4	13880424	13880521	98	5	0.860285	0.474265	47.1879	DYNC1I1	0	0	1	0
chrX	124651099	124651160	62	6	0.755372	0.428938	47.1441	TRNAR-CCG_10	0	1	0	0
chr9	58099736	58099793	58	5	0.889027	0.730495	47.0144	MAL2	0	0	0	1
chr14	62998567	62998635	69	7	0.859188	0.578398	47.0028	PPP6R1	0	0	1	0
chr26	6123025	6123075	51	7	0.446061	0.706449	-46.9177	LOC105605768	0	0	1	0
chr11	56944352	56944402	51	8	0.719784	0.366462	46.9173	SDK2	0	0	1	0
chr14	52612726	52612813	88	7	0.699035	0.340544	46.7632	TRAPPC6A	0	0	1	0
chr7	98824643	98824730	88	4	0.624673	0.38831	46.6683	TTC8	0	0	0	1
chr3	62153845	62153917	73	7	0.785438	0.497222	46.6287	LOC114113599	0	0	1	0
chr14	48477573	48477627	55	5	0.373373	0.683407	-46.625	RPS16	0	0	0	1
chr2	246229851	246229911	61	6	0.702505	0.440712	46.4804	PLA2G2F	0	0	0	1
chr2	249408586	249408651	66	6	0.797941	0.556634	46.4605	SZRD1	0	1	0	0
chr7	99705777	99705836	60	6	0.505671	0.742971	-46.3977	TDP1	0	0	1	0
chr1	7571182	7571237	56	6	0.357373	0.6263	-46.2472	DGKD	1	0	1	0
chr23	5036753	5036863	111	6	0.226593	0.556523	-46.1926	TRNAF-GAA_40	0	0	0	1
chr24	27082520	27082573	54	5	0.612744	0.379925	46.1809	MYLPF	0	0	0	1
chr18	65121092	65121176	85	6	0.720601	0.400576	46.0145	TRAF3	0	0	0	1
chr8	9263775	9263829	55	6	0.378913	0.658872	-45.9581	IBTK	0	0	0	1
chr10	34505785	34505863	79	6	0.898272	0.461136	45.9233	SPATA13	0	0	1	0
chr3	62534398	62534458	61	7	0.790177	0.462112	45.8842	SOWAHC	0	0	0	1
chr4	6376474	6376531	58	5	0.593715	0.333975	45.8835	IKZF1	0	0	1	0
chr18	14623471	14623537	67	6	0.819813	0.388968	45.8568	LOC121817072	1	1	1	0
chr11	53170300	53170359	60	7	0.546392	0.308363	45.789	LOC121820651	1	0	0	0
chr16	41090802	41090854	53	5	0.761483	0.523972	45.7789	NPR3	0	0	1	0
chr19	55444701	55444759	59	5	0.860722	0.544971	45.6512	VGLL4	0	0	1	0
chr8	91638546	91638610	65	6	0.792234	0.538269	45.5605	FAM120B	0	0	1	0
chr21	26125074	26125181	108	5	0.736223	0.503057	45.4248	PKNOX2	0	0	1	0
chr7	49214636	49214715	80	5	0.877752	0.537222	45.4224	MYO1E	0	0	1	0
chr14	1305172	1305227	56	5	0.746839	0.955047	-45.377	EXOSC6	0	1	0	0
chr8	26181537	26181612	76	5	0.839536	0.541565	45.3479	LOC114116064	0	0	1	0
chr21	20563378	20563430	53	7	0.312074	0.646187	-45.2692	TRNAY-AUA_22	0	0	0	1
chr23	8787871	8787951	81	5	0.785215	0.402801	45.1613	TMX3	0	0	0	1
chrX	126314385	126314447	63	7	0.579013	0.305626	45.1091	LOC114111690	0	0	0	1
chr8	89859212	89859263	52	6	0.378116	0.709835	-45.0616	LOC114116219	0	0	0	1
chrX	32957377	32957460	84	5	0.72002	0.311981	44.8305	TRNAS-GGA_239	0	0	0	1
chr5	52906640	52906732	93	6	0.840934	0.415738	44.7938	YIPF5	0	0	0	1
chr12	49489643	49489700	58	6	0.343706	0.596136	-44.7842	TTC34	0	0	0	1
chr2	7278514	7278570	57	6	0.280981	0.698362	-44.6722	LOC114112921	0	0	1	0
chr17	66962722	66962801	80	5	0.285298	0.542213	-44.6513	LOC121816972	0	0	0	1
chr10	30574458	30574521	64	5	0.565974	0.794268	-44.5632	HMGB1	0	0	1	0
chr12	50033691	50033748	58	6	0.750227	0.947273	-44.4664	GABRD	0	0	1	0
chr5	64640846	64640927	82	7	0.446559	0.749115	-44.4381	SGCD	0	0	0	1
chr3	221860764	221860882	119	5	0.811699	0.335269	44.2908	TRNAG-CCC_65	0	0	1	0
chrX	24424312	24424373	62	6	0.477123	0.893154	-44.2023	LOC114112025	1	0	0	0
chr24	28384054	28384120	67	5	0.514237	0.262487	43.8893	GUSB	0	0	1	0
chr11	39222509	39222562	54	5	0.450552	0.66198	-43.7645	LASP1	0	0	1	0
chr1	42537439	42537513	75	7	0.705377	0.942807	-43.7581	INSL5	0	0	1	0
chr16	18218036	18218171	136	8	0.497875	0.808684	-43.7186	LOC121816801	0	0	0	1
chr6	102492474	102492531	58	5	0.350463	0.60059	-43.6765	C6H4orf36	0	0	0	1
chr12	40430630	40430733	104	4	0.479387	0.767114	-43.6087	LOC114117383	0	0	0	1
chr9	33814345	33814400	56	5	0.798848	0.603221	43.6077	LOC121820385	0	0	0	1
chr11	7226434	7226488	55	6	0.322196	0.679322	-43.3915	LOC121820540	0	0	0	1
chr19	56071316	56071404	89	6	0.790039	0.52214	42.8661	LOC121817270	0	0	1	0
chr24	40987335	40987407	73	5	0.353139	0.612661	-42.7983	AMZ1	0	0	1	0
chr17	46131981	46132408	428	8	0.440884	0.651398	-42.7476	TRNAW-CCA_184	0	0	1	0
chr5	48628000	48628177	178	6	0.907383	0.375768	42.6224	PSD2	1	0	1	0
chr17	51023427	51023561	135	6	0.853852	0.576312	42.6147	LOC114108812	0	1	1	0
chr3	1126853	1126929	77	6	0.302008	0.762078	-42.5526	LOC114114123	0	0	1	0
chr16	39463986	39464045	60	7	0.727179	0.477683	42.535	TTC23L	0	0	1	0
chr1	264008876	264008973	98	5	0.78316	0.489884	42.5336	CRYAA	0	0	0	1
chr5	4394465	4394520	56	5	0.327704	0.624349	-42.4676	TMEM59L	0	0	0	1
chr12	76156447	76156531	85	5	0.773537	0.556585	42.4395	DENND1B	0	0	1	0
chr4	107053899	107053989	91	8	0.394314	0.836511	-42.4107	LOC114112209	1	1	0	0
chr17	72205531	72205607	77	5	0.832263	0.547873	42.3372	LOC114118891	0	1	0	0
chr6	50336110	50336175	66	5	0.779505	0.529531	42.3083	PCDH7	0	0	0	1
chr1	27394675	27394752	78	5	0.460599	0.848682	-42.2408	LOC101117285	0	0	0	1
chr16	60384304	60384374	71	5	0.442259	0.721174	-42.2016	TRNAW-CCA_180	0	0	0	1
chr9	94754077	94754167	91	6	0.389815	0.772036	-42.1656	LOC101116918	0	0	1	0
chr16	4790636	4790689	54	7	0.311208	0.574715	-42.1549	ERGIC1	0	0	1	0
chr1	3459895	3460005	111	6	0.26283	0.510115	-42.1526	LRRFIP1	0	0	1	0
chr24	26665706	26665790	85	5	0.419001	0.776856	-42.0926	CORO1A	0	0	0	1
chr4	15444153	15444211	59	5	0.655664	0.908661	-42.0725	SDHAF3	0	0	0	1
chr21	40178660	40178746	87	7	0.790499	0.438037	41.8815	LTBP3	0	0	1	0
chr7	11851702	11851794	93	6	0.242481	0.883768	-41.8662	ANKDD1A	0	1	1	0
chr4	111983293	111983363	71	5	0.762563	0.549551	41.8062	TRNAW-CCA_76	0	0	1	0
chr6	91405573	91405638	66	5	0.486967	0.72432	-41.7076	LOC114115476	0	0	0	1
chr2	246990249	246990328	80	5	0.648746	0.35834	41.6597	LOC114113257	0	0	1	0
chr1	107885481	107885684	204	5	0.812714	0.348609	41.6026	FCRL5	0	0	1	0
chr17	65372398	65372453	56	6	0.948476	0.602324	41.5714	KIAA1671	0	0	1	0
chr24	37633677	37633764	88	6	0.974584	0.669937	41.5598	SMURF1	0	0	1	0
chr19	10352363	10352481	119	5	0.845822	0.588492	41.5388	LOC121817208	0	0	0	1
chr20	43799622	43799712	91	4	0.591503	0.831159	-41.5363	LOC121817385	0	1	0	0
chr15	41673202	41673274	73	5	0.514285	0.745137	-41.5142	TRNAG-CCC_151	0	0	0	1
chr20	4133911	4134024	114	5	0.294212	0.566071	-41.5136	COL21A1	0	0	0	1
chr13	16922026	16922082	57	5	0.916262	0.726549	41.4709	LOC114117494	0	0	1	0
chr11	50718284	50718343	60	6	0.522586	0.819996	-41.4442	FAAP100	0	1	0	0
chr16	62870153	62870210	58	7	0.878686	0.616575	41.4423	LOC105602628	0	0	0	1
chr9	79665129	79665188	60	5	0.895201	0.611983	41.372	LOC101107532	0	0	0	1
chr7	1400017	1400102	86	7	0.467035	0.857132	-41.3494	LOC121820019	0	0	0	1
chr7	24079637	24079718	82	4	0.714397	0.918859	-41.3401	CHD8	0	1	1	0
chr19	6451509	6451565	57	5	0.75183	0.430609	41.317	OSBPL10	0	0	1	0
chr21	43331726	43331850	125	6	0.884864	0.371611	41.1866	FGF19	0	1	0	0
chr11	5819509	5819566	58	6	0.350332	0.65664	-41.1821	TMEM100	0	0	0	1
chr24	716840	716900	61	6	0.881915	0.583298	41.163	TRNAY-GUA_56	0	0	1	0
chr1	5653374	5653428	55	5	0.544693	0.36501	41.1347	AGAP1	0	0	0	1
chr18	53783319	53783409	91	5	0.585626	0.803114	-40.9436	DGLUCY	0	0	0	1
chr3	5264213	5264287	75	4	0.815076	0.556139	40.9057	PRRT1B	0	0	1	0
chr8	9037033	9037100	68	4	0.896697	0.46687	40.7995	LOC114116241	0	0	0	1
chr18	43346958	43347013	56	6	0.946042	0.603015	40.7972	PSMA6	0	0	0	1
chr11	49248166	49248223	58	6	0.404336	0.738973	-40.7937	LOC105612385	0	0	0	1
chr26	28360943	28360997	55	4	0.528773	0.321871	40.7366	RNF122	0	0	1	0
chr14	40826526	40826593	68	5	0.790476	0.540903	40.6832	ZNF536	0	0	0	1
chr18	63340775	63340878	104	5	0.433075	0.799535	-40.6168	GTL2	0	0	0	1
chr11	21788039	21788127	89	6	0.380329	0.703741	-40.4965	TIMM22	0	1	0	0
chr1	16067947	16068001	55	6	0.384094	0.648355	-40.4409	EDN2	0	0	1	0
chr4	120793348	120793410	63	5	0.760971	0.4551	40.4381	PTPRN2	0	0	1	0
chr3	97347432	97347484	53	6	0.962494	0.613893	40.4278	GPR45	0	0	1	0
chr1	97102190	97102244	55	5	0.436758	0.683621	-40.1013	PHGDH	0	0	1	0
chr7	71503012	71503098	87	5	0.285634	0.6177	-40.0575	PRKCH	1	0	0	0
chr6	56585268	56585318	51	5	0.770128	0.518581	40.03	DTHD1	0	0	0	1
chr1	114285178	114285372	195	4	0.414952	0.6598	-39.9325	DDR2	0	0	1	0
chr8	62875038	62875104	67	5	0.657845	0.86412	-39.9308	TNFAIP3	0	0	0	1
chr3	993096	993158	63	6	0.52501	0.900053	-39.878	TRAF2	0	0	1	0
chr12	59106081	59106132	52	4	0.771892	0.514283	39.7176	RASAL2	0	0	1	0
chr3	130798136	130798233	98	5	0.657355	0.258325	39.6555	TMCC3	0	0	1	0
chr7	72577294	72577371	78	5	0.792721	0.552616	39.4352	LOC106991288	0	0	0	1
chr17	47028428	47028522	95	4	0.422879	0.642705	-39.4332	FZD10	0	0	0	1
chr17	70022163	70022216	54	5	0.604075	0.265695	39.4064	PIK3IP1	0	0	0	1
chr1	16301584	16301636	53	5	0.410906	0.72922	-39.3383	LOC114114913	0	0	1	0
chr11	6959199	6959256	58	5	0.303061	0.498737	-39.2295	ANKFN1	0	0	1	0
chr11	40146894	40146983	90	6	0.744303	0.487121	39.1536	NR1D1	0	0	1	0
chr17	64203249	64203306	58	5	0.473869	0.848606	-39.0992	LOC101102091	0	0	1	0
chr25	10271475	10271535	61	7	0.802432	0.532898	39.0658	ZP4	0	0	0	1
chr25	34086596	34086829	234	6	0.413871	0.814544	-39.0515	ZMIZ1	0	0	1	0
chr18	64862576	64862634	59	5	0.553586	0.780446	-39.0426	ANKRD9	0	0	1	0
chr4	33408392	33408445	54	7	0.390134	0.705018	-38.829	LOC101112460	0	0	1	0
chr3	134292047	134292178	132	6	0.346323	0.66869	-38.6885	NR4A1	1	1	1	0
chr16	9942367	9942441	75	6	0.763076	0.487606	38.6685	LOC101109646	0	0	0	1
chr18	31465320	31465448	129	5	0.740345	0.423883	38.6409	MPI	0	0	0	1
chr11	50142083	50142149	67	6	0.480471	0.861255	-38.6237	SLC16A3	0	1	1	0
chr14	14935179	14935256	78	4	0.60116	0.266768	38.4888	DNAJA2	1	0	0	0
chr3	141539704	141539767	64	5	0.858212	0.558408	38.226	DBX2	0	0	0	1
chr21	20160974	20161041	68	4	0.912948	0.563581	38.1474	LOC105604020	0	0	0	1
chr1	16314943	16315014	72	5	0.768063	0.473469	38.0488	LOC114114913	0	0	1	0
chr15	28475125	28475193	69	4	0.582784	0.839599	-38.0358	TMPRSS4	0	0	0	1
chr8	13618789	13618852	64	5	0.737778	0.494278	37.9485	TRNAW-CCA_114	0	0	1	0
chr20	50320879	50320934	56	5	0.473742	0.78453	-37.7067	GMDS	1	0	1	0
chr18	20525480	20525552	73	5	0.76368	0.517362	37.6486	LOC101104860	0	0	1	0
chr8	84844174	84844237	64	5	0.590592	0.787945	-37.4245	LOC114116215	0	0	1	0
chr11	48598915	48598981	67	5	0.757414	0.469441	37.4079	SMURF2	0	0	0	1
chr21	14124259	14124320	62	5	0.358609	0.807586	-37.3958	TRNAC-ACA_201	0	0	0	1
chr14	48460374	48460444	71	4	0.49617	0.192112	37.3422	ZFP36	0	1	0	0
chr23	1783744	1783818	75	6	0.694164	0.436027	37.2703	TRNAC-GCA_213	0	0	0	1
chr25	33981683	33981775	93	5	0.762704	0.493357	37.2059	ZMIZ1	0	0	1	0
chr22	49538941	49539036	96	6	0.867764	0.324963	37.1856	LOC105606167	0	0	0	1
chr1	163962871	163962937	67	5	0.371018	0.598731	-37.1596	ST3GAL6	0	0	1	0
chr10	86053246	86053330	85	5	0.257559	0.513596	-37.1233	TFDP1	1	0	1	0
chr3	93493323	93493515	193	4	0.821046	0.322384	37.0762	DYSF	0	0	1	0
chr1	5815873	5815960	88	4	0.86629	0.644627	37.0574	AGAP1	0	0	0	1
chr26	42084203	42084323	121	4	0.712423	0.899347	-37.0571	TRNAH-GUG_27	0	0	0	1
chr1	266305354	266305449	96	6	0.288139	0.795673	-36.9715	PCBP3	1	0	1	0
chr21	29008655	29008745	91	6	0.507618	0.888699	-36.8858	TRNAR-CCU_30	0	0	0	1
chr6	105457341	105457401	61	4	0.362733	0.614282	-36.8714	ZBTB49	0	0	0	1
chr10	74608813	74608969	157	5	0.840281	0.563228	36.3595	FARP1	0	0	1	0
chr26	24566101	24566186	86	5	0.426434	0.870345	-36.3579	TNKS	0	0	0	1
chr7	86290525	86290660	136	6	0.791541	0.426949	36.2865	LOC121820009	0	0	0	1
chr1	1182219	1182311	93	6	0.328388	0.78537	-36.0548	LOC114113949	0	0	0	1
chr23	60434368	60434489	122	4	0.651727	0.425221	36.0465	LOC121817714	0	0	0	1
chr21	47077061	47077133	73	6	0.930497	0.509103	36.0265	IRF7	0	1	0	0
chr2	67463231	67463327	97	7	0.375716	0.768768	-36.0099	TJP2	1	0	1	0
chr22	39700394	39700452	59	5	0.72117	0.476266	35.9838	LOC114110247	0	0	0	1
chr14	62283367	62283417	51	5	0.643004	0.933135	-35.9111	PRKCG	0	1	1	0
chr15	81346158	81346217	60	5	0.727873	0.491035	35.8744	TRNAL-UAA_3	0	0	0	1
chr17	57987904	57987979	76	5	0.40536	0.713826	-35.8542	TESC	0	0	1	0
chr21	26889504	26889557	54	5	0.504953	0.754568	-35.7969	CDON	0	0	0	1
chr9	3273100	3273162	63	5	0.948349	0.709042	35.7284	SMAP1	0	0	1	0
chr3	176661136	176661189	54	5	0.753506	0.484931	35.6879	BPIFC	0	0	1	0
chr15	8857850	8857908	59	5	0.518959	0.743419	-35.6568	LOC121816663	0	0	1	0
chr2	244909386	244909464	79	5	0.911104	0.336682	35.5976	LOC101104377	0	0	0	1
chr3	222632142	222632219	78	4	0.613832	0.881406	-35.4981	LOC121819247	0	0	1	0
chr26	32313454	32313582	129	5	0.804663	0.514431	35.4655	ADRB3	0	0	0	1
chr1	145614609	145614659	51	5	0.615985	0.815566	-35.4626	ROBO2	0	0	1	0
chr18	36110974	36111108	135	4	0.417542	0.690845	-35.4533	TRNAW-CCA_193	0	0	0	1
chr2	2230782	2230864	83	5	0.717426	0.395478	35.4465	GSN	0	0	1	0
chr3	181351838	181351907	70	5	0.777459	0.523854	35.4393	CYTH4	0	0	1	0
chr1	11285348	11285439	92	5	0.710742	0.432275	35.3932	OSCP1	1	0	0	0
chr2	1577656	1577706	51	5	0.470878	0.747821	-35.329	LOC121818569	0	0	0	1
chr1	2497837	2497892	56	4	0.635369	0.371267	35.2876	LOC121818750	0	0	0	1
chr13	35028391	35028472	82	5	0.761814	0.510772	35.2536	LOC101117350	0	0	0	1
chr19	60107694	60107796	103	5	0.703267	0.395599	35.0918	PLXNA1	0	0	0	1
chr5	65690698	65690847	150	4	0.719426	0.475481	35.0819	LOC114114903	0	0	1	0
chr11	16270923	16271013	91	6	0.65416	0.335175	35.077	LOC121820556	0	0	0	1
chr13	34426331	34426551	221	4	0.817513	0.514905	35.0636	LOC121816319	0	1	0	0
chr10	14854477	14854540	64	5	0.860102	0.637313	35.0598	SMIM2	0	0	0	1
chr1	97346118	97346168	51	4	0.340301	0.583523	-34.9965	LOC101112695	0	0	1	0
chr13	60838616	60838675	60	5	0.562708	0.280875	34.9532	ID1	0	0	0	1
chr3	52688631	52688707	77	5	0.51598	0.89661	-34.8758	LOC114114281	0	0	0	1
chr2	247004927	247005020	94	6	0.758891	0.302084	34.8043	SLC66A1	0	0	1	0
chr23	20084649	20084735	87	6	0.706498	0.217005	34.7698	TRNAE-CUC_53	0	0	1	0
chr22	50690425	50690475	51	6	0.801931	0.325185	34.693	LOC121817624	0	0	1	0
chr3	160863038	160863123	86	5	0.783733	0.584785	34.6233	LRIG3	0	0	0	1
chr15	64154817	64154875	59	5	0.759892	0.522184	34.4808	LOC101105523	0	0	0	1
chr1	276693257	276693324	68	5	0.669449	0.420528	34.3278	LOC121817636	0	0	0	1
chr17	47028120	47028231	112	4	0.425204	0.717041	-34.3268	FZD10	0	0	0	1
chr11	60735333	60735387	55	5	0.591335	0.842039	-34.307	LOC105610550	0	0	0	1
chr9	47713051	47713108	58	5	0.563608	0.777	-34.0673	LOC114116494	0	0	0	1
chr1	182988356	182988477	122	4	0.897635	0.508339	34.0184	LOC101117300	0	0	0	1
chr21	30130285	30130352	68	5	0.627231	0.35445	33.9805	LOC121817481	0	0	0	1
chr20	38768120	38768204	85	4	0.448067	0.773282	-33.92	KIF13A	0	0	0	1
chr18	58083719	58083776	58	5	0.556031	0.348331	33.8295	SYNE3	0	0	1	0
chr15	44189933	44190027	95	5	0.39855	0.838142	-33.826	TUB	0	0	0	1
chr14	25232788	25232855	68	5	0.862429	0.549466	33.7879	TRNAG-CCC_130	0	0	1	0
chr7	20926795	20926846	52	5	0.841099	0.564219	33.7389	LOC101119050	0	0	0	1
chr16	69627111	69627162	52	5	0.515745	0.882758	-33.7047	LOC105602651	0	0	0	1
chr1	22232003	22232107	105	4	0.457304	0.693595	-33.6369	TRNAS-GGA	0	0	0	1
chr12	79072826	79072881	56	5	0.356971	0.61165	-33.5259	ASCL5	0	0	0	1
chr9	89771398	89771469	72	4	0.760523	0.453884	33.5245	LOC121820369	0	0	0	1
chr3	205368780	205369387	608	5	0.885705	0.445309	33.4919	CLEC1A	0	0	1	0
chr21	46031634	46031690	57	5	0.600187	0.869107	-33.4797	SYT8	0	0	0	1
chr5	14203905	14203962	58	4	0.623116	0.834553	-33.3846	XAB2	0	1	1	0
chr15	36400451	36400512	62	4	0.612868	0.38056	33.3609	LOC121816683	0	0	0	1
chr2	107724777	107724834	58	5	0.359967	0.642761	-33.2613	LOC121818676	0	0	1	0
chr24	36087315	36087409	95	6	0.822069	0.452151	33.1306	LOC101122753	0	0	1	0
chr3	2193643	2193704	62	4	0.402577	0.648278	-33.0498	VAV2	0	0	1	0
chr1	121387014	121387123	110	4	0.527619	0.284664	32.9844	CLIC6	0	1	0	0
chr3	225483931	225483990	60	5	0.792016	0.520824	32.7926	TRABD	1	1	1	0
chr3	222754180	222754237	58	6	0.780382	0.30686	32.7786	GRAMD4	1	0	1	0
chr13	75422394	75422504	111	5	0.765247	0.405818	32.4991	SLC2A10	0	0	0	1
chr20	25277226	25277279	54	5	0.42092	0.701933	-32.4734	DQA	1	0	1	0
chr9	22640706	22640794	89	5	0.759681	0.486804	32.4237	ADCY8	0	0	0	1
chr1	16792552	16792647	96	4	0.331906	0.682482	-32.2573	FOXJ3	0	0	1	0
chr1	113856647	113856698	52	5	0.748035	0.524723	32.2527	C1H1orf226	0	0	1	0
chr14	58472076	58472132	57	4	0.460585	0.782903	-32.0844	LOC114118018	1	0	0	0
chr3	225066502	225066566	65	4	0.668637	0.385777	32.0051	LOC121819250	0	0	0	1
chr3	215886115	215886204	90	5	0.383414	0.798195	-31.9033	LOC443240	0	0	1	0
chrX	5922822	5923013	192	4	0.808879	0.427603	31.7654	ARSL	1	1	1	0
chr6	115436923	115437013	91	5	0.737089	0.275876	31.7354	TRMT44	1	0	1	0
chr3	99800474	99800576	103	4	0.365461	0.76964	-31.7255	LOC121819076	0	0	0	1
chr14	34986671	34986771	101	5	0.703233	0.358233	31.6739	LCAT	1	1	0	0
chr25	19748126	19748177	52	5	0.540745	0.815061	-31.6641	LOC121817994	0	0	0	1
chr8	48726291	48726385	95	4	0.260073	0.905251	-31.5962	RNGTT	0	0	0	1
chr22	23915335	23915446	112	4	0.763447	0.456609	31.4306	SH3PXD2A	0	0	1	0
chr12	80270868	80270933	66	5	0.599821	0.324753	31.3351	PHLDA3	0	0	0	1
chr13	15558984	15559048	65	5	0.579003	0.849009	-31.251	USP6NL	0	0	0	1
chr4	16120837	16120918	82	4	0.648526	0.386118	31.2447	C1GALT1	0	0	0	1
chr3	79050018	79050073	56	5	0.786638	0.494937	31.176	LOC105606932	0	0	0	1
chr4	11053183	11053261	79	4	0.420951	0.755675	-31.0597	LOC121819371	0	0	0	1
chr2	15457025	15457105	81	5	0.806194	0.429187	30.8981	LOC121818530	0	0	0	1
chr26	40889284	40889487	204	4	0.835042	0.452708	30.8812	TRNAS-GGA_233	0	0	0	1
chr3	92263184	92263240	57	5	0.38175	0.678845	-30.881	XDH	0	0	1	0
chr4	100281554	100281608	55	5	0.809116	0.498523	30.7443	CALD1	0	0	1	0
chr19	6201828	6201903	76	5	0.299837	0.656709	-30.6809	STT3B	0	0	1	0
chr26	42702085	42702199	115	4	0.480364	0.762263	-30.5866	ZNF385D	0	0	0	1
chr15	35354388	35354569	182	4	0.823173	0.475029	30.5854	PLEKHA7	0	1	1	0
chr23	54882765	54882858	94	4	0.426654	0.690617	-30.5455	TCF4	0	0	0	1
chr18	57403278	57403361	84	4	0.744237	0.491233	30.3632	GSC	0	0	0	1
chr16	11634465	11634530	66	4	0.653933	0.861331	-30.3564	PIK3R1	0	0	0	1
chr23	19969799	19969863	65	4	0.764378	0.366829	30.3172	CELF4	0	0	1	0
chr14	47639422	47639619	198	4	0.74365	0.478567	30.1793	RYR1	0	1	1	0
chr6	115087934	115087995	62	5	0.803042	0.499627	30.0518	ABLIM2	0	0	1	0
chr21	26218784	26218845	62	5	0.811684	0.530278	30.0441	LOC114110015	0	0	1	0
chr12	63431920	63432031	112	5	0.894888	0.514697	29.9626	SHCBP1L	1	0	0	0
chr8	22106643	22106698	56	4	0.95346	0.337934	29.928	FRK	0	0	0	1
chr23	21697776	21697829	54	5	0.635225	0.892679	-29.821	GALNT1	0	0	0	1
chr12	24136494	24136728	235	4	0.414008	0.825889	-29.8021	TRNAF-GAA_16	0	0	0	1
chr11	61185574	61185703	130	4	0.69511	0.415423	29.7568	RGS9	0	0	1	0
chr9	28563058	28563146	89	4	0.491889	0.771537	-29.7295	NDUFB9	0	0	1	0
chr21	12632560	12632691	132	4	0.316495	0.712287	-29.6842	LOC101102392	0	0	0	1
chr25	24929150	24929250	101	4	0.454585	0.812516	-29.5823	TRNAK-UUU_36	0	0	1	0
chr21	39512722	39512832	111	4	0.861752	0.601528	29.489	MEN1	0	1	1	0
chr19	42288698	42288881	184	4	0.612424	0.895766	-29.4569	CFAP20DC	0	0	0	1
chr2	451509	451563	55	4	0.638135	0.353946	29.3306	LOC105606460	0	0	0	1
chr25	7158771	7158825	55	4	0.688452	0.932848	-29.2519	LOC121817959	0	0	0	1
chr1	140210519	140210654	136	4	0.840472	0.469679	29.0943	BTG3	0	0	0	1
chr14	518275	518353	79	4	0.921601	0.501283	28.9195	LOC101113001	0	0	0	1
chr1	193765202	193765257	56	4	0.587141	0.297589	28.6865	TMEM44	0	0	1	0
chr21	45737358	45737413	56	5	0.534148	0.874413	-28.6265	TH	0	0	0	1
chr1	1696476	1696561	86	4	0.615207	0.32331	28.4975	NDUFA10	1	0	0	0
chr5	18441418	18441470	53	5	0.602195	0.3086	28.1495	S1PR4	0	1	0	0
chr5	18843313	18843382	70	4	0.381799	0.707689	-27.9945	TRNAG-UCC_37	0	0	1	0
chr2	243679414	243679528	115	4	0.300632	0.673753	-27.5452	LACTBL1	0	0	1	0
chr22	49674087	49674145	59	4	0.521236	0.819046	-27.2016	TCERG1L	0	0	1	0
chr16	30726256	30726332	77	4	0.466917	0.81136	-27.1783	LOC101104787	0	0	0	1
chr5	44097716	44097797	82	4	0.741496	0.361476	26.9266	PITX1	1	0	0	0
chr19	13887469	13887576	108	4	0.354022	0.691208	-26.7839	CTNNB1	0	0	1	0
chr1	266044803	266044871	69	4	0.673395	0.364448	26.7585	SLC19A1	0	0	1	0
chr25	33212626	33212710	85	4	0.180892	0.834673	-26.7038	LOC121817961	0	0	1	0
chr11	12984289	12984339	51	4	0.368746	0.719844	-26.6261	LOC121820545	0	1	1	0
chr21	26260245	26260303	59	5	0.841571	0.326167	26.5696	TRNAW-CCA_212	0	0	1	0
chr21	41976354	41976482	129	4	0.747081	0.388003	26.4974	TCIRG1	0	1	1	0
chr2	186777309	186777380	72	4	0.646884	0.3185	26.4203	LOC114113424	0	0	1	0
chr4	91287038	91287211	174	4	0.226517	0.695786	-26.0115	POT1	0	0	0	1
chr3	68979111	68979171	61	4	0.312848	0.695559	-25.9308	RTN4	0	0	1	0
chr24	2384224	2384301	78	4	0.707165	0.39994	25.8671	LOC101115931	0	0	1	0
chr8	61193669	61193873	205	4	0.343569	0.711947	-25.6773	PDE7B	0	0	1	0
chr19	24737154	24737237	84	4	0.738287	0.42415	25.381	LOC114115470	0	0	0	1
chr19	54389943	54390036	94	4	0.221015	0.8664	-25.112	TRNAK-UUU_25	0	0	1	0
chr14	63823740	63823833	94	4	0.774752	0.208397	25.0958	CDC42EP5	0	1	1	0
chr2	42913872	42913944	73	4	0.307957	0.657512	-24.9689	EGR3	0	0	1	0
chr18	32507917	32508014	98	4	0.251403	0.802085	-24.682	LOC101121553	1	1	0	0
chr2	45694099	45694168	70	4	0.408592	0.781727	-24.6672	SLC18A1	0	0	1	0
chr3	124546607	124546678	72	4	0.238833	0.760654	-24.6528	TMTC3	0	0	0	1
chr3	6852755	6852812	58	4	0.359076	0.885008	-24.5454	PRRX2	0	0	1	0
chr22	45504466	45504535	70	4	0.805064	0.435693	24.2861	ADAM12	0	0	1	0
chr20	7881922	7882011	90	4	0.868375	0.418116	22.9663	LOC121817365	0	1	1	0
chr2	138387750	138388335	586	7	0.60724	0.499754	20.7637	METTL8	0	0	0	1
chr18	20769987	20770483	497	4	0.678314	0.561398	14.878	ZNF710	0	0	1	0
