# Supplementary material for: Epigenetic regulation of functional candidate genes for milk production traits in dairy sheep subjected to protein restriction in the prepubertal stage
Source: BMC Genomics. 2023 Sep 1;24:511. doi: 10.1186/s12864-023-09611-y (PMC10472666; doi:10.1186/s12864-023-09611-y)
Supplement: Supplementary file 1 — Additional file 1. [file 12864_2023_9611_MOESM1_ESM.zip › Suppl_Material/SupplementaryTable4.xlsx]

## Sheet: NPR
Supplementary Table 4: Enrichment results for Gene Ontology (GO) and metabolic pathways obtained for the genes harboring the differentially methylated regions (DMRs) hypermethylated in the nutritional protein restriction (NPR-sheet) group or hypermethylated in the control group (Control_sheet).
ONTOLOGY	ID	Description	GeneRatio	BgRatio	pvalue	p.adjust	qvalue	geneID	Count
MF	GO:0005543	phospholipid binding	24/332	467/18410	4.56555e-06	0.0032735	0.00305651	APOH/ASAP1/GSDMC/SDCBP2/GRAMD1B/NISCH/ANXA11/SCARB2/SVIL/MICALL1/OSBPL2/DYSF/SESTD1/PLA2G2F/MYO1E/PSD2/DENND1B/SMURF1/OSBPL10/AGAP1/BPIFC/GSN/SH3PXD2A/PHLDA3	24
MF	GO:0005546	phosphatidylinositol-4,5-bisphosphate binding	9/332	82/18410	1.66902e-05	0.00598345	0.00558683	ASAP1/GSDMC/SDCBP2/SVIL/OSBPL2/SESTD1/GSN/SH3PXD2A/PHLDA3	9
CC	GO:0030478	actin cap	3/336	4/19594	1.97386e-05	0.00963242	0.00872653	ACTR2/GSN/CALD1	3
MF	GO:0030695	GTPase regulator activity	22/332	488/18410	8.25073e-05	0.0147894	0.0138091	ARFGAP2/NPRL3/ARHGEF16/ASAP1/IQSEC1/SH3BP4/SH2D3C/ARFGEF3/SPATA13/RGS3/SYDE1/ARHGEF7/ARHGAP45/ARHGEF10L/PSD2/DENND1B/AGAP1/RASAL2/FARP1/SMAP1/CYTH4/RGS9	22
MF	GO:0060589	nucleoside-triphosphatase regulator activity	22/332	488/18410	8.25073e-05	0.0147894	0.0138091	ARFGAP2/NPRL3/ARHGEF16/ASAP1/IQSEC1/SH3BP4/SH2D3C/ARFGEF3/SPATA13/RGS3/SYDE1/ARHGEF7/ARHGAP45/ARHGEF10L/PSD2/DENND1B/AGAP1/RASAL2/FARP1/SMAP1/CYTH4/RGS9	22
MF	GO:1902936	phosphatidylinositol bisphosphate binding	9/332	107/18410	0.000137761	0.019755	0.0184455	ASAP1/GSDMC/SDCBP2/SVIL/OSBPL2/SESTD1/GSN/SH3PXD2A/PHLDA3	9
CC	GO:0002102	podosome	5/336	29/19594	0.000121843	0.0297297	0.0269337	ASAP1/ACTR2/SVIL/GSN/SH3PXD2A	5
BP	GO:0061003	positive regulation of dendritic spine morphogenesis	5/322	19/18800	1.36401e-05	0.0464709	0.0436523	ITPKA/BAIAP2/EPHB2/ACTR2/STAU2	5
BP	GO:0060996	dendritic spine development	9/322	91/18800	2.5939e-05	0.0464709	0.0436523	ITPKA/ASAP1/IQSEC1/SDK1/BAIAP2/EPHB2/ACTR2/STAU2/PAK4	9
BP	GO:0060998	regulation of dendritic spine development	7/322	55/18800	4.06116e-05	0.0464709	0.0436523	ITPKA/ASAP1/SDK1/BAIAP2/EPHB2/ACTR2/STAU2	7
BP	GO:0048593	camera-type eye morphogenesis	10/322	122/18800	4.78589e-05	0.0464709	0.0436523	EPHA2/SOX8/SDK1/TFAP2B/IGFN1/EPHB2/TBX2/BMP7/SDK2/TTC8	10
BP	GO:0048592	eye morphogenesis	11/322	154/18800	7.16268e-05	0.0556397	0.052265	EPHA2/SOX8/SDK1/TFAP2B/IGFN1/EPHB2/TBX2/BMP7/STAU2/SDK2/TTC8	11
BP	GO:0001654	eye development	18/322	379/18800	0.000102221	0.0566156	0.0531817	FOXC1/EPHA2/SOX8/SDK1/TFAP2B/IGFN1/MAF/EPHB2/ZDHHC16/TCIRG1/TBX2/BCL11B/BMP7/STAU2/SDK2/TTC8/CRYAA/CELF4	18
BP	GO:0048814	regulation of dendrite morphogenesis	7/322	64/18800	0.000109	0.0566156	0.0531817	ITPKA/NEDD4L/BAIAP2/EPHB2/ACTR2/STAU2/ID1	7
BP	GO:0150063	visual system development	18/322	383/18800	0.000116613	0.0566156	0.0531817	FOXC1/EPHA2/SOX8/SDK1/TFAP2B/IGFN1/MAF/EPHB2/ZDHHC16/TCIRG1/TBX2/BCL11B/BMP7/STAU2/SDK2/TTC8/CRYAA/CELF4	18
BP	GO:0048880	sensory system development	18/322	389/18800	0.000141546	0.0610848	0.0573798	FOXC1/EPHA2/SOX8/SDK1/TFAP2B/IGFN1/MAF/EPHB2/ZDHHC16/TCIRG1/TBX2/BCL11B/BMP7/STAU2/SDK2/TTC8/CRYAA/CELF4	18
BP	GO:0016358	dendrite development	13/322	231/18800	0.000184653	0.0681464	0.0640131	ITPKA/NEDD4L/ASAP1/IQSEC1/SDK1/BAIAP2/EPHB2/ACTR2/BMP7/STAU2/PAK4/FARP1/ID1	13
BP	GO:0043010	camera-type eye development	16/322	330/18800	0.000195321	0.0681464	0.0640131	FOXC1/EPHA2/SOX8/SDK1/TFAP2B/IGFN1/MAF/EPHB2/TCIRG1/TBX2/BCL11B/BMP7/SDK2/TTC8/CRYAA/CELF4	16
BP	GO:0090596	sensory organ morphogenesis	14/322	266/18800	0.000211569	0.0681464	0.0640131	EPHA2/SOX8/SDK1/TFAP2B/IGFN1/EPHB2/DLX5/TBX2/BMP7/STAU2/SDK2/TTC8/LRIG3/GSC	14
BP	GO:0045444	fat cell differentiation	13/322	237/18800	0.000237318	0.0681464	0.0640131	PER2/SOX8/TFAP2B/BNIP3/ZNF516/CTBP2/ZFP36/BMP7/ID2/TCF7L2/TTC8/FAM120B/NR1D1	13
BP	GO:0032011	ARF protein signal transduction	4/322	19/18800	0.000267149	0.0681464	0.0640131	IQSEC1/ARFGEF3/PSD2/CYTH4	4
BP	GO:0032012	regulation of ARF protein signal transduction	4/322	19/18800	0.000267149	0.0681464	0.0640131	IQSEC1/ARFGEF3/PSD2/CYTH4	4
BP	GO:0050773	regulation of dendrite development	8/322	98/18800	0.000280727	0.0681464	0.0640131	ITPKA/NEDD4L/BAIAP2/EPHB2/ACTR2/BMP7/STAU2/ID1	8
BP	GO:0050775	positive regulation of dendrite morphogenesis	5/322	35/18800	0.000304191	0.0694988	0.0652834	ITPKA/BAIAP2/EPHB2/ACTR2/STAU2	5
BP	GO:0060999	positive regulation of dendritic spine development	5/322	36/18800	0.000348346	0.0751653	0.0706063	ITPKA/BAIAP2/EPHB2/ACTR2/STAU2	5
BP	GO:0036150	phosphatidylserine acyl-chain remodeling	3/322	9/18800	0.000387325	0.0775701	0.0728652	LPCAT3/PLA2G2F/OSBPL10	3
BP	GO:0010770	positive regulation of cell morphogenesis involved in differentiation	7/322	79/18800	0.000408747	0.0775701	0.0728652	ITPKA/UNC13D/BAIAP2/EPHB2/ACTR2/ARHGEF7/STAU2	7
BP	GO:0060042	retina morphogenesis in camera-type eye	6/322	57/18800	0.000419406	0.0775701	0.0728652	SOX8/SDK1/TFAP2B/IGFN1/SDK2/TTC8	6
CC	GO:0043197	dendritic spine	10/336	172/19594	0.000794324	0.101324	0.0917947	ITPKA/ASAP1/BAIAP2/SHANK2/EPHB2/DGKI/SORCS2/AKAP5/NR1D1/FARP1	10
CC	GO:0044309	neuron spine	10/336	173/19594	0.000830523	0.101324	0.0917947	ITPKA/ASAP1/BAIAP2/SHANK2/EPHB2/DGKI/SORCS2/AKAP5/NR1D1/FARP1	10
MF	GO:0051020	GTPase binding	14/332	298/18410	0.0010854	0.10506	0.0980961	RAB7A/ITPKA/UNC13D/ARHGEF16/SH3BP4/BNIP3/RASSF5/IPO9/MICALL1/RAB11FIP3/PPP6R1/DENND1B/FARP1/CDC42EP5	14
MF	GO:0001222	transcription corepressor binding	5/332	44/18410	0.00112886	0.10506	0.0980961	PER2/THAP7/CTBP2/STAT1/NR1D1	5
MF	GO:0031267	small GTPase binding	13/332	267/18410	0.00117522	0.10506	0.0980961	RAB7A/ITPKA/UNC13D/ARHGEF16/SH3BP4/RASSF5/IPO9/MICALL1/RAB11FIP3/PPP6R1/DENND1B/FARP1/CDC42EP5	13
MF	GO:1901981	phosphatidylinositol phosphate binding	10/332	175/18410	0.00131874	0.10506	0.0980961	ASAP1/GSDMC/SDCBP2/SVIL/OSBPL2/SESTD1/DENND1B/GSN/SH3PXD2A/PHLDA3	10
BP	GO:0060537	muscle tissue development	17/322	405/18800	0.000658293	0.11358	0.106691	FOXC1/NR1D2/NPRL3/CSRP1/SOX8/IRX3/TFAP2B/HLX/LY6E/TBX2/SVIL/BMP7/ID2/MYLPF/VGLL4/RYR1/PITX1	17
BP	GO:0050673	epithelial cell proliferation	18/322	443/18800	0.000672587	0.11358	0.106691	PRKCA/EPHA2/APOH/PDPK1/FGL1/SGPP2/EPPK1/DLX5/TBX2/BCL11B/ZFP36/STAT1/ID2/TCF7L2/CDH13/NR1D1/ID1/MEN1	18
BP	GO:0010842	retina layer formation	4/322	25/18800	0.000804065	0.116175	0.109129	SDK1/TFAP2B/IGFN1/SDK2	4
BP	GO:0048512	circadian behavior	5/322	43/18800	0.000806597	0.116175	0.109129	NR1D2/MC3R/ID2/ZFHX3/NR1D1	5
BP	GO:0071364	cellular response to epidermal growth factor stimulus	5/322	43/18800	0.000806597	0.116175	0.109129	FOXC1/PDPK1/BAIAP2/ZFP36/ID1	5
BP	GO:0072135	kidney mesenchymal cell proliferation	2/322	3/18800	0.000867427	0.116175	0.109129	STAT1/BMP7	2
BP	GO:0072136	metanephric mesenchymal cell proliferation involved in metanephros development	2/322	3/18800	0.000867427	0.116175	0.109129	STAT1/BMP7	2
BP	GO:1901491	negative regulation of lymphangiogenesis	2/322	3/18800	0.000867427	0.116175	0.109129	FOXC1/EPHA2	2
BP	GO:0061001	regulation of dendritic spine morphogenesis	5/322	44/18800	0.000897404	0.116184	0.109137	ITPKA/BAIAP2/EPHB2/ACTR2/STAU2	5
CC	GO:0030055	cell-substrate junction	17/336	428/19594	0.00122846	0.119898	0.108622	EPHA2/CSRP1/PDPK1/AHNAK/ITGB2/BCAR1/EVL/MAP2K2/EPPK1/SCARB2/ACTR2/SVIL/ARHGEF7/CAPN2/CDH13/PAK4/GSN	17
BP	GO:0061469	regulation of type B pancreatic cell proliferation	3/322	12/18800	0.000976397	0.120841	0.113512	SGPP2/NR1D1/MEN1	3
BP	GO:0007622	rhythmic behavior	5/322	45/18800	0.000995603	0.120841	0.113512	NR1D2/MC3R/ID2/ZFHX3/NR1D1	5
BP	GO:0032922	circadian regulation of gene expression	6/322	69/18800	0.00116728	0.134902	0.12672	PER2/MC3R/ID2/ZFHX3/NR1D1/ID1	6
BP	GO:0070849	response to epidermal growth factor	5/322	47/18800	0.00121565	0.134902	0.12672	FOXC1/PDPK1/BAIAP2/ZFP36/ID1	5
BP	GO:0120163	negative regulation of cold-induced thermogenesis	5/322	47/18800	0.00121565	0.134902	0.12672	PLCL2/ZNF423/NPR3/NR1D1/ID1	5
BP	GO:0003407	neural retina development	6/322	70/18800	0.00125865	0.135794	0.127558	SOX8/SDK1/TFAP2B/IGFN1/SDK2/TTC8	6
BP	GO:0010769	regulation of cell morphogenesis involved in differentiation	7/322	96/18800	0.00131315	0.137846	0.129485	ITPKA/UNC13D/BAIAP2/EPHB2/ACTR2/ARHGEF7/STAU2	7
BP	GO:0030032	lamellipodium assembly	6/322	71/18800	0.00135538	0.138534	0.130132	EPHA2/SPATA13/ACTR2/ARHGEF7/CDH13/ABLIM2	6
CC	GO:0035363	histone locus body	2/336	4/19594	0.00171945	0.13873	0.125683	ELL/ICE1	2
CC	GO:0030864	cortical actin cytoskeleton	6/336	79/19594	0.00236432	0.13873	0.125683	KNCN/ACTR2/CAPN2/MYO1E/GSN/CALD1	6
CC	GO:0005925	focal adhesion	16/336	419/19594	0.0025136	0.13873	0.125683	EPHA2/CSRP1/PDPK1/AHNAK/ITGB2/BCAR1/EVL/MAP2K2/SCARB2/ACTR2/SVIL/ARHGEF7/CAPN2/CDH13/PAK4/GSN	16
CC	GO:0015629	actin cytoskeleton	18/336	499/19594	0.00257282	0.13873	0.125683	SPECC1L/ASAP1/AHNAK/BAIAP2/BCAR1/KNCN/ACTR2/SVIL/CAPN2/SEPTIN9/MYLPF/PKNOX2/MYO1E/GSN/ADCY8/SH3PXD2A/CALD1/ABLIM2	18
CC	GO:0031092	platelet alpha granule membrane	3/336	17/19594	0.00284283	0.13873	0.125683	LHFPL2/TMX3/PCDH7	3
BP	GO:0060292	long-term synaptic depression	4/322	30/18800	0.0016286	0.162192	0.152354	SHANK2/SORCS2/STAU2/ADCY8	4
BP	GO:1902730	positive regulation of proteoglycan biosynthetic process	2/322	4/18800	0.00171519	0.162483	0.152628	TCF7L2/SLC2A10	2
BP	GO:1904978	regulation of endosome organization	2/322	4/18800	0.00171519	0.162483	0.152628	RAB7A/SCARB2	2
MF	GO:0005085	guanyl-nucleotide exchange factor activity	11/332	223/18410	0.00248875	0.178444	0.166615	ARHGEF16/IQSEC1/SH2D3C/ARFGEF3/SPATA13/ARHGEF7/ARHGEF10L/PSD2/DENND1B/FARP1/CYTH4	11
BP	GO:0045475	locomotor rhythm	3/322	15/18800	0.00194386	0.179761	0.168857	MC3R/ID2/ZFHX3	3
BP	GO:0032456	endocytic recycling	6/322	77/18800	0.00206015	0.186084	0.174798	RAB7A/MICALL1/RAB11FIP3/AKAP5/CMTM6/DENND1B	6
MF	GO:0036313	phosphatidylinositol 3-kinase catalytic subunit binding	2/332	5/18410	0.00312781	0.203876	0.190362	PIK3IP1/GSN	2
MF	GO:0001221	transcription coregulator binding	7/332	108/18410	0.00343149	0.205032	0.191441	PER2/THAP7/BAIAP2/CTBP2/STAT1/VGLL4/NR1D1	7
CC	GO:0005766	primary lysosome	8/336	155/19594	0.00536707	0.210246	0.190473	UNC13D/ANXA11/DNAJC5/ACTR2/ARHGAP45/CMTM6/GUSB/FRK	8
CC	GO:0042582	azurophil granule	8/336	155/19594	0.00536707	0.210246	0.190473	UNC13D/ANXA11/DNAJC5/ACTR2/ARHGAP45/CMTM6/GUSB/FRK	8
CC	GO:0098984	neuron to neuron synapse	13/336	347/19594	0.00719449	0.210246	0.190473	IQSEC1/PDPK1/BAIAP2/SHANK2/BNIP3/DGKI/ACTR2/SORCS2/AKAP5/DLGAP2/MAL2/ADCY8/RGS9	13
CC	GO:0030027	lamellipodium	9/336	202/19594	0.00830386	0.210246	0.190473	EPHA2/BAIAP2/BCAR1/SH3RF1/EVL/SPATA13/ACTR2/ARHGEF7/GSN	9
CC	GO:0032153	cell division site	5/336	73/19594	0.00835133	0.210246	0.190473	SVIL/RAB11FIP3/SEPTIN9/PSD2/MEN1	5
CC	GO:0009898	cytoplasmic side of plasma membrane	8/336	169/19594	0.00887834	0.210246	0.190473	GNAO1/MAP2K2/CYLD/OSBPL2/AKAP5/TRAF3/FARP1/FRK	8
CC	GO:0014069	postsynaptic density	12/336	318/19594	0.00911454	0.210246	0.190473	IQSEC1/PDPK1/BAIAP2/SHANK2/BNIP3/DGKI/ACTR2/SORCS2/AKAP5/DLGAP2/ADCY8/RGS9	12
CC	GO:0098978	glutamatergic synapse	12/336	319/19594	0.0093299	0.210246	0.190473	BAIAP2/SHANK2/EPHB2/P2RX1/CTBP2/CDH8/DLGAP2/MAL2/PSD2/FARP1/ADCY8/RGS9	12
CC	GO:0005883	neurofilament	2/336	9/19594	0.00974678	0.210246	0.190473	SHANK2/DLGAP2	2
CC	GO:0032437	cuticular plate	2/336	9/19594	0.00974678	0.210246	0.190473	KNCN/MYO1E	2
CC	GO:0099523	presynaptic cytosol	2/336	9/19594	0.00974678	0.210246	0.190473	BAIAP2/CTBP2	2
CC	GO:0005770	late endosome	11/336	283/19594	0.00998687	0.210246	0.190473	RAB7A/NEDD4L/UNC13D/MVB12B/STOML1/MAP2K2/TCIRG1/SCARB2/MICALL1/NDFIP2/DYSF	11
CC	GO:0032279	asymmetric synapse	12/336	323/19594	0.0102312	0.210246	0.190473	IQSEC1/PDPK1/BAIAP2/SHANK2/BNIP3/DGKI/ACTR2/SORCS2/AKAP5/DLGAP2/ADCY8/RGS9	12
CC	GO:0030863	cortical cytoskeleton	6/336	107/19594	0.01034	0.210246	0.190473	KNCN/ACTR2/CAPN2/MYO1E/GSN/CALD1	6
CC	GO:0060076	excitatory synapse	4/336	51/19594	0.0112706	0.213813	0.193705	BAIAP2/ELFN1/AKAP5/ADCY8	4
CC	GO:0001726	ruffle	8/336	177/19594	0.0115322	0.213813	0.193705	EPHA2/SH2D3C/BAIAP2/BCAR1/SPATA13/ARHGEF7/ARHGAP45/PSD2	8
CC	GO:0030135	coated vesicle	11/336	290/19594	0.0118298	0.213813	0.193705	UNC13D/PEF1/SH3BP4/LMAN2/SCARB2/DNAJC5/SYNRG/MYO1E/YIPF5/DENND1B/ADCY8	11
BP	GO:0022604	regulation of cell morphogenesis	13/322	305/18800	0.00242368	0.213945	0.200969	ITPKA/NEDD4L/UNC13D/BAIAP2/ITGB2/EPHB2/SYNE3/ACTR2/ARHGEF7/STAU2/SMURF1/PLXNA1/CDC42EP5	13
MF	GO:0035091	phosphatidylinositol binding	12/332	273/18410	0.00413358	0.216356	0.202015	ASAP1/GSDMC/SDCBP2/NISCH/SVIL/OSBPL2/SESTD1/MYO1E/DENND1B/GSN/SH3PXD2A/PHLDA3	12
MF	GO:0001786	phosphatidylserine binding	5/332	60/18410	0.00449251	0.216356	0.202015	ASAP1/GSDMC/GRAMD1B/SCARB2/OSBPL10	5
MF	GO:0010314	phosphatidylinositol-5-phosphate binding	3/332	19/18410	0.00454522	0.216356	0.202015	SESTD1/SH3PXD2A/PHLDA3	3
MF	GO:0070300	phosphatidic acid binding	3/332	20/18410	0.00527665	0.216356	0.202015	GRAMD1B/MICALL1/SESTD1	3
MF	GO:0043178	alcohol binding	6/332	89/18410	0.00545477	0.216356	0.202015	PLCL2/GRAMD1B/SCARB2/TRPC3/OSBPL2/OSBPL10	6
MF	GO:0019903	protein phosphatase binding	8/332	148/18410	0.00547371	0.216356	0.202015	AKAP11/KCNN4/STAT1/AKAP5/PPP1R3G/PPP6R1/TRAF3/ADCY8	8
MF	GO:0001227	DNA-binding transcription repressor activity, RNA polymerase II-specific	13/332	321/18410	0.00573328	0.216356	0.202015	NR1D2/IRX3/NKX6-3/ZNF536/ZBTB33/GFI1/MYT1L/ZNF436/TBX2/SNAI1/ZFHX3/NR1D1/GSC	13
MF	GO:0001217	DNA-binding transcription repressor activity	13/332	325/18410	0.00633974	0.218963	0.204449	NR1D2/IRX3/NKX6-3/ZNF536/ZBTB33/GFI1/MYT1L/ZNF436/TBX2/SNAI1/ZFHX3/NR1D1/GSC	13
MF	GO:0008467	[heparan sulfate]-glucosamine 3-sulfotransferase 1 activity	2/332	7/18410	0.00641314	0.218963	0.204449	HS3ST1/HS3ST6	2
MF	GO:0072341	modified amino acid binding	6/332	93/18410	0.00674153	0.219713	0.205149	ASAP1/GSDMC/GRAMD1B/SCARB2/OSBPL10/SLC19A1	6
BP	GO:0048813	dendrite morphogenesis	8/322	139/18800	0.00275087	0.233561	0.219394	ITPKA/NEDD4L/BAIAP2/EPHB2/ACTR2/STAU2/FARP1/ID1	8
BP	GO:0010957	negative regulation of vitamin D biosynthetic process	2/322	5/18800	0.0028263	0.233561	0.219394	GFI1/SNAI1	2
BP	GO:0048625	myoblast fate commitment	2/322	5/18800	0.0028263	0.233561	0.219394	TCF7L2/PITX1	2
BP	GO:0060997	dendritic spine morphogenesis	5/322	58/18800	0.00311673	0.252195	0.236899	ITPKA/BAIAP2/EPHB2/ACTR2/STAU2	5
CC	GO:0032154	cleavage furrow	4/336	55/19594	0.0145866	0.254224	0.230315	SVIL/RAB11FIP3/PSD2/MEN1	4
BP	GO:0001659	temperature homeostasis	9/322	177/18800	0.00352587	0.254485	0.23905	PER2/PLCL2/MC3R/ZNF516/ZNF423/NPR3/NR1D1/ADRB3/ID1	9
BP	GO:0006623	protein targeting to vacuole	4/322	37/18800	0.00357327	0.254485	0.23905	RAB7A/SCARB2/LAPTM5/SMURF1	4
BP	GO:1903078	positive regulation of protein localization to plasma membrane	5/322	60/18800	0.00361338	0.254485	0.23905	EPHA2/ARHGEF16/PDPK1/EPHB2/AKAP5	5
BP	GO:0106106	cold-induced thermogenesis	8/322	146/18800	0.00371641	0.254485	0.23905	PER2/PLCL2/ZNF516/ZNF423/NPR3/NR1D1/ADRB3/ID1	8
BP	GO:0120161	regulation of cold-induced thermogenesis	8/322	146/18800	0.00371641	0.254485	0.23905	PER2/PLCL2/ZNF516/ZNF423/NPR3/NR1D1/ADRB3/ID1	8
BP	GO:0001667	ameboidal-type cell migration	17/322	480/18800	0.00395812	0.254485	0.23905	PRKCA/EPHA2/SOX8/APOH/IQSEC1/PDPK1/BCAR1/EVL/SYDE1/EPPK1/BMP7/ARHGEF7/SMOC2/CDH13/FGF19/SMURF2/ID1	17
BP	GO:0003166	bundle of His development	2/322	6/18800	0.00419154	0.254485	0.23905	IRX3/ID2	2
BP	GO:0030579	ubiquitin-dependent SMAD protein catabolic process	2/322	6/18800	0.00419154	0.254485	0.23905	SMURF1/SMURF2	2
BP	GO:0090383	phagosome acidification	2/322	6/18800	0.00419154	0.254485	0.23905	RAB7A/TCIRG1	2
BP	GO:0097283	keratinocyte apoptotic process	2/322	6/18800	0.00419154	0.254485	0.23905	ZFP36/GSN	2
BP	GO:1900454	positive regulation of long-term synaptic depression	2/322	6/18800	0.00419154	0.254485	0.23905	STAU2/ADCY8	2
BP	GO:1901490	regulation of lymphangiogenesis	2/322	6/18800	0.00419154	0.254485	0.23905	FOXC1/EPHA2	2
BP	GO:1902172	regulation of keratinocyte apoptotic process	2/322	6/18800	0.00419154	0.254485	0.23905	ZFP36/GSN	2
BP	GO:1902338	negative regulation of apoptotic process involved in morphogenesis	2/322	6/18800	0.00419154	0.254485	0.23905	FOXC1/BMP7	2
BP	GO:1904746	negative regulation of apoptotic process involved in development	2/322	6/18800	0.00419154	0.254485	0.23905	FOXC1/BMP7	2
BP	GO:0060041	retina development in camera-type eye	8/322	149/18800	0.00420264	0.254485	0.23905	SOX8/SDK1/TFAP2B/IGFN1/TCIRG1/SDK2/TTC8/CELF4	8
BP	GO:0097581	lamellipodium organization	6/322	89/18800	0.0042589	0.254485	0.23905	EPHA2/SPATA13/ACTR2/ARHGEF7/CDH13/ABLIM2	6
CC	GO:0099572	postsynaptic specialization	12/336	341/19594	0.0151491	0.254922	0.230948	IQSEC1/PDPK1/BAIAP2/SHANK2/BNIP3/DGKI/ACTR2/SORCS2/AKAP5/DLGAP2/ADCY8/RGS9	12
MF	GO:0019902	phosphatase binding	9/332	193/18410	0.0085181	0.265542	0.247941	AKAP11/KCNN4/ELL/STAT1/AKAP5/PPP1R3G/PPP6R1/TRAF3/ADCY8	9
CC	GO:0098993	anchored component of synaptic vesicle membrane	2/336	12/19594	0.0172735	0.266384	0.241332	RAB7A/DNAJC5	2
CC	GO:0030136	clathrin-coated vesicle	8/336	192/19594	0.0180185	0.266384	0.241332	UNC13D/SH3BP4/SCARB2/DNAJC5/SYNRG/MYO1E/DENND1B/ADCY8	8
CC	GO:0098562	cytoplasmic side of membrane	8/336	193/19594	0.018528	0.266384	0.241332	GNAO1/MAP2K2/CYLD/OSBPL2/AKAP5/TRAF3/FARP1/FRK	8
CC	GO:0005938	cell cortex	11/336	310/19594	0.0185345	0.266384	0.241332	KNCN/CTBP2/ACTR2/ARHGEF7/CAPN2/GLRX3/SEPTIN9/MYO1E/GSN/CALD1/RYR1	11
CC	GO:0055037	recycling endosome	8/336	196/19594	0.0201184	0.266384	0.241332	UNC13D/NISCH/MICALL1/SORCS2/RAB11FIP3/AKAP5/CMTM6/DYNC1I1	8
CC	GO:0019898	extrinsic component of membrane	11/336	314/19594	0.0201595	0.266384	0.241332	RAB7A/GNAO1/MGLL/CYLD/CDH8/COQ8A/MICALL1/OSBPL2/CDH13/FARP1/FRK	11
CC	GO:0035578	azurophil granule lumen	5/336	91/19594	0.0201955	0.266384	0.241332	UNC13D/ACTR2/ARHGAP45/GUSB/FRK	5
CC	GO:0098686	hippocampal mossy fiber to CA3 synapse	3/336	34/19594	0.0201972	0.266384	0.241332	SHANK2/MAL2/ADCY8	3
BP	GO:0044342	type B pancreatic cell proliferation	3/322	20/18800	0.00457161	0.269032	0.252714	SGPP2/NR1D1/MEN1	3
CC	GO:0043292	contractile fiber	9/336	238/19594	0.0220542	0.283222	0.256586	CSRP1/AHNAK/IGFN1/SVIL/GLRX3/MYLPF/PSMA6/CALD1/RYR1	9
BP	GO:0007517	muscle organ development	13/322	334/18800	0.00521259	0.288747	0.271233	FOXC1/NR1D2/SOX8/HLX/FGFRL1/LY6E/SVIL/ZFHX3/CACNA1H/MYLPF/GSC/RYR1/PITX1	13
BP	GO:0000083	regulation of transcription involved in G1/S transition of mitotic cell cycle	3/322	21/18800	0.00526662	0.288747	0.271233	GFI1/CDK18/ID2	3
BP	GO:0007194	negative regulation of adenylate cyclase activity	3/322	21/18800	0.00526662	0.288747	0.271233	GALR1/AKAP5/NPR3	3
BP	GO:0030218	erythrocyte differentiation	7/322	124/18800	0.00553666	0.288747	0.271233	P4HTM/ZFP36/STAT1/ID2/RCOR1/IKZF1/SMAP1	7
BP	GO:0043433	negative regulation of DNA-binding transcription factor activity	9/322	190/18800	0.00558996	0.288747	0.271233	GFI1/CYLD/BMP7/RWDD3/ID2/TCF7L2/TRAF3/ID1/MEN1	9
BP	GO:1904377	positive regulation of protein localization to cell periphery	5/322	67/18800	0.00580021	0.288747	0.271233	EPHA2/ARHGEF16/PDPK1/EPHB2/AKAP5	5
BP	GO:0003164	His-Purkinje system development	2/322	7/18800	0.00580194	0.288747	0.271233	IRX3/ID2	2
BP	GO:0033206	meiotic cytokinesis	2/322	7/18800	0.00580194	0.288747	0.271233	ACTR2/SHCBP1L	2
BP	GO:0046137	negative regulation of vitamin metabolic process	2/322	7/18800	0.00580194	0.288747	0.271233	GFI1/SNAI1	2
BP	GO:0060556	regulation of vitamin D biosynthetic process	2/322	7/18800	0.00580194	0.288747	0.271233	GFI1/SNAI1	2
BP	GO:1901165	positive regulation of trophoblast cell migration	2/322	7/18800	0.00580194	0.288747	0.271233	SYDE1/SMURF2	2
BP	GO:0014033	neural crest cell differentiation	6/322	95/18800	0.00585142	0.288747	0.271233	FOXC1/SOX8/PEF1/BMP7/FGF19/GSC	6
BP	GO:0045664	regulation of neuron differentiation	9/322	192/18800	0.00597658	0.288747	0.271233	SOX8/IRX3/ZNF536/CASZ1/BRINP1/BCL11B/BMP7/ID2/ZFHX3	9
BP	GO:0046058	cAMP metabolic process	3/322	22/18800	0.00602175	0.288747	0.271233	EPHA2/PDE10A/ADCY8	3
BP	GO:1900273	positive regulation of long-term synaptic potentiation	3/322	22/18800	0.00602175	0.288747	0.271233	EPHB2/AKAP5/ADCY8	3
BP	GO:0072665	protein localization to vacuole	5/322	68/18800	0.00617474	0.289374	0.271823	RAB7A/SH3BP4/SCARB2/LAPTM5/SMURF1	5
BP	GO:1990845	adaptive thermogenesis	8/322	159/18800	0.00618385	0.289374	0.271823	PER2/PLCL2/ZNF516/ZNF423/NPR3/NR1D1/ADRB3/ID1	8
CC	GO:0030658	transport vesicle membrane	8/336	205/19594	0.0254692	0.291114	0.263735	RAB7A/PEF1/ARFGEF3/PTPRN2/DGKI/DNAJC5/SYNRG/MAL2	8
CC	GO:0045121	membrane raft	11/336	326/19594	0.025666	0.291114	0.263735	AHNAK/STOML1/ITGB2/LCP2/P2RX1/AKAP5/CAPN2/CDH13/MAL2/SMURF2/ADCY8	11
CC	GO:0032587	ruffle membrane	5/336	97/19594	0.0257868	0.291114	0.263735	EPHA2/SH2D3C/SPATA13/ARHGAP45/PSD2	5
CC	GO:0098857	membrane microdomain	11/336	327/19594	0.0261696	0.291114	0.263735	AHNAK/STOML1/ITGB2/LCP2/P2RX1/AKAP5/CAPN2/CDH13/MAL2/SMURF2/ADCY8	11
CC	GO:0099522	cytosolic region	2/336	15/19594	0.0265684	0.291114	0.263735	BAIAP2/CTBP2	2
CC	GO:0019897	extrinsic component of plasma membrane	7/336	170/19594	0.0275836	0.291114	0.263735	GNAO1/CYLD/CDH8/OSBPL2/CDH13/FARP1/FRK	7
CC	GO:0031234	extrinsic component of cytoplasmic side of plasma membrane	5/336	99/19594	0.0278496	0.291114	0.263735	GNAO1/CYLD/OSBPL2/FARP1/FRK	5
CC	GO:0031252	cell leading edge	13/336	416/19594	0.0280232	0.291114	0.263735	EPHA2/SH2D3C/BAIAP2/BCAR1/SH3RF1/EVL/SPATA13/ACTR2/ARHGEF7/ARHGAP45/AKAP5/PSD2/GSN	13
CC	GO:0043034	costamere	2/336	16/19594	0.0300252	0.291114	0.263735	AHNAK/SVIL	2
CC	GO:0098563	intrinsic component of synaptic vesicle membrane	3/336	40/19594	0.0309454	0.291114	0.263735	RAB7A/DNAJC5/MAL2	3
CC	GO:0030672	synaptic vesicle membrane	5/336	103/19594	0.0322823	0.291114	0.263735	RAB7A/PTPRN2/DGKI/DNAJC5/MAL2	5
CC	GO:0099501	exocytic vesicle membrane	5/336	103/19594	0.0322823	0.291114	0.263735	RAB7A/PTPRN2/DGKI/DNAJC5/MAL2	5
CC	GO:0031253	cell projection membrane	11/336	339/19594	0.0327828	0.291114	0.263735	EPHA2/ASAP1/SH2D3C/SHANK2/SPATA13/CYS1/ARHGAP45/AKAP5/TTC8/PSD2/SLC19A1	11
BP	GO:0050678	regulation of epithelial cell proliferation	14/322	382/18800	0.00641118	0.296441	0.27846	PRKCA/APOH/PDPK1/SGPP2/EPPK1/DLX5/BCL11B/ZFP36/STAT1/TCF7L2/CDH13/NR1D1/ID1/MEN1	14
BP	GO:0120032	regulation of plasma membrane bounded cell projection assembly	9/322	195/18800	0.00659479	0.301343	0.283066	EPHA2/EPHB2/EVL/CYLD/ACTR2/NOTO/SEPTIN9/STAU2/CDC42EP5	9
BP	GO:0006622	protein targeting to lysosome	3/322	23/18800	0.00683828	0.308836	0.290104	RAB7A/SCARB2/LAPTM5	3
BP	GO:0060491	regulation of cell projection assembly	9/322	197/18800	0.00703345	0.313999	0.294954	EPHA2/EPHB2/EVL/CYLD/ACTR2/NOTO/SEPTIN9/STAU2/CDC42EP5	9
BP	GO:0050805	negative regulation of synaptic transmission	5/322	71/18800	0.00739988	0.317328	0.298081	SHANK2/SORCS2/STAU2/ADCY8/CELF4	5
BP	GO:0002158	osteoclast proliferation	2/322	8/18800	0.00764874	0.317328	0.298081	TCIRG1/NPR3	2
BP	GO:0034196	acylglycerol transport	2/322	8/18800	0.00764874	0.317328	0.298081	APOH/LPCAT3	2
BP	GO:0034197	triglyceride transport	2/322	8/18800	0.00764874	0.317328	0.298081	APOH/LPCAT3	2
BP	GO:0042796	snRNA transcription by RNA polymerase III	2/322	8/18800	0.00764874	0.317328	0.298081	ELL/ICE1	2
BP	GO:0099545	trans-synaptic signaling by trans-synaptic complex	2/322	8/18800	0.00764874	0.317328	0.298081	EPHB2/FARP1	2
BP	GO:0031280	negative regulation of cyclase activity	3/322	24/18800	0.00771738	0.317328	0.298081	GALR1/AKAP5/NPR3	3
BP	GO:0061462	protein localization to lysosome	4/322	46/18800	0.00782988	0.317328	0.298081	RAB7A/SH3BP4/SCARB2/LAPTM5	4
BP	GO:0050810	regulation of steroid biosynthetic process	5/322	72/18800	0.00784332	0.317328	0.298081	GFI1/SNAI1/LPCAT3/FGF19/NR1D1	5
CC	GO:0043025	neuronal cell body	14/336	482/19594	0.0392999	0.319611	0.289553	KCNN4/BAIAP2/SHANK2/EPHB2/BRINP1/KNCN/PDE1C/SORCS2/ARHGEF7/CAPN2/STAU2/PSD2/SMURF1/ADCY8	14
CC	GO:0016363	nuclear matrix	5/336	109/19594	0.0397157	0.319611	0.289553	GFI1/MBD1/LRIF1/PSMA6/MEN1	5
CC	GO:0045171	intercellular bridge	4/336	75/19594	0.0399514	0.319611	0.289553	NISCH/RAB11FIP3/PKNOX2/CYTH4	4
CC	GO:0048786	presynaptic active zone	4/336	75/19594	0.0399514	0.319611	0.289553	SHANK2/P2RX1/CTBP2/ADCY8	4
CC	GO:0101002	ficolin-1-rich granule	7/336	185/19594	0.0407338	0.320614	0.290462	ITGB2/TCIRG1/PTPRN2/ACTR2/APEH/GUSB/GSN	7
MF	GO:0019911	structural constituent of myelin sheath	2/332	9/18410	0.0107349	0.320704	0.299446	CMTM8/MAL2	2
BP	GO:0034101	erythrocyte homeostasis	7/322	133/18800	0.00804083	0.321965	0.302437	P4HTM/ZFP36/STAT1/ID2/RCOR1/IKZF1/SMAP1	7
CC	GO:0017053	transcription repressor complex	4/336	76/19594	0.0416234	0.322416	0.292094	GFI1/CTBP2/RCOR1/MEN1	4
MF	GO:0005096	GTPase activator activity	11/332	274/18410	0.0112758	0.32339	0.301955	ARFGAP2/NPRL3/ASAP1/RGS3/SYDE1/ARHGAP45/ARHGEF10L/AGAP1/RASAL2/SMAP1/RGS9	11
BP	GO:0060538	skeletal muscle organ development	8/322	167/18800	0.0082243	0.325951	0.306181	NR1D2/SOX8/HLX/FGFRL1/SVIL/MYLPF/RYR1/PITX1	8
BP	GO:0043616	keratinocyte proliferation	4/322	47/18800	0.00844515	0.326562	0.306754	EPPK1/BCL11B/ZFP36/CDH13	4
BP	GO:0045646	regulation of erythrocyte differentiation	4/322	47/18800	0.00844515	0.326562	0.306754	P4HTM/ZFP36/STAT1/SMAP1	4
BP	GO:1905477	positive regulation of protein localization to membrane	6/322	103/18800	0.00859926	0.326562	0.306754	EPHA2/ARHGEF16/PDPK1/ITGB2/EPHB2/AKAP5	6
BP	GO:0006658	phosphatidylserine metabolic process	3/322	25/18800	0.0086601	0.326562	0.306754	LPCAT3/PLA2G2F/OSBPL10	3
BP	GO:0060219	camera-type eye photoreceptor cell differentiation	3/322	25/18800	0.0086601	0.326562	0.306754	SOX8/SDK2/TTC8	3
CC	GO:0030016	myofibril	8/336	228/19594	0.043475	0.326941	0.296193	CSRP1/AHNAK/IGFN1/SVIL/GLRX3/PSMA6/CALD1/RYR1	8
CC	GO:0030667	secretory granule membrane	10/336	312/19594	0.0435475	0.326941	0.296193	RAB7A/ITGB2/TCIRG1/PTPRN2/P2RX1/DNAJC5/LHFPL2/CMTM6/TMX3/PCDH7	10
CC	GO:0098793	presynapse	14/336	492/19594	0.0452891	0.32904	0.298095	RAB7A/IQSEC1/BAIAP2/SLC29A4/SHANK2/EPHB2/PTPRN2/P2RX1/CTBP2/DGKI/DNAJC5/CDH8/MAL2/ADCY8	14
CC	GO:0030133	transport vesicle	12/336	402/19594	0.0454129	0.32904	0.298095	RAB7A/UNC13D/IQSEC1/PEF1/ARFGEF3/FGFRL1/PTPRN2/DGKI/DNAJC5/LAPTM5/SYNRG/MAL2	12
CC	GO:0031902	late endosome membrane	6/336	152/19594	0.0473076	0.32904	0.298095	RAB7A/MVB12B/STOML1/SCARB2/MICALL1/NDFIP2	6
MF	GO:0015485	cholesterol binding	4/332	50/18410	0.0124698	0.331143	0.309193	GRAMD1B/SCARB2/OSBPL2/OSBPL10	4
MF	GO:0015932	nucleobase-containing compound transmembrane transporter activity	4/332	50/18410	0.0124698	0.331143	0.309193	SLC29A4/SLC35C1/SLC35A4/SLC19A1	4
BP	GO:0010662	regulation of striated muscle cell apoptotic process	4/322	48/18800	0.00909123	0.339523	0.318929	PDPK1/BNIP3/BMP7/CAPN2	4
MF	GO:0017046	peptide hormone binding	4/332	52/18410	0.0142553	0.347965	0.3249	MC3R/CCKAR/GALR1/NPR3	4
MF	GO:0043325	phosphatidylinositol-3,4-bisphosphate binding	3/332	29/18410	0.0150129	0.347965	0.3249	SESTD1/SH3PXD2A/PHLDA3	3
MF	GO:0070273	phosphatidylinositol-4-phosphate binding	3/332	29/18410	0.0150129	0.347965	0.3249	GSDMC/SESTD1/SH3PXD2A	3
MF	GO:1901505	carbohydrate derivative transmembrane transporter activity	4/332	53/18410	0.0152055	0.347965	0.3249	SLC29A4/SLC35C1/SLC35A4/SLC19A1	4
MF	GO:0004143	diacylglycerol kinase activity	2/332	11/18410	0.0160151	0.347965	0.3249	DGKD/DGKI	2
MF	GO:0005078	MAP-kinase scaffold activity	2/332	11/18410	0.0160151	0.347965	0.3249	SH3RF1/MAP2K2	2
BP	GO:0050767	regulation of neurogenesis	13/322	361/18800	0.00971066	0.349023	0.327854	PER2/ITPKA/SOX8/BAIAP2/EPHB2/BRINP1/ACTR2/BMP7/ID2/STAU2/NR1D1/PLXNA1/ID1	13
BP	GO:0031915	positive regulation of synaptic plasticity	2/322	9/18800	0.00972343	0.349023	0.327854	EPHB2/ADCY8	2
BP	GO:1905331	negative regulation of morphogenesis of an epithelium	2/322	9/18800	0.00972343	0.349023	0.327854	TBX2/BMP7	2
BP	GO:0034121	regulation of toll-like receptor signaling pathway	5/322	76/18800	0.009802	0.349023	0.327854	PDPK1/GFI1/NR1D1/IRF7/GRAMD4	5
BP	GO:0060840	artery development	6/322	106/18800	0.00983524	0.349023	0.327854	FOXC1/NPRL3/TFAP2B/TBX2/ZMIZ1/SLC2A10	6
BP	GO:0051403	stress-activated MAPK cascade	10/322	245/18800	0.00988479	0.349023	0.327854	ANKRD6/SH2D3C/SH3RF1/MAP2K2/CYLD/ZFP36/TRAF3/FGF19/MEN1/CDC42EP5	10
MF	GO:0045296	cadherin binding	12/332	333/18410	0.0182087	0.352751	0.329369	EPHA2/ARHGEF16/ASAP1/AHNAK/BAIAP2/CDH8/MICALL1/STAT1/SEPTIN9/CDH13/PAK4/CALD1	12
MF	GO:0005338	nucleotide-sugar transmembrane transporter activity	2/332	12/18410	0.0189915	0.352751	0.329369	SLC35C1/SLC35A4	2
MF	GO:0042562	hormone binding	5/332	87/18410	0.020562	0.352751	0.329369	MC3R/CCKAR/GALR1/CDH13/NPR3	5
MF	GO:0008175	tRNA methyltransferase activity	3/332	33/18410	0.0212673	0.352751	0.329369	TARBP1/METTL8/TRMT44	3
MF	GO:0070679	inositol 1,4,5 trisphosphate binding	2/332	13/18410	0.0221803	0.352751	0.329369	PLCL2/TRPC3	2
MF	GO:0032934	sterol binding	4/332	60/18410	0.0229737	0.352751	0.329369	GRAMD1B/SCARB2/OSBPL2/OSBPL10	4
MF	GO:0008376	acetylgalactosaminyltransferase activity	3/332	34/18410	0.0230212	0.352751	0.329369	GALNT17/B3GALNT2/CSGALNACT1	3
MF	GO:0004065	arylsulfatase activity	2/332	14/18410	0.0255728	0.352751	0.329369	STS/ARSL	2
MF	GO:0044548	S100 protein binding	2/332	14/18410	0.0255728	0.352751	0.329369	AHNAK/ANXA11	2
MF	GO:0047555	3',5'-cyclic-GMP phosphodiesterase activity	2/332	14/18410	0.0255728	0.352751	0.329369	PDE10A/PDE1C	2
MF	GO:0015248	sterol transporter activity	3/332	36/18410	0.0267577	0.352751	0.329369	GRAMD1B/OSBPL2/OSBPL10	3
MF	GO:0015035	protein-disulfide reductase activity	3/332	37/18410	0.0287401	0.352751	0.329369	STAB1/GLRX3/TMX3	3
MF	GO:0005516	calmodulin binding	8/332	200/18410	0.0289951	0.352751	0.329369	ITPKA/KCNN4/PDE1C/AKAP5/MYO1E/ADCY8/CALD1/RYR1	8
MF	GO:0034483	heparan sulfate sulfotransferase activity	2/332	15/18410	0.0291607	0.352751	0.329369	HS3ST1/HS3ST6	2
MF	GO:0097110	scaffold protein binding	4/332	67/18410	0.0327784	0.352751	0.329369	BAIAP2/MAP2K2/AKAP5/CACNA1H	4
MF	GO:0004115	3',5'-cyclic-AMP phosphodiesterase activity	2/332	16/18410	0.032936	0.352751	0.329369	PDE10A/PDE1C	2
MF	GO:0060229	lipase activator activity	2/332	16/18410	0.032936	0.352751	0.329369	APOH/PDPK1	2
MF	GO:0000400	four-way junction DNA binding	2/332	17/18410	0.0368907	0.352751	0.329369	RAD51D/MEN1	2
MF	GO:0003951	NAD+ kinase activity	2/332	17/18410	0.0368907	0.352751	0.329369	DGKD/DGKI	2
MF	GO:0005005	transmembrane-ephrin receptor activity	2/332	17/18410	0.0368907	0.352751	0.329369	EPHA2/EPHB2	2
MF	GO:0008484	sulfuric ester hydrolase activity	2/332	17/18410	0.0368907	0.352751	0.329369	STS/ARSL	2
MF	GO:0050811	GABA receptor binding	2/332	17/18410	0.0368907	0.352751	0.329369	PLCL2/AKAP5	2
MF	GO:0070064	proline-rich region binding	2/332	17/18410	0.0368907	0.352751	0.329369	BAIAP2/CYLD	2
MF	GO:0015036	disulfide oxidoreductase activity	3/332	42/18410	0.0397808	0.352751	0.329369	STAB1/GLRX3/TMX3	3
MF	GO:0030169	low-density lipoprotein particle binding	2/332	18/18410	0.0410172	0.352751	0.329369	STAB1/CDH13	2
MF	GO:0098641	cadherin binding involved in cell-cell adhesion	2/332	18/18410	0.0410172	0.352751	0.329369	BAIAP2/PAK4	2
MF	GO:0032266	phosphatidylinositol-3-phosphate binding	3/332	44/18410	0.0447153	0.352751	0.329369	SESTD1/SH3PXD2A/PHLDA3	3
MF	GO:0005003	ephrin receptor activity	2/332	19/18410	0.045308	0.352751	0.329369	EPHA2/EPHB2	2
MF	GO:0098918	structural constituent of synapse	2/332	19/18410	0.045308	0.352751	0.329369	SHANK2/CTBP2	2
MF	GO:0140297	DNA-binding transcription factor binding	14/332	470/18410	0.0466308	0.352751	0.329369	FOXC1/SOX8/ZNF516/TBX2/CTBP2/STAT1/LRIF1/ID2/NCOA7/TCF7L2/TTC8/PSMA6/GSC/PITX1	14
MF	GO:0061629	RNA polymerase II-specific DNA-binding transcription factor binding	11/332	348/18410	0.0517002	0.352751	0.329369	FOXC1/CTBP2/STAT1/LRIF1/ID2/NCOA7/TCF7L2/TTC8/PSMA6/GSC/PITX1	11
MF	GO:0008528	G protein-coupled peptide receptor activity	6/332	148/18410	0.0518862	0.352751	0.329369	MC3R/CCKAR/GALR1/SORCS2/GPR17/NPR3	6
MF	GO:0046332	SMAD binding	4/332	78/18410	0.0524428	0.352751	0.329369	SMURF1/SMURF2/ZMIZ1/MEN1	4
MF	GO:0005044	scavenger receptor activity	3/332	47/18410	0.052657	0.352751	0.329369	SCARB2/LOXL4/STAB1	3
BP	GO:0043087	regulation of GTPase activity	13/322	364/18800	0.010356	0.353513	0.332071	EPHA2/ARHGEF16/ASAP1/IQSEC1/SH3BP4/SYDE1/TRAPPC6A/ARHGEF7/ARHGAP45/TTC8/DENND1B/RASAL2/PLXNA1	13
BP	GO:0072666	establishment of protein localization to vacuole	4/322	50/18800	0.0104781	0.353513	0.332071	RAB7A/SCARB2/LAPTM5/SMURF1	4
BP	GO:0072073	kidney epithelium development	7/322	140/18800	0.0105013	0.353513	0.332071	FOXC1/SOX8/IRX3/TFAP2B/STAT1/BMP7/MYO1E	7
BP	GO:0015850	organic hydroxy compound transport	10/322	248/18800	0.0107048	0.353513	0.332071	SLC29A4/GRAMD1B/LY6E/P2RX1/GALR1/OSBPL2/LPCAT3/OSBPL10/FGF19/LCAT	10
BP	GO:0007173	epidermal growth factor receptor signaling pathway	6/322	108/18800	0.0107264	0.353513	0.332071	RAB7A/MVB12B/PDPK1/BCAR1/DGKD/CDH13	6
BP	GO:0007254	JNK cascade	8/322	175/18800	0.0107326	0.353513	0.332071	ANKRD6/SH2D3C/SH3RF1/CYLD/TRAF3/FGF19/MEN1/CDC42EP5	8
BP	GO:0010894	negative regulation of steroid biosynthetic process	3/322	27/18800	0.0107401	0.353513	0.332071	GFI1/SNAI1/FGF19	3
BP	GO:0051350	negative regulation of lyase activity	3/322	27/18800	0.0107401	0.353513	0.332071	GALR1/AKAP5/NPR3	3
MF	GO:0140416	transcription regulator inhibitor activity	2/332	21/18410	0.0543539	0.35517	0.331628	ID2/ID1	2
MF	GO:0038024	cargo receptor activity	4/332	79/18410	0.0544891	0.35517	0.331628	ITGB2/SCARB2/LOXL4/STAB1	4
BP	GO:0010658	striated muscle cell apoptotic process	4/322	51/18800	0.01122	0.360703	0.338825	PDPK1/BNIP3/BMP7/CAPN2	4
BP	GO:0048844	artery morphogenesis	5/322	79/18800	0.0114748	0.360703	0.338825	FOXC1/NPRL3/TFAP2B/TBX2/ZMIZ1	5
BP	GO:0044089	positive regulation of cellular component biogenesis	16/322	494/18800	0.0115025	0.360703	0.338825	PRKCA/RAB7A/EPHA2/IRX3/ASAP1/BAIAP2/EPHB2/EVL/ICE1/ACTR2/BMP7/SEPTIN9/STAU2/ARHGEF10L/ID1/CDC42EP5	16
BP	GO:0031098	stress-activated protein kinase signaling cascade	10/322	252/18800	0.0118773	0.360703	0.338825	ANKRD6/SH2D3C/SH3RF1/MAP2K2/CYLD/ZFP36/TRAF3/FGF19/MEN1/CDC42EP5	10
BP	GO:0001958	endochondral ossification	3/322	28/18800	0.0118789	0.360703	0.338825	FOXC1/DLX5/CSGALNACT1	3
BP	GO:0003272	endocardial cushion formation	3/322	28/18800	0.0118789	0.360703	0.338825	TBX2/BMP7/SNAI1	3
BP	GO:0036075	replacement ossification	3/322	28/18800	0.0118789	0.360703	0.338825	FOXC1/DLX5/CSGALNACT1	3
BP	GO:0036152	phosphatidylethanolamine acyl-chain remodeling	2/322	10/18800	0.0120177	0.360703	0.338825	LPCAT3/PLA2G2F	2
BP	GO:0042368	vitamin D biosynthetic process	2/322	10/18800	0.0120177	0.360703	0.338825	GFI1/SNAI1	2
BP	GO:0048102	autophagic cell death	2/322	10/18800	0.0120177	0.360703	0.338825	BNIP3/LAPTM5	2
BP	GO:0072203	cell proliferation involved in metanephros development	2/322	10/18800	0.0120177	0.360703	0.338825	STAT1/BMP7	2
BP	GO:0097061	dendritic spine organization	5/322	80/18800	0.012073	0.360703	0.338825	ITPKA/BAIAP2/EPHB2/ACTR2/STAU2	5
BP	GO:0072009	nephron epithelium development	6/322	111/18800	0.0121682	0.360774	0.338891	FOXC1/SOX8/IRX3/TFAP2B/STAT1/MYO1E	6
CC	GO:0042581	specific granule	6/336	160/19594	0.0579173	0.36631	0.33186	ITGB2/ANXA11/P2RX1/DNAJC5/CMTM6/FRK	6
CC	GO:0005721	pericentric heterochromatin	2/336	23/19594	0.0585496	0.36631	0.33186	SNAI1/IKZF1	2
CC	GO:0005868	cytoplasmic dynein complex	2/336	23/19594	0.0585496	0.36631	0.33186	DYNLRB2/DYNC1I1	2
MF	GO:0120020	cholesterol transfer activity	2/332	22/18410	0.0590952	0.367462	0.343105	GRAMD1B/OSBPL2	2
MF	GO:0001653	peptide receptor activity	6/332	154/18410	0.0606119	0.367462	0.343105	MC3R/CCKAR/GALR1/SORCS2/GPR17/NPR3	6
MF	GO:0061630	ubiquitin protein ligase activity	10/332	316/18410	0.0613286	0.367462	0.343105	ASB1/NEDD4L/RNF186/SH3RF1/RNF144B/RNF122/TMEM129/TRIML1/SMURF1/SMURF2	10
MF	GO:0004114	3',5'-cyclic-nucleotide phosphodiesterase activity	2/332	23/18410	0.0639731	0.367462	0.343105	PDE10A/PDE1C	2
MF	GO:0120015	sterol transfer activity	2/332	23/18410	0.0639731	0.367462	0.343105	GRAMD1B/OSBPL2	2
MF	GO:0042974	nuclear retinoic acid receptor binding	2/332	24/18410	0.0689812	0.367462	0.343105	CTBP2/LRIF1	2
MF	GO:0070412	R-SMAD binding	2/332	24/18410	0.0689812	0.367462	0.343105	SMURF1/MEN1	2
BP	GO:0072006	nephron development	7/322	145/18800	0.012566	0.368355	0.346013	FOXC1/SOX8/IRX3/TFAP2B/STAT1/BMP7/MYO1E	7
BP	GO:0010660	regulation of muscle cell apoptotic process	5/322	81/18800	0.012692	0.368355	0.346013	APOH/PDPK1/BNIP3/BMP7/CAPN2	5
BP	GO:0010718	positive regulation of epithelial to mesenchymal transition	4/322	53/18800	0.0128033	0.368355	0.346013	FOXC1/BMP7/SNAI1/TCF7L2	4
BP	GO:0072132	mesenchyme morphogenesis	4/322	53/18800	0.0128033	0.368355	0.346013	FOXC1/TBX2/BMP7/SNAI1	4
BP	GO:0006656	phosphatidylcholine biosynthetic process	3/322	29/18800	0.0130845	0.373677	0.351012	CAPN2/LPCAT3/LCAT	3
MF	GO:0031072	heat shock protein binding	5/332	123/18410	0.0720345	0.37422	0.349415	LMAN2/ITGB2/ZFP36/STAU2/DNAJA2	5
MF	GO:0004112	cyclic-nucleotide phosphodiesterase activity	2/332	25/18410	0.0741133	0.37422	0.349415	PDE10A/PDE1C	2
MF	GO:0008327	methyl-CpG binding	2/332	25/18410	0.0741133	0.37422	0.349415	ZBTB33/MBD1	2
MF	GO:0016701	oxidoreductase activity, acting on single donors with incorporation of molecular oxygen	2/332	25/18410	0.0741133	0.37422	0.349415	MIOX/IDO2	2
MF	GO:0034237	protein kinase A regulatory subunit binding	2/332	25/18410	0.0741133	0.37422	0.349415	AKAP11/AKAP5	2
MF	GO:0061659	ubiquitin-like protein ligase activity	10/332	329/18410	0.0757081	0.378508	0.353419	ASB1/NEDD4L/RNF186/SH3RF1/RNF144B/RNF122/TMEM129/TRIML1/SMURF1/SMURF2	10
MF	GO:0017124	SH3 domain binding	5/332	125/18410	0.0760184	0.378508	0.353419	BCAR1/SHANK2/EVL/AKAP5/ADAM12	5
MF	GO:0060090	molecular adaptor activity	11/332	379/18410	0.0831453	0.380288	0.35508	PEF1/BAIAP2/SH3RF1/SHANK2/MAP2K2/ICE1/SYNE3/AKAP5/DLGAP2/SEPTIN9/MEN1	11
MF	GO:0016667	oxidoreductase activity, acting on a sulfur group of donors	3/332	57/18410	0.0835349	0.380288	0.35508	STAB1/GLRX3/TMX3	3
BP	GO:0071559	response to transforming growth factor beta	10/322	258/18800	0.0138149	0.389029	0.365433	PDPK1/MXRA5/ZFHX3/LTBP3/SMURF1/SMURF2/ZMIZ1/ID1/SLC2A10/MEN1	10
BP	GO:0014032	neural crest cell development	5/322	83/18800	0.0139936	0.389029	0.365433	FOXC1/SOX8/PEF1/BMP7/FGF19	5
BP	GO:0001945	lymph vessel development	3/322	30/18800	0.0143574	0.389029	0.365433	FOXC1/EPHA2/TMEM204	3
BP	GO:0045939	negative regulation of steroid metabolic process	3/322	30/18800	0.0143574	0.389029	0.365433	GFI1/SNAI1/FGF19	3
BP	GO:0006020	inositol metabolic process	2/322	11/18800	0.0145235	0.389029	0.365433	ITPKA/MIOX	2
BP	GO:0010917	negative regulation of mitochondrial membrane potential	2/322	11/18800	0.0145235	0.389029	0.365433	BNIP3/RNF122	2
BP	GO:0045837	negative regulation of membrane potential	2/322	11/18800	0.0145235	0.389029	0.365433	BNIP3/RNF122	2
BP	GO:0048241	epinephrine transport	2/322	11/18800	0.0145235	0.389029	0.365433	SLC29A4/LY6E	2
BP	GO:0090527	actin filament reorganization	2/322	11/18800	0.0145235	0.389029	0.365433	BCAR1/GSN	2
CC	GO:0034399	nuclear periphery	5/336	127/19594	0.0678141	0.389857	0.353192	GFI1/MBD1/LRIF1/PSMA6/MEN1	5
CC	GO:0016471	vacuolar proton-transporting V-type ATPase complex	2/336	25/19594	0.0679054	0.389857	0.353192	ATP6V1G3/TCIRG1	2
MF	GO:0080025	phosphatidylinositol-3,5-bisphosphate binding	2/332	28/18410	0.0901933	0.390743	0.364842	SESTD1/PHLDA3	2
MF	GO:0140678	molecular function inhibitor activity	3/332	59/18410	0.0904648	0.390743	0.364842	NEDD4L/ID2/ID1	3
MF	GO:0051015	actin filament binding	7/332	214/18410	0.0934235	0.394552	0.368399	SYNE3/ACTR2/SVIL/PKNOX2/MYO1E/GSN/ABLIM2	7
MF	GO:0004714	transmembrane receptor protein tyrosine kinase activity	3/332	60/18410	0.094017	0.394552	0.368399	EPHA2/EPHB2/FGFRL1	3
MF	GO:0043548	phosphatidylinositol 3-kinase binding	2/332	29/18410	0.0957622	0.394552	0.368399	PIK3IP1/GSN	2
MF	GO:0004713	protein tyrosine kinase activity	5/332	135/18410	0.0976719	0.394552	0.368399	EPHA2/EPHB2/MAP2K2/FGFRL1/FRK	5
MF	GO:0008157	protein phosphatase 1 binding	2/332	30/18410	0.101426	0.394552	0.368399	AKAP11/PPP1R3G	2
MF	GO:0042910	xenobiotic transmembrane transporter activity	2/332	30/18410	0.101426	0.394552	0.368399	SLC29A4/SLC19A1	2
MF	GO:0051721	protein phosphatase 2A binding	2/332	30/18410	0.101426	0.394552	0.368399	STAT1/ADCY8	2
MF	GO:0071889	14-3-3 protein binding	2/332	30/18410	0.101426	0.394552	0.368399	ZFP36/TMCC3	2
MF	GO:0140142	nucleocytoplasmic carrier activity	2/332	30/18410	0.101426	0.394552	0.368399	XPO4/IPO9	2
BP	GO:0010976	positive regulation of neuron projection development	7/322	150/18800	0.0149083	0.39553	0.37154	ITPKA/BAIAP2/EPHB2/SCARB2/ACTR2/BMP7/STAU2	7
BP	GO:0010657	muscle cell apoptotic process	5/322	85/18800	0.0153822	0.39553	0.37154	APOH/PDPK1/BNIP3/BMP7/CAPN2	5
BP	GO:2000243	positive regulation of reproductive process	5/322	85/18800	0.0153822	0.39553	0.37154	SYDE1/LHFPL2/CACNA1H/ZP4/SMURF2	5
BP	GO:0003229	ventricular cardiac muscle tissue development	4/322	56/18800	0.015434	0.39553	0.37154	FOXC1/IRX3/LY6E/ID2	4
BP	GO:0021772	olfactory bulb development	3/322	31/18800	0.015698	0.39553	0.37154	DLX5/ID2/TTC8	3
BP	GO:0099175	regulation of postsynapse organization	5/322	86/18800	0.0161098	0.39553	0.37154	ITPKA/BAIAP2/EPHB2/ACTR2/STAU2	5
BP	GO:0048705	skeletal system morphogenesis	9/322	228/18800	0.0170789	0.39553	0.37154	FOXC1/ANKRD11/SPEF2/DLX5/OTOR/BMP7/CSGALNACT1/LTBP3/GSC	9
BP	GO:0015780	nucleotide-sugar transmembrane transport	2/322	12/18800	0.0172329	0.39553	0.37154	SLC35C1/SLC35A4	2
BP	GO:0030656	regulation of vitamin metabolic process	2/322	12/18800	0.0172329	0.39553	0.37154	GFI1/SNAI1	2
BP	GO:0070857	regulation of bile acid biosynthetic process	2/322	12/18800	0.0172329	0.39553	0.37154	FGF19/NR1D1	2
BP	GO:1902337	regulation of apoptotic process involved in morphogenesis	2/322	12/18800	0.0172329	0.39553	0.37154	FOXC1/BMP7	2
BP	GO:2000344	positive regulation of acrosome reaction	2/322	12/18800	0.0172329	0.39553	0.37154	CACNA1H/ZP4	2
BP	GO:0045761	regulation of adenylate cyclase activity	4/322	58/18800	0.0173635	0.39553	0.37154	GALR1/AKAP5/NPR3/ADRB3	4
BP	GO:0007519	skeletal muscle tissue development	7/322	155/18800	0.0175464	0.39553	0.37154	NR1D2/SOX8/HLX/SVIL/MYLPF/RYR1/PITX1	7
BP	GO:0014031	mesenchymal cell development	5/322	88/18800	0.0176329	0.39553	0.37154	FOXC1/SOX8/PEF1/BMP7/FGF19	5
BP	GO:0046849	bone remodeling	5/322	88/18800	0.0176329	0.39553	0.37154	PRKCA/RAB7A/EPHA2/TCIRG1/LTBP3	5
BP	GO:0048864	stem cell development	5/322	88/18800	0.0176329	0.39553	0.37154	FOXC1/SOX8/PEF1/BMP7/FGF19	5
BP	GO:0006869	lipid transport	13/322	391/18800	0.0177798	0.39553	0.37154	APOH/KCNN4/STOML1/GRAMD1B/SCARB2/GALR1/XKR4/OSBPL2/LPCAT3/PLA2G2F/OSBPL10/FGF19/LCAT	13
BP	GO:0038127	ERBB signaling pathway	6/322	121/18800	0.0179528	0.39553	0.37154	RAB7A/MVB12B/PDPK1/BCAR1/DGKD/CDH13	6
BP	GO:0007009	plasma membrane organization	7/322	156/18800	0.018111	0.39553	0.37154	ASAP1/BAIAP2/MICALL1/XKR4/OSBPL2/DYSF/GSN	7
BP	GO:0000768	syncytium formation by plasma membrane fusion	4/322	59/18800	0.018382	0.39553	0.37154	CAPN2/CACNA1H/SH3PXD2A/ADAM12	4
BP	GO:0140253	cell-cell fusion	4/322	59/18800	0.018382	0.39553	0.37154	CAPN2/CACNA1H/SH3PXD2A/ADAM12	4
BP	GO:0046883	regulation of hormone secretion	9/322	231/18800	0.0184278	0.39553	0.37154	PER2/TFAP2B/CCKAR/TCIRG1/GALR1/RAB11FIP3/TCF7L2/NR1D1/ADCY8	9
BP	GO:0001656	metanephros development	5/322	89/18800	0.018429	0.39553	0.37154	SOX8/IRX3/TFAP2B/STAT1/BMP7	5
BP	GO:0106027	neuron projection organization	5/322	89/18800	0.018429	0.39553	0.37154	ITPKA/BAIAP2/EPHB2/ACTR2/STAU2	5
BP	GO:0021988	olfactory lobe development	3/322	33/18800	0.0185838	0.39553	0.37154	DLX5/ID2/TTC8	3
BP	GO:0042475	odontogenesis of dentin-containing tooth	5/322	90/18800	0.0192484	0.39553	0.37154	FOXC1/ANKRD11/TCIRG1/BCL11B/BMP7	5
BP	GO:0002224	toll-like receptor signaling pathway	6/322	123/18800	0.0193022	0.39553	0.37154	PDPK1/GFI1/TRAF3/NR1D1/IRF7/GRAMD4	6
BP	GO:0060021	roof of mouth development	5/322	91/18800	0.0200914	0.39553	0.37154	NPRL3/EPHB2/DLX5/TBX2/SNAI1	5
BP	GO:0035331	negative regulation of hippo signaling	2/322	13/18800	0.0201383	0.39553	0.37154	SHANK2/VGLL4	2
BP	GO:0035810	positive regulation of urine volume	2/322	13/18800	0.0201383	0.39553	0.37154	TFAP2B/NPR3	2
BP	GO:0042362	fat-soluble vitamin biosynthetic process	2/322	13/18800	0.0201383	0.39553	0.37154	GFI1/SNAI1	2
BP	GO:0060213	positive regulation of nuclear-transcribed mRNA poly(A) tail shortening	2/322	13/18800	0.0201383	0.39553	0.37154	ZFP36/TNRC6C	2
BP	GO:1900452	regulation of long-term synaptic depression	2/322	13/18800	0.0201383	0.39553	0.37154	STAU2/ADCY8	2
BP	GO:1904748	regulation of apoptotic process involved in development	2/322	13/18800	0.0201383	0.39553	0.37154	FOXC1/BMP7	2
BP	GO:0002262	myeloid cell homeostasis	7/322	160/18800	0.0204976	0.39553	0.37154	P4HTM/ZFP36/STAT1/ID2/RCOR1/IKZF1/SMAP1	7
BP	GO:0048167	regulation of synaptic plasticity	8/322	198/18800	0.0210724	0.39553	0.37154	ITPKA/BAIAP2/SHANK2/EPHB2/SORCS2/AKAP5/STAU2/ADCY8	8
BP	GO:0007179	transforming growth factor beta receptor signaling pathway	8/322	200/18800	0.0222206	0.39553	0.37154	PDPK1/LTBP3/SMURF1/SMURF2/ZMIZ1/ID1/SLC2A10/MEN1	8
BP	GO:0099173	postsynapse organization	7/322	163/18800	0.0224255	0.39553	0.37154	ITPKA/BAIAP2/SHANK2/EPHB2/ACTR2/STAU2/FARP1	7
BP	GO:0015918	sterol transport	5/322	94/18800	0.0227642	0.39553	0.37154	GRAMD1B/OSBPL2/LPCAT3/OSBPL10/LCAT	5
BP	GO:0061326	renal tubule development	5/322	94/18800	0.0227642	0.39553	0.37154	SOX8/IRX3/TFAP2B/STAT1/TTC8	5
BP	GO:1904035	regulation of epithelial cell apoptotic process	5/322	94/18800	0.0227642	0.39553	0.37154	PDPK1/ZFP36/TCF7L2/PAK4/GSN	5
BP	GO:0006949	syncytium formation	4/322	63/18800	0.0228229	0.39553	0.37154	CAPN2/CACNA1H/SH3PXD2A/ADAM12	4
BP	GO:0045453	bone resorption	4/322	63/18800	0.0228229	0.39553	0.37154	PRKCA/RAB7A/TCIRG1/LTBP3	4
BP	GO:0002756	MyD88-independent toll-like receptor signaling pathway	2/322	14/18800	0.0232322	0.39553	0.37154	TRAF3/IRF7	2
BP	GO:0018158	protein oxidation	2/322	14/18800	0.0232322	0.39553	0.37154	LOXL4/TMX3	2
BP	GO:0021554	optic nerve development	2/322	14/18800	0.0232322	0.39553	0.37154	EPHB2/TCIRG1	2
BP	GO:0033033	negative regulation of myeloid cell apoptotic process	2/322	14/18800	0.0232322	0.39553	0.37154	APOH/IRF7	2
BP	GO:0036151	phosphatidylcholine acyl-chain remodeling	2/322	14/18800	0.0232322	0.39553	0.37154	LPCAT3/PLA2G2F	2
BP	GO:0051547	regulation of keratinocyte migration	2/322	14/18800	0.0232322	0.39553	0.37154	IQSEC1/EPPK1	2
BP	GO:0071801	regulation of podosome assembly	2/322	14/18800	0.0232322	0.39553	0.37154	ASAP1/GSN	2
BP	GO:1903729	regulation of plasma membrane organization	2/322	14/18800	0.0232322	0.39553	0.37154	ASAP1/GSN	2
BP	GO:0006699	bile acid biosynthetic process	3/322	36/18800	0.0234269	0.39553	0.37154	OSBPL2/FGF19/NR1D1	3
BP	GO:0010837	regulation of keratinocyte proliferation	3/322	36/18800	0.0234269	0.39553	0.37154	EPPK1/BCL11B/ZFP36	3
BP	GO:0035909	aorta morphogenesis	3/322	36/18800	0.0234269	0.39553	0.37154	NPRL3/TFAP2B/TBX2	3
BP	GO:0046879	hormone secretion	10/322	281/18800	0.0234819	0.39553	0.37154	PER2/TFAP2B/CCKAR/TCIRG1/PTPRN2/GALR1/RAB11FIP3/TCF7L2/NR1D1/ADCY8	10
BP	GO:0032088	negative regulation of NF-kappaB transcription factor activity	5/322	95/18800	0.0237038	0.39553	0.37154	GFI1/CYLD/BMP7/RWDD3/TRAF3	5
BP	GO:1901617	organic hydroxy compound biosynthetic process	9/322	243/18800	0.0246038	0.39553	0.37154	PER2/ITPKA/GFI1/OSBPL2/SNAI1/LPCAT3/CACNA1H/FGF19/NR1D1	9
BP	GO:0007188	adenylate cyclase-modulating G protein-coupled receptor signaling pathway	9/322	244/18800	0.0251776	0.39553	0.37154	PRKCA/GNAO1/MC3R/S1PR4/GALR1/AKAP5/NPR3/ADRB3/ADCY8	9
BP	GO:0048762	mesenchymal cell differentiation	9/322	244/18800	0.0251776	0.39553	0.37154	FOXC1/SOX8/PEF1/STAT1/BMP7/SNAI1/TCF7L2/FGF19/GSC	9
BP	GO:0003203	endocardial cushion morphogenesis	3/322	37/18800	0.0251787	0.39553	0.37154	TBX2/BMP7/SNAI1	3
BP	GO:0043954	cellular component maintenance	4/322	65/18800	0.0252673	0.39553	0.37154	ITPKA/SHANK2/CTBP2/PLEKHA7	4
BP	GO:0007178	transmembrane receptor protein serine/threonine kinase signaling pathway	12/322	368/18800	0.0253868	0.39553	0.37154	PDPK1/TFAP2B/DLX5/BMP7/ZNF423/LTBP3/SMURF1/SMURF2/ZMIZ1/ID1/SLC2A10/MEN1	12
BP	GO:0060284	regulation of cell development	15/322	500/18800	0.0260638	0.39553	0.37154	PER2/ITPKA/SOX8/UNC13D/BAIAP2/EPHB2/BRINP1/ACTR2/BMP7/ARHGEF7/ID2/STAU2/NR1D1/PLXNA1/ID1	15
BP	GO:0007498	mesoderm development	6/322	132/18800	0.0262299	0.39553	0.37154	FOXC1/EPHA2/IRX3/BMP7/SNAI1/IKZF1	6
BP	GO:0014029	neural crest formation	2/322	15/18800	0.0265073	0.39553	0.37154	PEF1/GSC	2
BP	GO:0032933	SREBP signaling pathway	2/322	15/18800	0.0265073	0.39553	0.37154	LPCAT3/ARHGEF10L	2
BP	GO:0046834	lipid phosphorylation	2/322	15/18800	0.0265073	0.39553	0.37154	DGKD/DGKI	2
BP	GO:0048484	enteric nervous system development	2/322	15/18800	0.0265073	0.39553	0.37154	SOX8/HLX	2
BP	GO:0060211	regulation of nuclear-transcribed mRNA poly(A) tail shortening	2/322	15/18800	0.0265073	0.39553	0.37154	ZFP36/TNRC6C	2
BP	GO:0072075	metanephric mesenchyme development	2/322	15/18800	0.0265073	0.39553	0.37154	STAT1/BMP7	2
BP	GO:0072498	embryonic skeletal joint development	2/322	15/18800	0.0265073	0.39553	0.37154	BMP7/SLC2A10	2
BP	GO:0099638	endosome to plasma membrane protein transport	2/322	15/18800	0.0265073	0.39553	0.37154	RAB7A/AKAP5	2
BP	GO:1900153	positive regulation of nuclear-transcribed mRNA catabolic process, deadenylation-dependent decay	2/322	15/18800	0.0265073	0.39553	0.37154	ZFP36/TNRC6C	2
BP	GO:1904251	regulation of bile acid metabolic process	2/322	15/18800	0.0265073	0.39553	0.37154	FGF19/NR1D1	2
BP	GO:0045637	regulation of myeloid cell differentiation	8/322	208/18800	0.0272562	0.39553	0.37154	PRKCA/P4HTM/ZFP36/STAT1/ID2/RCOR1/IRF7/SMAP1	8
BP	GO:0045639	positive regulation of myeloid cell differentiation	5/322	99/18800	0.0277109	0.39553	0.37154	PRKCA/STAT1/ID2/RCOR1/SMAP1	5
BP	GO:0033692	cellular polysaccharide biosynthetic process	4/322	67/18800	0.0278636	0.39553	0.37154	PER2/PPP1R3G/CSGALNACT1/NR1D1	4
BP	GO:0050807	regulation of synapse organization	8/322	209/18800	0.027937	0.39553	0.37154	ITPKA/BAIAP2/SHANK2/EPHB2/ACTR2/CDH8/STAU2/FARP1	8
BP	GO:0009914	hormone transport	10/322	290/18800	0.0283524	0.39553	0.37154	PER2/TFAP2B/CCKAR/TCIRG1/PTPRN2/GALR1/RAB11FIP3/TCF7L2/NR1D1/ADCY8	10
BP	GO:0016032	viral process	13/322	418/18800	0.028672	0.39553	0.37154	RAB7A/EPHA2/MVB12B/GFI1/PC/LY6E/SCARB2/CTBP2/TRIML1/ZFP36/STAT1/IRF7/GSN	13
BP	GO:0009187	cyclic nucleotide metabolic process	3/322	39/18800	0.0288879	0.39553	0.37154	EPHA2/PDE10A/ADCY8	3
BP	GO:1905475	regulation of protein localization to membrane	7/322	172/18800	0.0289541	0.39553	0.37154	EPHA2/ARHGEF16/PDPK1/ITGB2/EPHB2/AKAP5/GSN	7
BP	GO:0050808	synapse organization	13/322	419/18800	0.0291522	0.39553	0.37154	ITPKA/SDK1/IGFN1/BAIAP2/SHANK2/EPHB2/ELFN1/CTBP2/ACTR2/CDH8/STAU2/SDK2/FARP1	13
BP	GO:0034329	cell junction assembly	13/322	420/18800	0.0296382	0.39553	0.37154	PRKCA/EPHA2/IRX3/SDK1/IGFN1/SHANK2/EPHB2/CDH8/ARHGEF7/SNAI1/STAU2/SDK2/FARP1	13
BP	GO:0042795	snRNA transcription by RNA polymerase II	2/322	16/18800	0.0299566	0.39553	0.37154	ELL/ICE1	2
BP	GO:0045651	positive regulation of macrophage differentiation	2/322	16/18800	0.0299566	0.39553	0.37154	PRKCA/ID2	2
BP	GO:0045780	positive regulation of bone resorption	2/322	16/18800	0.0299566	0.39553	0.37154	PRKCA/LTBP3	2
BP	GO:0048385	regulation of retinoic acid receptor signaling pathway	2/322	16/18800	0.0299566	0.39553	0.37154	ZNF536/CTBP2	2
BP	GO:0050872	white fat cell differentiation	2/322	16/18800	0.0299566	0.39553	0.37154	PER2/CTBP2	2
BP	GO:0051014	actin filament severing	2/322	16/18800	0.0299566	0.39553	0.37154	SVIL/GSN	2
BP	GO:0060046	regulation of acrosome reaction	2/322	16/18800	0.0299566	0.39553	0.37154	CACNA1H/ZP4	2
BP	GO:0071501	cellular response to sterol depletion	2/322	16/18800	0.0299566	0.39553	0.37154	LPCAT3/ARHGEF10L	2
BP	GO:1901163	regulation of trophoblast cell migration	2/322	16/18800	0.0299566	0.39553	0.37154	SYDE1/SMURF2	2
BP	GO:0050795	regulation of behavior	4/322	69/18800	0.0306132	0.39553	0.37154	MC3R/EPHB2/ZFHX3/NR1D1	4
BP	GO:0048562	embryonic organ morphogenesis	10/322	294/18800	0.0307329	0.39553	0.37154	EPHA2/HLX/EPHB2/DLX5/TBX2/NOTO/BMP7/ID2/LRIG3/GSC	10
BP	GO:0034331	cell junction maintenance	3/322	40/18800	0.030845	0.39553	0.37154	SHANK2/CTBP2/PLEKHA7	3
BP	GO:0044275	cellular carbohydrate catabolic process	3/322	40/18800	0.030845	0.39553	0.37154	MIOX/SCARB2/GUSB	3
BP	GO:0072210	metanephric nephron development	3/322	40/18800	0.030845	0.39553	0.37154	SOX8/TFAP2B/STAT1	3
BP	GO:0015914	phospholipid transport	5/322	102/18800	0.0309823	0.39553	0.37154	KCNN4/SCARB2/XKR4/OSBPL2/OSBPL10	5
BP	GO:0006694	steroid biosynthetic process	7/322	175/18800	0.0313886	0.39553	0.37154	GFI1/OSBPL2/SNAI1/LPCAT3/CACNA1H/FGF19/NR1D1	7
BP	GO:0003007	heart morphogenesis	9/322	254/18800	0.0314463	0.39553	0.37154	FOXC1/FGFRL1/LY6E/TBX2/NOTO/BMP7/SNAI1/ZMIZ1/RYR1	9
BP	GO:1903076	regulation of protein localization to plasma membrane	5/322	103/18800	0.0321243	0.39553	0.37154	EPHA2/ARHGEF16/PDPK1/EPHB2/AKAP5	5
BP	GO:0002221	pattern recognition receptor signaling pathway	7/322	176/18800	0.0322297	0.39553	0.37154	PDPK1/GFI1/CYLD/TRAF3/NR1D1/IRF7/GRAMD4	7
BP	GO:2000241	regulation of reproductive process	7/322	176/18800	0.0322297	0.39553	0.37154	SYDE1/BMP7/LHFPL2/SNAI1/CACNA1H/ZP4/SMURF2	7
BP	GO:0050803	regulation of synapse structure or activity	8/322	215/18800	0.03227	0.39553	0.37154	ITPKA/BAIAP2/SHANK2/EPHB2/ACTR2/CDH8/STAU2/FARP1	8
BP	GO:0019216	regulation of lipid metabolic process	11/322	339/18800	0.032488	0.39553	0.37154	NR1D2/GFI1/MLYCD/BCL11B/ID2/SNAI1/CAPN2/LPCAT3/FGF19/PIK3IP1/NR1D1	11
BP	GO:0010720	positive regulation of cell development	10/322	297/18800	0.0326086	0.39553	0.37154	ITPKA/SOX8/UNC13D/BAIAP2/EPHB2/ACTR2/ARHGEF7/ID2/STAU2/PLXNA1	10
BP	GO:0098876	vesicle-mediated transport to the plasma membrane	6/322	139/18800	0.0326372	0.39553	0.37154	RAB7A/MICALL1/RAB11FIP3/AKAP5/CMTM6/DENND1B	6
BP	GO:0010463	mesenchymal cell proliferation	3/322	41/18800	0.0328701	0.39553	0.37154	TBX2/STAT1/BMP7	3
BP	GO:0030488	tRNA methylation	3/322	41/18800	0.0328701	0.39553	0.37154	TARBP1/METTL8/TRMT44	3
BP	GO:0034122	negative regulation of toll-like receptor signaling pathway	3/322	41/18800	0.0328701	0.39553	0.37154	PDPK1/NR1D1/GRAMD4	3
BP	GO:1902742	apoptotic process involved in development	3/322	41/18800	0.0328701	0.39553	0.37154	FOXC1/XKR4/BMP7	3
BP	GO:0052126	movement in host environment	7/322	177/18800	0.0330857	0.39553	0.37154	RAB7A/EPHA2/PC/LY6E/SCARB2/TRIML1/GSN	7
BP	GO:0019218	regulation of steroid metabolic process	5/322	104/18800	0.0332923	0.39553	0.37154	GFI1/SNAI1/LPCAT3/FGF19/NR1D1	5
BP	GO:0010663	positive regulation of striated muscle cell apoptotic process	2/322	17/18800	0.0335732	0.39553	0.37154	BNIP3/CAPN2	2
BP	GO:0010666	positive regulation of cardiac muscle cell apoptotic process	2/322	17/18800	0.0335732	0.39553	0.37154	BNIP3/CAPN2	2
BP	GO:0046827	positive regulation of protein export from nucleus	2/322	17/18800	0.0335732	0.39553	0.37154	XPO4/TCF7L2	2
BP	GO:0048557	embryonic digestive tract morphogenesis	2/322	17/18800	0.0335732	0.39553	0.37154	HLX/ID2	2
BP	GO:0048569	post-embryonic animal organ development	2/322	17/18800	0.0335732	0.39553	0.37154	BCL11B/MYO1E	2
BP	GO:0061450	trophoblast cell migration	2/322	17/18800	0.0335732	0.39553	0.37154	SYDE1/SMURF2	2
BP	GO:0080154	regulation of fertilization	2/322	17/18800	0.0335732	0.39553	0.37154	LHFPL2/ZP4	2
BP	GO:2000369	regulation of clathrin-dependent endocytosis	2/322	17/18800	0.0335732	0.39553	0.37154	DGKD/SMAP1	2
BP	GO:0031346	positive regulation of cell projection organization	11/322	341/18800	0.0336868	0.39553	0.37154	ITPKA/BAIAP2/EPHB2/SCARB2/ACTR2/BMP7/ARHGEF7/SEPTIN9/STAU2/PLXNA1/CDC42EP5	11
BP	GO:0050804	modulation of chemical synaptic transmission	13/322	429/18800	0.0342815	0.39553	0.37154	ITPKA/PLCL2/BAIAP2/SHANK2/EPHB2/P2RX1/DGKI/SORCS2/AKAP5/DLGAP2/STAU2/ADCY8/CELF4	13
BP	GO:0006576	cellular biogenic amine metabolic process	5/322	105/18800	0.0344864	0.39553	0.37154	ITGB2/SLC29A4/IDO2/LY6E/AZIN1	5
BP	GO:0046328	regulation of JNK cascade	6/322	141/18800	0.0346388	0.39553	0.37154	ANKRD6/SH3RF1/CYLD/TRAF3/FGF19/MEN1	6
BP	GO:0099177	regulation of trans-synaptic signaling	13/322	430/18800	0.0348279	0.39553	0.37154	ITPKA/PLCL2/BAIAP2/SHANK2/EPHB2/P2RX1/DGKI/SORCS2/AKAP5/DLGAP2/STAU2/ADCY8/CELF4	13
BP	GO:0030073	insulin secretion	7/322	179/18800	0.0348431	0.39553	0.37154	PER2/TFAP2B/TCIRG1/PTPRN2/TCF7L2/NR1D1/ADCY8	7
BP	GO:0001736	establishment of planar polarity	4/322	72/18800	0.0350274	0.39553	0.37154	ANKRD6/TTC8/SMURF1/SMURF2	4
BP	GO:0007164	establishment of tissue polarity	4/322	72/18800	0.0350274	0.39553	0.37154	ANKRD6/TTC8/SMURF1/SMURF2	4
BP	GO:0045665	negative regulation of neuron differentiation	4/322	72/18800	0.0350274	0.39553	0.37154	SOX8/IRX3/ZNF536/BMP7	4
BP	GO:0060485	mesenchyme development	10/322	301/18800	0.0352328	0.39553	0.37154	FOXC1/SOX8/PEF1/TBX2/STAT1/BMP7/SNAI1/TCF7L2/FGF19/GSC	10
BP	GO:0001701	in utero embryonic development	12/322	387/18800	0.0353615	0.39553	0.37154	FOXC1/SOX8/ELL/LY6E/BMP7/SNAI1/CAPN2/HS3ST6/MYO1E/ZMIZ1/SH3PXD2A/CELF4	12
BP	GO:0061448	connective tissue development	9/322	260/18800	0.0356895	0.39553	0.37154	SOX8/MAF/ZNF516/OTOR/BMP7/SNAI1/CSGALNACT1/LTBP3/PITX1	9
BP	GO:0062207	regulation of pattern recognition receptor signaling pathway	5/322	106/18800	0.0357068	0.39553	0.37154	PDPK1/GFI1/NR1D1/IRF7/GRAMD4	5
BP	GO:0007416	synapse assembly	7/322	180/18800	0.0357446	0.39553	0.37154	SDK1/IGFN1/SHANK2/EPHB2/STAU2/SDK2/FARP1	7
BP	GO:0001707	mesoderm formation	4/322	73/18800	0.0365766	0.39553	0.37154	FOXC1/EPHA2/BMP7/SNAI1	4
BP	GO:0042058	regulation of epidermal growth factor receptor signaling pathway	4/322	73/18800	0.0365766	0.39553	0.37154	RAB7A/MVB12B/DGKD/CDH13	4
BP	GO:0033209	tumor necrosis factor-mediated signaling pathway	5/322	107/18800	0.0369535	0.39553	0.37154	TNFRSF25/CYLD/STAT1/LAPTM5/TRAF3	5
BP	GO:0046596	regulation of viral entry into host cell	3/322	43/18800	0.0371229	0.39553	0.37154	LY6E/TRIML1/GSN	3
BP	GO:0001946	lymphangiogenesis	2/322	18/18800	0.0373503	0.39553	0.37154	FOXC1/EPHA2	2
BP	GO:0006991	response to sterol depletion	2/322	18/18800	0.0373503	0.39553	0.37154	LPCAT3/ARHGEF10L	2
BP	GO:0030903	notochord development	2/322	18/18800	0.0373503	0.39553	0.37154	EPHA2/NOTO	2
BP	GO:0045945	positive regulation of transcription by RNA polymerase III	2/322	18/18800	0.0373503	0.39553	0.37154	ELL/ICE1	2
BP	GO:0072077	renal vesicle morphogenesis	2/322	18/18800	0.0373503	0.39553	0.37154	SOX8/STAT1	2
BP	GO:0072234	metanephric nephron tubule development	2/322	18/18800	0.0373503	0.39553	0.37154	SOX8/STAT1	2
BP	GO:0007219	Notch signaling pathway	7/322	182/18800	0.0375935	0.39553	0.37154	FOXC1/TBX2/SLC35C1/BMP7/SNAI1/ZNF423/ZMIZ1	7
BP	GO:0030099	myeloid cell differentiation	12/322	391/18800	0.0377735	0.39553	0.37154	PRKCA/EPHA2/P4HTM/TCIRG1/ZFP36/STAT1/ID2/RCOR1/IKZF1/IRF7/SMAP1/SH3PXD2A	12
BP	GO:0050769	positive regulation of neurogenesis	8/322	222/18800	0.0378802	0.39553	0.37154	ITPKA/SOX8/BAIAP2/EPHB2/ACTR2/ID2/STAU2/PLXNA1	8
BP	GO:0000271	polysaccharide biosynthetic process	4/322	74/18800	0.0381647	0.39553	0.37154	PER2/PPP1R3G/CSGALNACT1/NR1D1	4
BP	GO:0046470	phosphatidylcholine metabolic process	4/322	74/18800	0.0381647	0.39553	0.37154	CAPN2/LPCAT3/PLA2G2F/LCAT	4
BP	GO:0015748	organophosphate ester transport	6/322	145/18800	0.0388757	0.39553	0.37154	KCNN4/SCARB2/XKR4/OSBPL2/OSBPL10/SLC19A1	6
BP	GO:0048332	mesoderm morphogenesis	4/322	75/18800	0.0397918	0.39553	0.37154	FOXC1/EPHA2/BMP7/SNAI1	4
BP	GO:1901342	regulation of vasculature development	11/322	351/18800	0.0401532	0.39553	0.37154	FOXC1/PRKCA/EPHA2/APOH/PDPK1/STAT1/SMOC2/STAB1/PAK4/ID1/ADAM12	11
BP	GO:0045165	cell fate commitment	9/322	266/18800	0.0403108	0.39553	0.37154	SOX8/NKX6-3/MYT1L/TBX2/BCL11B/ID2/TCF7L2/GSC/PITX1	9
BP	GO:0051960	regulation of nervous system development	13/322	440/18800	0.0406405	0.39553	0.37154	PER2/ITPKA/SOX8/BAIAP2/EPHB2/BRINP1/ACTR2/BMP7/ID2/STAU2/NR1D1/PLXNA1/ID1	13
BP	GO:0050796	regulation of insulin secretion	6/322	147/18800	0.0411125	0.39553	0.37154	PER2/TFAP2B/TCIRG1/TCF7L2/NR1D1/ADCY8	6
BP	GO:0006837	serotonin transport	2/322	19/18800	0.0412815	0.39553	0.37154	SLC29A4/P2RX1	2
BP	GO:0009301	snRNA transcription	2/322	19/18800	0.0412815	0.39553	0.37154	ELL/ICE1	2
BP	GO:0051546	keratinocyte migration	2/322	19/18800	0.0412815	0.39553	0.37154	IQSEC1/EPPK1	2
BP	GO:0071625	vocalization behavior	2/322	19/18800	0.0412815	0.39553	0.37154	SHANK2/BRINP1	2
BP	GO:0071800	podosome assembly	2/322	19/18800	0.0412815	0.39553	0.37154	ASAP1/GSN	2
BP	GO:0072074	kidney mesenchyme development	2/322	19/18800	0.0412815	0.39553	0.37154	STAT1/BMP7	2
BP	GO:0072079	nephron tubule formation	2/322	19/18800	0.0412815	0.39553	0.37154	SOX8/IRX3	2
BP	GO:0072087	renal vesicle development	2/322	19/18800	0.0412815	0.39553	0.37154	SOX8/STAT1	2
BP	GO:1904262	negative regulation of TORC1 signaling	2/322	19/18800	0.0412815	0.39553	0.37154	NPRL3/DEPTOR	2
BP	GO:0001754	eye photoreceptor cell differentiation	3/322	45/18800	0.0416429	0.39553	0.37154	SOX8/SDK2/TTC8	3
BP	GO:0007520	myoblast fusion	3/322	45/18800	0.0416429	0.39553	0.37154	CAPN2/CACNA1H/ADAM12	3
BP	GO:1900271	regulation of long-term synaptic potentiation	3/322	45/18800	0.0416429	0.39553	0.37154	EPHB2/AKAP5/ADCY8	3
BP	GO:0051339	regulation of lyase activity	4/322	77/18800	0.043163	0.39553	0.37154	GALR1/AKAP5/NPR3/ADRB3	4
BP	GO:0072028	nephron morphogenesis	4/322	77/18800	0.043163	0.39553	0.37154	SOX8/IRX3/STAT1/BMP7	4
BP	GO:0007043	cell-cell junction assembly	6/322	149/18800	0.043429	0.39553	0.37154	PRKCA/EPHA2/IRX3/EPHB2/CDH8/SNAI1	6
BP	GO:0005978	glycogen biosynthetic process	3/322	46/18800	0.044002	0.39553	0.37154	PER2/PPP1R3G/NR1D1	3
BP	GO:0009250	glucan biosynthetic process	3/322	46/18800	0.044002	0.39553	0.37154	PER2/PPP1R3G/NR1D1	3
BP	GO:0010665	regulation of cardiac muscle cell apoptotic process	3/322	46/18800	0.044002	0.39553	0.37154	PDPK1/BNIP3/CAPN2	3
BP	GO:0032007	negative regulation of TOR signaling	3/322	46/18800	0.044002	0.39553	0.37154	NPRL3/SH3BP4/DEPTOR	3
BP	GO:0010876	lipid localization	13/322	446/18800	0.0444405	0.39553	0.37154	APOH/KCNN4/STOML1/GRAMD1B/SCARB2/GALR1/XKR4/OSBPL2/LPCAT3/PLA2G2F/OSBPL10/FGF19/LCAT	13
BP	GO:0031279	regulation of cyclase activity	4/322	78/18800	0.0449071	0.39553	0.37154	GALR1/AKAP5/NPR3/ADRB3	4
BP	GO:1901264	carbohydrate derivative transport	4/322	78/18800	0.0449071	0.39553	0.37154	SLC29A4/SLC35C1/SLC35A4/SLC19A1	4
BP	GO:0044344	cellular response to fibroblast growth factor stimulus	5/322	113/18800	0.0449922	0.39553	0.37154	FGFRL1/TBX2/ZFP36/SMOC2/FGF19	5
BP	GO:0010631	epithelial cell migration	11/322	358/18800	0.0451634	0.39553	0.37154	PRKCA/EPHA2/APOH/IQSEC1/PDPK1/BCAR1/EVL/EPPK1/SMOC2/CDH13/ID1	11
BP	GO:0006901	vesicle coating	2/322	20/18800	0.0453604	0.39553	0.37154	ARFGAP2/PEF1	2
BP	GO:0009110	vitamin biosynthetic process	2/322	20/18800	0.0453604	0.39553	0.37154	GFI1/SNAI1	2
BP	GO:0042359	vitamin D metabolic process	2/322	20/18800	0.0453604	0.39553	0.37154	GFI1/SNAI1	2
BP	GO:0072170	metanephric tubule development	2/322	20/18800	0.0453604	0.39553	0.37154	SOX8/STAT1	2
BP	GO:0097320	plasma membrane tubulation	2/322	20/18800	0.0453604	0.39553	0.37154	ASAP1/MICALL1	2
BP	GO:2000738	positive regulation of stem cell differentiation	2/322	20/18800	0.0453604	0.39553	0.37154	FOXC1/LTBP3	2
BP	GO:0009101	glycoprotein biosynthetic process	10/322	316/18800	0.04638	0.39553	0.37154	NUDT14/XXYLT1/GALNT17/B3GALNT2/SLC35C1/EXTL1/TCF7L2/CSGALNACT1/SLC2A10/C1GALT1	10
BP	GO:0003014	renal system process	5/322	114/18800	0.0464257	0.39553	0.37154	AKAP11/TFAP2B/NPR3/MYO1E/GSN	5
BP	GO:0003197	endocardial cushion development	3/322	47/18800	0.0464263	0.39553	0.37154	TBX2/BMP7/SNAI1	3
BP	GO:0042908	xenobiotic transport	3/322	47/18800	0.0464263	0.39553	0.37154	SLC29A4/OSCP1/SLC19A1	3
BP	GO:0051701	biological process involved in interaction with host	7/322	191/18800	0.0466878	0.39553	0.37154	RAB7A/EPHA2/PC/LY6E/SCARB2/TRIML1/GSN	7
BP	GO:0034637	cellular carbohydrate biosynthetic process	4/322	79/18800	0.0466901	0.39553	0.37154	PER2/PPP1R3G/CSGALNACT1/NR1D1	4
BP	GO:1901184	regulation of ERBB signaling pathway	4/322	79/18800	0.0466901	0.39553	0.37154	RAB7A/MVB12B/DGKD/CDH13	4
BP	GO:0010817	regulation of hormone levels	14/322	496/18800	0.0473742	0.39553	0.37154	PER2/SOX8/TFAP2B/GFI1/CCKAR/TCIRG1/PTPRN2/GALR1/RAB11FIP3/TCF7L2/CACNA1H/YIPF5/NR1D1/ADCY8	14
BP	GO:0090132	epithelium migration	11/322	361/18800	0.0474365	0.39553	0.37154	PRKCA/EPHA2/APOH/IQSEC1/PDPK1/BCAR1/EVL/EPPK1/SMOC2/CDH13/ID1	11
BP	GO:0023061	signal release	13/322	451/18800	0.0477919	0.39553	0.37154	PER2/TFAP2B/CCKAR/TCIRG1/PTPRN2/P2RX1/CTBP2/DNAJC5/GALR1/RAB11FIP3/TCF7L2/NR1D1/ADCY8	13
BP	GO:0033002	muscle cell proliferation	8/322	233/18800	0.0479582	0.39553	0.37154	FOXC1/TBX2/STAT1/ID2/TCF7L2/CDH13/NPR3/VGLL4	8
BP	GO:0045732	positive regulation of protein catabolic process	8/322	233/18800	0.0479582	0.39553	0.37154	RAB7A/NEDD4L/SH3RF1/RNF144B/LAPTM5/VGLL4/SMURF1/SMURF2	8
BP	GO:0003151	outflow tract morphogenesis	4/322	80/18800	0.0485121	0.39553	0.37154	FOXC1/TBX2/BMP7/RYR1	4
BP	GO:0048644	muscle organ morphogenesis	4/322	80/18800	0.0485121	0.39553	0.37154	FOXC1/LY6E/MYLPF/GSC	4
BP	GO:0035272	exocrine system development	3/322	48/18800	0.0489153	0.39553	0.37154	FOXC1/BMP7/PLXNA1	3
BP	GO:0048483	autonomic nervous system development	3/322	48/18800	0.0489153	0.39553	0.37154	SOX8/TFAP2B/HLX	3
BP	GO:0045055	regulated exocytosis	8/322	234/18800	0.0489531	0.39553	0.37154	UNC13D/PDPK1/ITGB2/P2RX1/CTBP2/DNAJC5/CACNA1H/ZP4	8
BP	GO:0048738	cardiac muscle tissue development	8/322	234/18800	0.0489531	0.39553	0.37154	FOXC1/NPRL3/IRX3/LY6E/TBX2/BMP7/ID2/VGLL4	8
BP	GO:0044106	cellular amine metabolic process	5/322	116/18800	0.0493736	0.39553	0.37154	ITGB2/SLC29A4/IDO2/LY6E/AZIN1	5
BP	GO:0003091	renal water homeostasis	2/322	21/18800	0.0495807	0.39553	0.37154	AKAP11/TFAP2B	2
BP	GO:0032727	positive regulation of interferon-alpha production	2/322	21/18800	0.0495807	0.39553	0.37154	STAT1/IRF7	2
BP	GO:0035330	regulation of hippo signaling	2/322	21/18800	0.0495807	0.39553	0.37154	SHANK2/VGLL4	2
BP	GO:0035809	regulation of urine volume	2/322	21/18800	0.0495807	0.39553	0.37154	TFAP2B/NPR3	2
BP	GO:0071404	cellular response to low-density lipoprotein particle stimulus	2/322	21/18800	0.0495807	0.39553	0.37154	ITGB2/CDH13	2
BP	GO:0072111	cell proliferation involved in kidney development	2/322	21/18800	0.0495807	0.39553	0.37154	STAT1/BMP7	2
BP	GO:0072243	metanephric nephron epithelium development	2/322	21/18800	0.0495807	0.39553	0.37154	SOX8/STAT1	2
BP	GO:0099558	maintenance of synapse structure	2/322	21/18800	0.0495807	0.39553	0.37154	SHANK2/CTBP2	2
BP	GO:0030512	negative regulation of transforming growth factor beta receptor signaling pathway	4/322	81/18800	0.0503728	0.39553	0.37154	PDPK1/SMURF1/SMURF2/SLC2A10	4
BP	GO:0007189	adenylate cyclase-activating G protein-coupled receptor signaling pathway	6/322	155/18800	0.0508626	0.395848	0.371838	PRKCA/MC3R/S1PR4/GALR1/ADRB3/ADCY8	6
BP	GO:0042752	regulation of circadian rhythm	5/322	117/18800	0.0508879	0.395848	0.371838	PER2/NR1D2/ID2/ZFHX3/NR1D1	5
BP	GO:0051216	cartilage development	7/322	195/18800	0.0511446	0.395848	0.371838	MAF/OTOR/BMP7/SNAI1/CSGALNACT1/LTBP3/PITX1	7
BP	GO:0090130	tissue migration	11/322	366/18800	0.0513961	0.395848	0.371838	PRKCA/EPHA2/APOH/IQSEC1/PDPK1/BCAR1/EVL/EPPK1/SMOC2/CDH13/ID1	11
BP	GO:0008206	bile acid metabolic process	3/322	49/18800	0.0514684	0.395848	0.371838	OSBPL2/FGF19/NR1D1	3
BP	GO:0010656	negative regulation of muscle cell apoptotic process	3/322	49/18800	0.0514684	0.395848	0.371838	APOH/PDPK1/BMP7	3
BP	GO:0010659	cardiac muscle cell apoptotic process	3/322	49/18800	0.0514684	0.395848	0.371838	PDPK1/BNIP3/CAPN2	3
BP	GO:0043300	regulation of leukocyte degranulation	3/322	49/18800	0.0514684	0.395848	0.371838	UNC13D/PDPK1/ITGB2	3
BP	GO:0050873	brown fat cell differentiation	3/322	49/18800	0.0514684	0.395848	0.371838	BNIP3/ZNF516/BMP7	3
MF	GO:0005496	steroid binding	4/332	100/18410	0.106955	0.396127	0.36987	GRAMD1B/SCARB2/OSBPL2/OSBPL10	4
MF	GO:0016922	nuclear receptor binding	5/332	139/18410	0.107119	0.396127	0.36987	CTBP2/STAT1/LRIF1/NCOA7/TCF7L2	5
MF	GO:0005164	tumor necrosis factor receptor binding	2/332	31/18410	0.107181	0.396127	0.36987	STAT1/TRAF3	2
MF	GO:0071813	lipoprotein particle binding	2/332	31/18410	0.107181	0.396127	0.36987	STAB1/CDH13	2
MF	GO:0071814	protein-lipid complex binding	2/332	31/18410	0.107181	0.396127	0.36987	STAB1/CDH13	2
MF	GO:0090482	vitamin transmembrane transporter activity	2/332	31/18410	0.107181	0.396127	0.36987	SLC2A10/SLC19A1	2
CC	GO:0035579	specific granule membrane	4/336	91/19594	0.0713524	0.400647	0.362967	ITGB2/P2RX1/DNAJC5/CMTM6	4
CC	GO:0031225	anchored component of membrane	6/336	169/19594	0.0714267	0.400647	0.362967	RAB7A/OPCML/OTOA/LY6E/DNAJC5/CDH13	6
BP	GO:1904019	epithelial cell apoptotic process	5/322	118/18800	0.0524293	0.402442	0.378032	PDPK1/ZFP36/TCF7L2/PAK4/GSN	5
CC	GO:0016514	SWI/SNF complex	2/336	26/19594	0.0727557	0.403464	0.365519	ARID1B/BCL11B	2
CC	GO:0005667	transcription regulator complex	13/336	483/19594	0.0740641	0.405755	0.367595	ASCC3/SOX8/MAF/GFI1/TBX2/CTBP2/STAT1/ZFHX3/RCOR1/TCF7L2/GSC/MEN1/PITX1	13
CC	GO:0005912	adherens junction	6/336	172/19594	0.0763004	0.405755	0.367595	BAIAP2/CDH8/TMEM204/PAK4/MYO1E/PLEKHA7	6
CC	GO:0070382	exocytic vesicle	7/336	214/19594	0.0763173	0.405755	0.367595	RAB7A/UNC13D/IQSEC1/PTPRN2/DGKI/DNAJC5/MAL2	7
CC	GO:0033176	proton-transporting V-type ATPase complex	2/336	27/19594	0.077714	0.405755	0.367595	ATP6V1G3/TCIRG1	2
CC	GO:0034364	high-density lipoprotein particle	2/336	27/19594	0.077714	0.405755	0.367595	APOH/LCAT	2
CC	GO:0005775	vacuolar lumen	6/336	174/19594	0.0796518	0.405755	0.367595	UNC13D/SCARB2/ACTR2/ARHGAP45/GUSB/FRK	6
CC	GO:0031256	leading edge membrane	6/336	175/19594	0.0813581	0.405755	0.367595	EPHA2/SH2D3C/SPATA13/ARHGAP45/AKAP5/PSD2	6
CC	GO:0055038	recycling endosome membrane	4/336	96/19594	0.0831465	0.405755	0.367595	MICALL1/SORCS2/RAB11FIP3/CMTM6	4
BP	GO:0046597	negative regulation of viral entry into host cell	2/322	22/18800	0.0539366	0.405879	0.381261	LY6E/GSN	2
BP	GO:0060445	branching involved in salivary gland morphogenesis	2/322	22/18800	0.0539366	0.405879	0.381261	BMP7/PLXNA1	2
BP	GO:2000810	regulation of bicellular tight junction assembly	2/322	22/18800	0.0539366	0.405879	0.381261	EPHA2/SNAI1	2
BP	GO:0071774	response to fibroblast growth factor	5/322	119/18800	0.0539978	0.405879	0.381261	FGFRL1/TBX2/ZFP36/SMOC2/FGF19	5
BP	GO:0030857	negative regulation of epithelial cell differentiation	3/322	50/18800	0.0540848	0.405879	0.381261	NKX6-3/STAT1/ID1	3
BP	GO:0052372	modulation by symbiont of entry into host	3/322	50/18800	0.0540848	0.405879	0.381261	LY6E/TRIML1/GSN	3
BP	GO:1903307	positive regulation of regulated secretory pathway	3/322	50/18800	0.0540848	0.405879	0.381261	UNC13D/ITGB2/CACNA1H	3
BP	GO:0045921	positive regulation of exocytosis	4/322	83/18800	0.0542105	0.405879	0.381261	RAB7A/UNC13D/ITGB2/CACNA1H	4
BP	GO:0048872	homeostasis of number of cells	9/322	282/18800	0.0545685	0.405879	0.381261	P4HTM/TCIRG1/ZFP36/STAT1/ID2/RCOR1/LPCAT3/IKZF1/SMAP1	9
BP	GO:0032872	regulation of stress-activated MAPK cascade	7/322	198/18800	0.0546577	0.405879	0.381261	ANKRD6/SH3RF1/MAP2K2/CYLD/TRAF3/FGF19/MEN1	7
BP	GO:0051017	actin filament bundle assembly	6/322	158/18800	0.0548541	0.405879	0.381261	BAIAP2/EVL/ARHGEF10L/TTC8/ID1/CALD1	6
BP	GO:1903706	regulation of hemopoiesis	11/322	371/18800	0.0555731	0.405879	0.381261	PRKCA/P4HTM/HLX/SH3RF1/ZFP36/STAT1/ID2/RCOR1/ZMIZ1/IRF7/SMAP1	11
BP	GO:0030203	glycosaminoglycan metabolic process	5/322	120/18800	0.0555932	0.405879	0.381261	FOXC1/HS3ST1/HS3ST6/CSGALNACT1/GUSB	5
BP	GO:0050792	regulation of viral process	6/322	159/18800	0.0562256	0.405879	0.381261	RAB7A/LY6E/TRIML1/ZFP36/STAT1/GSN	6
BP	GO:0009308	amine metabolic process	5/322	121/18800	0.0572156	0.405879	0.381261	ITGB2/SLC29A4/IDO2/LY6E/AZIN1	5
BP	GO:0008543	fibroblast growth factor receptor signaling pathway	4/322	85/18800	0.0582023	0.405879	0.381261	FGFRL1/TBX2/SMOC2/FGF19	4
BP	GO:0070302	regulation of stress-activated protein kinase signaling cascade	7/322	201/18800	0.0583182	0.405879	0.381261	ANKRD6/SH3RF1/MAP2K2/CYLD/TRAF3/FGF19/MEN1	7
BP	GO:0036303	lymph vessel morphogenesis	2/322	23/18800	0.0584222	0.405879	0.381261	FOXC1/EPHA2	2
BP	GO:0048199	vesicle targeting, to, from or within Golgi	2/322	23/18800	0.0584222	0.405879	0.381261	ARFGAP2/PEF1	2
BP	GO:1903861	positive regulation of dendrite extension	2/322	23/18800	0.0584222	0.405879	0.381261	NEDD4L/SMURF1	2
BP	GO:0001503	ossification	12/322	420/18800	0.0588035	0.405879	0.381261	FOXC1/EPHA2/SOX8/TCIRG1/DLX5/BMP7/SNAI1/CLEC3A/CSGALNACT1/LTBP3/RYR1/MEN1	12
BP	GO:0014902	myotube differentiation	5/322	122/18800	0.058865	0.405879	0.381261	CAPN2/RBM38/CACNA1H/RYR1/ADAM12	5
BP	GO:0048013	ephrin receptor signaling pathway	3/322	52/18800	0.0595048	0.405879	0.381261	EPHA2/EPHB2/ARHGEF7	3
BP	GO:1904036	negative regulation of epithelial cell apoptotic process	3/322	52/18800	0.0595048	0.405879	0.381261	PDPK1/TCF7L2/PAK4	3
BP	GO:0044262	cellular carbohydrate metabolic process	9/322	287/18800	0.0596212	0.405879	0.381261	PER2/ITPKA/MIOX/MLYCD/SCARB2/PPP1R3G/CSGALNACT1/GUSB/NR1D1	9
BP	GO:0000209	protein polyubiquitination	8/322	244/18800	0.059642	0.405879	0.381261	NEDD4L/RNF186/RNF144B/TMEM129/TRIML1/TRAF3/SMURF1/SMURF2	8
BP	GO:0030900	forebrain development	11/322	376/18800	0.0599709	0.405879	0.381261	EPHB2/CCKAR/ZDHHC16/BNIP3/DLX5/BCL11B/ID2/TTC8/ZMIZ1/GSC/PITX1	11
BP	GO:0006112	energy reserve metabolic process	4/322	86/18800	0.0602556	0.405879	0.381261	PER2/PPP1R3G/NR1D1/ADRB3	4
BP	GO:0001837	epithelial to mesenchymal transition	6/322	162/18800	0.0604632	0.405879	0.381261	FOXC1/PEF1/BMP7/SNAI1/TCF7L2/GSC	6
BP	GO:0030509	BMP signaling pathway	6/322	162/18800	0.0604632	0.405879	0.381261	TFAP2B/DLX5/BMP7/ZNF423/SMURF1/SMURF2	6
BP	GO:0061572	actin filament bundle organization	6/322	162/18800	0.0604632	0.405879	0.381261	BAIAP2/EVL/ARHGEF10L/TTC8/ID1/CALD1	6
BP	GO:0001704	formation of primary germ layer	5/322	123/18800	0.0605414	0.405879	0.381261	FOXC1/EPHA2/ITGB2/BMP7/SNAI1	5
BP	GO:0022612	gland morphogenesis	5/322	123/18800	0.0605414	0.405879	0.381261	EPHA2/FGL1/TBX2/BMP7/PLXNA1	5
BP	GO:0042471	ear morphogenesis	5/322	123/18800	0.0605414	0.405879	0.381261	EPHB2/DLX5/TBX2/LRIG3/GSC	5
BP	GO:1904375	regulation of protein localization to cell periphery	5/322	124/18800	0.0622447	0.405879	0.381261	EPHA2/ARHGEF16/PDPK1/EPHB2/AKAP5	5
BP	GO:0030838	positive regulation of actin filament polymerization	3/322	53/18800	0.0623068	0.405879	0.381261	BAIAP2/EVL/CDC42EP5	3
BP	GO:0060071	Wnt signaling pathway, planar cell polarity pathway	3/322	53/18800	0.0623068	0.405879	0.381261	ANKRD6/SMURF1/SMURF2	3
BP	GO:1902743	regulation of lamellipodium organization	3/322	53/18800	0.0623068	0.405879	0.381261	EPHA2/ACTR2/ARHGEF7	3
BP	GO:0010632	regulation of epithelial cell migration	9/322	290/18800	0.0627926	0.405879	0.381261	PRKCA/EPHA2/APOH/IQSEC1/PDPK1/BCAR1/EVL/EPPK1/SMOC2	9
BP	GO:0010560	positive regulation of glycoprotein biosynthetic process	2/322	24/18800	0.0630317	0.405879	0.381261	TCF7L2/SLC2A10	2
BP	GO:0035458	cellular response to interferon-beta	2/322	24/18800	0.0630317	0.405879	0.381261	STAT1/CAPN2	2
BP	GO:0036010	protein localization to endosome	2/322	24/18800	0.0630317	0.405879	0.381261	AKAP11/MICALL1	2
BP	GO:0045649	regulation of macrophage differentiation	2/322	24/18800	0.0630317	0.405879	0.381261	PRKCA/ID2	2
BP	GO:0072207	metanephric epithelium development	2/322	24/18800	0.0630317	0.405879	0.381261	SOX8/STAT1	2
BP	GO:2000637	positive regulation of miRNA-mediated gene silencing	2/322	24/18800	0.0630317	0.405879	0.381261	MAP2K2/ZFP36	2
BP	GO:0021537	telencephalon development	8/322	247/18800	0.0631142	0.405879	0.381261	EPHB2/ZDHHC16/BNIP3/DLX5/BCL11B/ID2/TTC8/ZMIZ1	8
BP	GO:0007623	circadian rhythm	7/322	205/18800	0.0634293	0.405879	0.381261	PER2/NR1D2/MC3R/ID2/ZFHX3/NR1D1/ID1	7
BP	GO:0044703	multi-organism reproductive process	7/322	205/18800	0.0634293	0.405879	0.381261	STS/SYDE1/P2RX1/CAPN2/SMURF2/MEN1/SLC19A1	7
BP	GO:0045216	cell-cell junction organization	7/322	205/18800	0.0634293	0.405879	0.381261	PRKCA/EPHA2/IRX3/EPHB2/CDH8/SNAI1/PLEKHA7	7
BP	GO:0014706	striated muscle tissue development	8/322	248/18800	0.0642991	0.405879	0.381261	FOXC1/NPRL3/IRX3/LY6E/TBX2/BMP7/ID2/VGLL4	8
BP	GO:0006400	tRNA modification	4/322	88/18800	0.0644762	0.405879	0.381261	CTU2/TARBP1/METTL8/TRMT44	4
BP	GO:0002067	glandular epithelial cell differentiation	3/322	54/18800	0.0651693	0.405879	0.381261	NKX6-3/PDPK1/MEN1	3
BP	GO:0010524	positive regulation of calcium ion transport into cytosol	3/322	54/18800	0.0651693	0.405879	0.381261	PDPK1/P2RX1/TRPC3	3
BP	GO:0050878	regulation of body fluid levels	11/322	382/18800	0.065544	0.405879	0.381261	PRKCA/CSRP1/APOH/AKAP11/KCNN4/TFAP2B/EPHB2/DGKD/P2RX1/DGKI/NPR3	11
BP	GO:0003206	cardiac chamber morphogenesis	5/322	126/18800	0.0657321	0.405879	0.381261	FOXC1/FGFRL1/LY6E/TBX2/BMP7	5
BP	GO:0006836	neurotransmitter transport	7/322	207/18800	0.066084	0.405879	0.381261	PER2/SLC29A4/SLC6A7/PTPRN2/P2RX1/CTBP2/DNAJC5	7
BP	GO:0006493	protein O-linked glycosylation	4/322	89/18800	0.0666431	0.405879	0.381261	XXYLT1/B3GALNT2/SLC35C1/C1GALT1	4
MF	GO:0008173	RNA methyltransferase activity	3/332	65/18410	0.112603	0.408438	0.381365	TARBP1/METTL8/TRMT44	3
MF	GO:0042923	neuropeptide binding	2/332	32/18410	0.11302	0.408438	0.381365	MC3R/GALR1	2
MF	GO:0008194	UDP-glycosyltransferase activity	5/332	144/18410	0.119532	0.408438	0.381365	XXYLT1/GALNT17/B3GALNT2/EXTL1/CSGALNACT1	5
BP	GO:0050852	T cell receptor signaling pathway	5/322	127/18800	0.067516	0.408663	0.383876	KCNN4/BCAR1/LCP2/LAPTM5/DENND1B	5
BP	GO:0033233	regulation of protein sumoylation	2/322	25/18800	0.0677597	0.408663	0.383876	RWDD3/ZMIZ1	2
BP	GO:0060148	positive regulation of post-transcriptional gene silencing	2/322	25/18800	0.0677597	0.408663	0.383876	MAP2K2/ZFP36	2
BP	GO:0072273	metanephric nephron morphogenesis	2/322	25/18800	0.0677597	0.408663	0.383876	SOX8/STAT1	2
BP	GO:1900370	positive regulation of post-transcriptional gene silencing by RNA	2/322	25/18800	0.0677597	0.408663	0.383876	MAP2K2/ZFP36	2
BP	GO:0003205	cardiac chamber development	6/322	167/18800	0.0679373	0.409099	0.384285	FOXC1/NPRL3/FGFRL1/LY6E/TBX2/BMP7	6
MF	GO:0003777	microtubule motor activity	3/332	67/18410	0.120401	0.409134	0.382014	KIF21B/DYNLRB2/DYNC1I1	3
BP	GO:0045010	actin nucleation	3/322	55/18800	0.0680912	0.40939	0.384559	EVL/ACTR2/GSN	3
BP	GO:0050708	regulation of protein secretion	8/322	252/18800	0.0691766	0.414633	0.389484	PER2/KCNN4/TFAP2B/TCIRG1/RAB11FIP3/TCF7L2/NR1D1/ADCY8	8
BP	GO:0071560	cellular response to transforming growth factor beta stimulus	8/322	252/18800	0.0691766	0.414633	0.389484	PDPK1/LTBP3/SMURF1/SMURF2/ZMIZ1/ID1/SLC2A10/MEN1	8
MF	GO:0004623	phospholipase A2 activity	2/332	34/18410	0.124935	0.414984	0.387477	PLA2G2F/LCAT	2
MF	GO:0015020	glucuronosyltransferase activity	2/332	34/18410	0.124935	0.414984	0.387477	EXTL1/CSGALNACT1	2
MF	GO:0016831	carboxy-lyase activity	2/332	34/18410	0.124935	0.414984	0.387477	MLYCD/AZIN1	2
MF	GO:0043015	gamma-tubulin binding	2/332	34/18410	0.124935	0.414984	0.387477	RAD51D/ARHGEF7	2
MF	GO:0004620	phospholipase activity	4/332	106/18410	0.125016	0.414984	0.387477	PLCL2/MGLL/PLA2G2F/LCAT	4
BP	GO:0007156	homophilic cell adhesion via plasma membrane adhesion molecules	6/322	168/18800	0.0694938	0.415892	0.390667	SDK1/IGFN1/CDH8/CDH13/SDK2/PCDH7	6
MF	GO:0016782	transferase activity, transferring sulphur-containing groups	3/332	69/18410	0.128391	0.416995	0.389354	HS3ST1/CTU2/HS3ST6	3
MF	GO:0019842	vitamin binding	5/332	148/18410	0.129927	0.416995	0.389354	P4HTM/PC/MTARC1/OAT/SLC19A1	5
BP	GO:0042692	muscle cell differentiation	11/322	387/18800	0.0704377	0.418439	0.39306	CSRP1/IRX3/TBX2/DYSF/ID2/TMEM204/CAPN2/RBM38/CACNA1H/RYR1/ADAM12	11
BP	GO:0030166	proteoglycan biosynthetic process	3/322	56/18800	0.0710718	0.418439	0.39306	TCF7L2/CSGALNACT1/SLC2A10	3
BP	GO:0043903	regulation of biological process involved in symbiotic interaction	3/322	56/18800	0.0710718	0.418439	0.39306	LY6E/TRIML1/GSN	3
BP	GO:0055078	sodium ion homeostasis	3/322	56/18800	0.0710718	0.418439	0.39306	NEDD4L/TFAP2B/MC3R	3
BP	GO:0048525	negative regulation of viral process	4/322	91/18800	0.0710891	0.418439	0.39306	LY6E/ZFP36/STAT1/GSN	4
BP	GO:0072080	nephron tubule development	4/322	91/18800	0.0710891	0.418439	0.39306	SOX8/IRX3/TFAP2B/STAT1	4
BP	GO:2000027	regulation of animal organ morphogenesis	5/322	129/18800	0.0711639	0.418439	0.39306	SOX8/ANKRD6/BMP7/SMURF1/SMURF2	5
BP	GO:0048863	stem cell differentiation	7/322	211/18800	0.0715923	0.418439	0.39306	FOXC1/SOX8/PEF1/BMP7/LTBP3/FGF19/GSC	7
BP	GO:0002764	immune response-regulating signaling pathway	13/322	482/18800	0.07251	0.418439	0.39306	KCNN4/PDPK1/PLCL2/BCAR1/GFI1/LCP2/CYLD/LAPTM5/TRAF3/DENND1B/NR1D1/IRF7/GRAMD4	13
BP	GO:0010954	positive regulation of protein processing	2/322	26/18800	0.0726007	0.418439	0.39306	LPCAT3/GSN	2
BP	GO:0015012	heparan sulfate proteoglycan biosynthetic process	2/322	26/18800	0.0726007	0.418439	0.39306	TCF7L2/CSGALNACT1	2
BP	GO:0033598	mammary gland epithelial cell proliferation	2/322	26/18800	0.0726007	0.418439	0.39306	EPHA2/ID2	2
BP	GO:0034377	plasma lipoprotein particle assembly	2/322	26/18800	0.0726007	0.418439	0.39306	LPCAT3/LCAT	2
BP	GO:0046339	diacylglycerol metabolic process	2/322	26/18800	0.0726007	0.418439	0.39306	DGKD/DGKI	2
BP	GO:0048596	embryonic camera-type eye morphogenesis	2/322	26/18800	0.0726007	0.418439	0.39306	TBX2/BMP7	2
BP	GO:0051016	barbed-end actin filament capping	2/322	26/18800	0.0726007	0.418439	0.39306	SVIL/GSN	2
BP	GO:0060561	apoptotic process involved in morphogenesis	2/322	26/18800	0.0726007	0.418439	0.39306	FOXC1/BMP7	2
BP	GO:0072010	glomerular epithelium development	2/322	26/18800	0.0726007	0.418439	0.39306	FOXC1/MYO1E	2
BP	GO:0090382	phagosome maturation	2/322	26/18800	0.0726007	0.418439	0.39306	RAB7A/TCIRG1	2
BP	GO:1900151	regulation of nuclear-transcribed mRNA catabolic process, deadenylation-dependent decay	2/322	26/18800	0.0726007	0.418439	0.39306	ZFP36/TNRC6C	2
BP	GO:1903859	regulation of dendrite extension	2/322	26/18800	0.0726007	0.418439	0.39306	NEDD4L/SMURF1	2
BP	GO:1903901	negative regulation of viral life cycle	2/322	26/18800	0.0726007	0.418439	0.39306	LY6E/GSN	2
BP	GO:0051056	regulation of small GTPase mediated signal transduction	9/322	299/18800	0.0729425	0.418439	0.39306	IQSEC1/ARFGEF3/EPHB2/SPATA13/GPR17/ARHGAP45/ARHGEF10L/PSD2/CYTH4	9
BP	GO:0017015	regulation of transforming growth factor beta receptor signaling pathway	5/322	130/18800	0.0730278	0.418439	0.39306	PDPK1/SMURF1/SMURF2/SLC2A10/MEN1	5
BP	GO:0030168	platelet activation	5/322	130/18800	0.0730278	0.418439	0.39306	PRKCA/CSRP1/DGKD/P2RX1/DGKI	5
BP	GO:0042476	odontogenesis	5/322	130/18800	0.0730278	0.418439	0.39306	FOXC1/ANKRD11/TCIRG1/BCL11B/BMP7	5
BP	GO:0002065	columnar/cuboidal epithelial cell differentiation	4/322	92/18800	0.0733678	0.418439	0.39306	NKX6-3/PDPK1/C1GALT1/MEN1	4
BP	GO:0001961	positive regulation of cytokine-mediated signaling pathway	3/322	57/18800	0.0741102	0.418439	0.39306	GFI1/LAPTM5/IRF7	3
BP	GO:0051289	protein homotetramerization	3/322	57/18800	0.0741102	0.418439	0.39306	EVL/OSBPL2/RYR1	3
BP	GO:0060350	endochondral bone morphogenesis	3/322	57/18800	0.0741102	0.418439	0.39306	FOXC1/DLX5/CSGALNACT1	3
BP	GO:0090175	regulation of establishment of planar polarity	3/322	57/18800	0.0741102	0.418439	0.39306	ANKRD6/SMURF1/SMURF2	3
BP	GO:0045765	regulation of angiogenesis	10/322	345/18800	0.0741808	0.418439	0.39306	FOXC1/PRKCA/EPHA2/APOH/PDPK1/STAT1/SMOC2/STAB1/PAK4/ADAM12	10
BP	GO:0044706	multi-multicellular organism process	7/322	213/18800	0.074446	0.418439	0.39306	STS/SYDE1/P2RX1/CAPN2/SMURF2/MEN1/SLC19A1	7
BP	GO:0006022	aminoglycan metabolic process	5/322	131/18800	0.0749183	0.418439	0.39306	FOXC1/HS3ST1/HS3ST6/CSGALNACT1/GUSB	5
BP	GO:0002275	myeloid cell activation involved in immune response	4/322	93/18800	0.0756833	0.418439	0.39306	UNC13D/PDPK1/ITGB2/DYSF	4
BP	GO:0060993	kidney morphogenesis	4/322	93/18800	0.0756833	0.418439	0.39306	SOX8/IRX3/STAT1/BMP7	4
BP	GO:0006611	protein export from nucleus	3/322	58/18800	0.0772054	0.418439	0.39306	XPO4/TCF7L2/SMURF1	3
BP	GO:0048010	vascular endothelial growth factor receptor signaling pathway	3/322	58/18800	0.0772054	0.418439	0.39306	FOXC1/BCAR1/TMEM204	3
BP	GO:0060038	cardiac muscle cell proliferation	3/322	58/18800	0.0772054	0.418439	0.39306	FOXC1/TBX2/VGLL4	3
BP	GO:0007205	protein kinase C-activating G protein-coupled receptor signaling pathway	2/322	27/18800	0.0775496	0.418439	0.39306	DGKD/DGKI	2
BP	GO:0032607	interferon-alpha production	2/322	27/18800	0.0775496	0.418439	0.39306	STAT1/IRF7	2
BP	GO:0032647	regulation of interferon-alpha production	2/322	27/18800	0.0775496	0.418439	0.39306	STAT1/IRF7	2
BP	GO:0033032	regulation of myeloid cell apoptotic process	2/322	27/18800	0.0775496	0.418439	0.39306	APOH/IRF7	2
BP	GO:1903020	positive regulation of glycoprotein metabolic process	2/322	27/18800	0.0775496	0.418439	0.39306	TCF7L2/SLC2A10	2
BP	GO:0051650	establishment of vesicle localization	6/322	173/18800	0.077584	0.418439	0.39306	ARFGAP2/RAB7A/PEF1/TCIRG1/DYNC1I1/MYO1E	6
BP	GO:0071772	response to BMP	6/322	173/18800	0.077584	0.418439	0.39306	TFAP2B/DLX5/BMP7/ZNF423/SMURF1/SMURF2	6
BP	GO:0071773	cellular response to BMP stimulus	6/322	173/18800	0.077584	0.418439	0.39306	TFAP2B/DLX5/BMP7/ZNF423/SMURF1/SMURF2	6
BP	GO:0001738	morphogenesis of a polarized epithelium	4/322	94/18800	0.0780352	0.418439	0.39306	ANKRD6/TTC8/SMURF1/SMURF2	4
BP	GO:1903844	regulation of cellular response to transforming growth factor beta stimulus	5/322	133/18800	0.0787783	0.418439	0.39306	PDPK1/SMURF1/SMURF2/SLC2A10/MEN1	5
BP	GO:0030258	lipid modification	7/322	216/18800	0.0788507	0.418439	0.39306	DGKD/SGPP2/MLYCD/SLC35C1/DGKI/LPCAT3/LCAT	7
BP	GO:0000910	cytokinesis	6/322	174/18800	0.0792633	0.418439	0.39306	ANXA11/ACTR2/SVIL/RAB11FIP3/SEPTIN9/SHCBP1L	6
BP	GO:0048771	tissue remodeling	6/322	174/18800	0.0792633	0.418439	0.39306	FOXC1/PRKCA/RAB7A/EPHA2/TCIRG1/LTBP3	6
BP	GO:0001755	neural crest cell migration	3/322	59/18800	0.0803567	0.418439	0.39306	SOX8/BMP7/FGF19	3
BP	GO:0002886	regulation of myeloid leukocyte mediated immunity	3/322	59/18800	0.0803567	0.418439	0.39306	UNC13D/PDPK1/ITGB2	3
BP	GO:0035773	insulin secretion involved in cellular response to glucose stimulus	3/322	59/18800	0.0803567	0.418439	0.39306	PTPRN2/NR1D1/ADCY8	3
BP	GO:0046890	regulation of lipid biosynthetic process	6/322	175/18800	0.080963	0.418439	0.39306	GFI1/SNAI1/CAPN2/LPCAT3/FGF19/NR1D1	6
BP	GO:0010038	response to metal ion	10/322	351/18800	0.0810084	0.418439	0.39306	NEDD4L/PEF1/BNIP3/TCIRG1/ANXA11/TRPC3/CACNA1H/ADCY8/LCAT/RYR1	10
BP	GO:0001655	urogenital system development	10/322	352/18800	0.0821828	0.418439	0.39306	FOXC1/SOX8/IRX3/TFAP2B/EPHB2/STAT1/BMP7/TTC8/MYO1E/C1GALT1	10
BP	GO:0000289	nuclear-transcribed mRNA poly(A) tail shortening	2/322	28/18800	0.0826012	0.418439	0.39306	ZFP36/TNRC6C	2
BP	GO:0019076	viral release from host cell	2/322	28/18800	0.0826012	0.418439	0.39306	RAB7A/PC	2
BP	GO:0032703	negative regulation of interleukin-2 production	2/322	28/18800	0.0826012	0.418439	0.39306	ZFP36/LAPTM5	2
BP	GO:0032801	receptor catabolic process	2/322	28/18800	0.0826012	0.418439	0.39306	LAPTM5/SMURF1	2
BP	GO:0033688	regulation of osteoblast proliferation	2/322	28/18800	0.0826012	0.418439	0.39306	SOX8/NPR3	2
BP	GO:0035890	exit from host	2/322	28/18800	0.0826012	0.418439	0.39306	RAB7A/PC	2
BP	GO:0035891	exit from host cell	2/322	28/18800	0.0826012	0.418439	0.39306	RAB7A/PC	2
BP	GO:1903319	positive regulation of protein maturation	2/322	28/18800	0.0826012	0.418439	0.39306	LPCAT3/GSN	2
BP	GO:1902905	positive regulation of supramolecular fiber organization	6/322	176/18800	0.082683	0.418439	0.39306	BAIAP2/EVL/ARHGEF10L/GSN/ID1/CDC42EP5	6
BP	GO:0046330	positive regulation of JNK cascade	4/322	96/18800	0.0828476	0.418439	0.39306	ANKRD6/SH3RF1/TRAF3/FGF19	4
CC	GO:0101003	ficolin-1-rich granule membrane	3/336	61/19594	0.0870736	0.419773	0.380295	ITGB2/TCIRG1/PTPRN2	3
CC	GO:0005911	cell-cell junction	13/336	497/19594	0.0877395	0.419773	0.380295	EPHA2/SPECC1L/AHNAK/BAIAP2/MAP2K2/FGFRL1/LCP2/EPPK1/CDH8/TMEM204/PAK4/MYO1E/PLEKHA7	13
MF	GO:0000217	DNA secondary structure binding	2/332	36/18410	0.137132	0.420188	0.392335	RAD51D/MEN1	2
BP	GO:0043583	ear development	7/322	219/18800	0.0834042	0.420704	0.395186	MAF/EPHB2/DLX5/TBX2/TTC8/LRIG3/GSC	7
BP	GO:0003018	vascular process in circulatory system	8/322	263/18800	0.0837322	0.42181	0.396226	FOXC1/PER2/SLC29A4/P2RX1/NPR3/ADRB3/SLC2A10/SLC19A1	8
BP	GO:0090276	regulation of peptide hormone secretion	6/322	177/18800	0.0844233	0.424741	0.398979	PER2/TFAP2B/TCIRG1/TCF7L2/NR1D1/ADCY8	6
BP	GO:0030072	peptide hormone secretion	7/322	220/18800	0.084955	0.425457	0.399652	PER2/TFAP2B/TCIRG1/PTPRN2/TCF7L2/NR1D1/ADCY8	7
BP	GO:0051223	regulation of protein transport	13/322	495/18800	0.0849815	0.425457	0.399652	PER2/KCNN4/TFAP2B/ITGB2/XPO4/TCIRG1/ICE1/NDFIP2/RAB11FIP3/AKAP5/TCF7L2/NR1D1/ADCY8	13
BP	GO:0030522	intracellular receptor signaling pathway	8/322	264/18800	0.0851386	0.425457	0.399652	NR1D2/ZNF536/CYLD/CTBP2/FAM120B/NR1D1/ZMIZ1/IRF7	8
BP	GO:0044264	cellular polysaccharide metabolic process	4/322	97/18800	0.0853074	0.425457	0.399652	PER2/PPP1R3G/CSGALNACT1/NR1D1	4
BP	GO:0010498	proteasomal protein catabolic process	13/322	496/18800	0.0859937	0.425457	0.399652	ASCC3/ATE1/NEDD4L/RNF186/SH3RF1/RNF144B/RNF122/TMEM129/KCTD5/SMURF1/PSMA6/NR1D1/SMURF2	13
BP	GO:0003012	muscle system process	12/322	449/18800	0.0865102	0.425457	0.399652	PRKCA/NEDD4L/GNAO1/P2RX1/TBX2/TRPC3/GLRX3/CACNA1H/MYLPF/GSN/CALD1/RYR1	12
BP	GO:0048568	embryonic organ development	12/322	449/18800	0.0865102	0.425457	0.399652	FOXC1/EPHA2/HLX/EPHB2/DLX5/TBX2/NOTO/BMP7/ID2/SNAI1/LRIG3/GSC	12
BP	GO:0007596	blood coagulation	7/322	221/18800	0.0865223	0.425457	0.399652	PRKCA/CSRP1/APOH/EPHB2/DGKD/P2RX1/DGKI	7
BP	GO:0032233	positive regulation of actin filament bundle assembly	3/322	61/18800	0.0868234	0.425457	0.399652	EVL/ARHGEF10L/ID1	3
BP	GO:0051055	negative regulation of lipid biosynthetic process	3/322	61/18800	0.0868234	0.425457	0.399652	GFI1/SNAI1/FGF19	3
BP	GO:0007015	actin filament organization	12/322	450/18800	0.0875897	0.425457	0.399652	BAIAP2/BCAR1/EVL/ACTR2/SVIL/ARHGEF10L/TTC8/MYO1E/GSN/ID1/CALD1/CDC42EP5	12
BP	GO:0003309	type B pancreatic cell differentiation	2/322	29/18800	0.0877506	0.425457	0.399652	PDPK1/MEN1	2
BP	GO:0006359	regulation of transcription by RNA polymerase III	2/322	29/18800	0.0877506	0.425457	0.399652	ELL/ICE1	2
BP	GO:0043153	entrainment of circadian clock by photoperiod	2/322	29/18800	0.0877506	0.425457	0.399652	PER2/ID2	2
BP	GO:0065005	protein-lipid complex assembly	2/322	29/18800	0.0877506	0.425457	0.399652	LPCAT3/LCAT	2
BP	GO:0032479	regulation of type I interferon production	4/322	98/18800	0.0878025	0.425457	0.399652	CYLD/STAT1/TRAF3/IRF7	4
BP	GO:0032606	type I interferon production	4/322	98/18800	0.0878025	0.425457	0.399652	CYLD/STAT1/TRAF3/IRF7	4
BP	GO:0060291	long-term synaptic potentiation	4/322	98/18800	0.0878025	0.425457	0.399652	SHANK2/EPHB2/AKAP5/ADCY8	4
BP	GO:0060349	bone morphogenesis	4/322	98/18800	0.0878025	0.425457	0.399652	FOXC1/DLX5/CSGALNACT1/LTBP3	4
BP	GO:0072001	renal system development	9/322	312/18800	0.0893017	0.425457	0.399652	FOXC1/SOX8/IRX3/TFAP2B/STAT1/BMP7/TTC8/MYO1E/C1GALT1	9
BP	GO:0090092	regulation of transmembrane receptor protein serine/threonine kinase signaling pathway	8/322	267/18800	0.0894407	0.425457	0.399652	PDPK1/TFAP2B/BMP7/ZNF423/SMURF1/SMURF2/SLC2A10/MEN1	8
BP	GO:0002791	regulation of peptide secretion	6/322	180/18800	0.089765	0.425457	0.399652	PER2/TFAP2B/TCIRG1/TCF7L2/NR1D1/ADCY8	6
BP	GO:0051090	regulation of DNA-binding transcription factor activity	12/322	452/18800	0.0897738	0.425457	0.399652	GFI1/CYLD/TRIML1/BMP7/RWDD3/ID2/TCF7L2/TRAF3/PSMA6/ID1/ADCY8/MEN1	12
BP	GO:0035904	aorta development	3/322	62/18800	0.090137	0.425457	0.399652	NPRL3/TFAP2B/TBX2	3
BP	GO:0046530	photoreceptor cell differentiation	3/322	62/18800	0.090137	0.425457	0.399652	SOX8/SDK2/TTC8	3
BP	GO:0030833	regulation of actin filament polymerization	5/322	139/18800	0.0909843	0.425457	0.399652	BAIAP2/EVL/SVIL/GSN/CDC42EP5	5
BP	GO:0090287	regulation of cellular response to growth factor stimulus	9/322	314/18800	0.091997	0.425457	0.399652	PDPK1/TFAP2B/SMOC2/TMEM204/ZNF423/SMURF1/SMURF2/SLC2A10/MEN1	9
BP	GO:0002790	peptide secretion	7/322	225/18800	0.0929553	0.425457	0.399652	PER2/TFAP2B/TCIRG1/PTPRN2/TCF7L2/NR1D1/ADCY8	7
BP	GO:0006486	protein glycosylation	7/322	225/18800	0.0929553	0.425457	0.399652	NUDT14/XXYLT1/GALNT17/B3GALNT2/SLC35C1/EXTL1/C1GALT1	7
BP	GO:0043413	macromolecule glycosylation	7/322	225/18800	0.0929553	0.425457	0.399652	NUDT14/XXYLT1/GALNT17/B3GALNT2/SLC35C1/EXTL1/C1GALT1	7
BP	GO:0033198	response to ATP	2/322	30/18800	0.0929929	0.425457	0.399652	P2RX1/TRPC3	2
BP	GO:0060325	face morphogenesis	2/322	30/18800	0.0929929	0.425457	0.399652	ANKRD11/DLX5	2
BP	GO:0050768	negative regulation of neurogenesis	5/322	140/18800	0.0931086	0.425457	0.399652	EPHB2/BRINP1/BMP7/NR1D1/ID1	5
BP	GO:1903305	regulation of regulated secretory pathway	5/322	140/18800	0.0931086	0.425457	0.399652	UNC13D/PDPK1/ITGB2/P2RX1/CACNA1H	5
BP	GO:1903322	positive regulation of protein modification by small protein conjugation or removal	5/322	140/18800	0.0931086	0.425457	0.399652	PEF1/RASSF5/NDFIP2/RWDD3/LAPTM5	5
BP	GO:0048663	neuron fate commitment	3/322	63/18800	0.0935027	0.425457	0.399652	MYT1L/BCL11B/ID2	3
BP	GO:2000242	negative regulation of reproductive process	3/322	63/18800	0.0935027	0.425457	0.399652	BMP7/SNAI1/ZP4	3
BP	GO:0051962	positive regulation of nervous system development	8/322	270/18800	0.093867	0.425457	0.399652	ITPKA/SOX8/BAIAP2/EPHB2/ACTR2/ID2/STAU2/PLXNA1	8
BP	GO:0110053	regulation of actin filament organization	8/322	270/18800	0.093867	0.425457	0.399652	BAIAP2/EVL/SVIL/ARHGEF10L/TTC8/GSN/ID1/CDC42EP5	8
BP	GO:0050817	coagulation	7/322	226/18800	0.0946043	0.425457	0.399652	PRKCA/CSRP1/APOH/EPHB2/DGKD/P2RX1/DGKI	7
BP	GO:0035296	regulation of tube diameter	5/322	141/18800	0.0952583	0.425457	0.399652	FOXC1/PER2/P2RX1/NPR3/ADRB3	5
BP	GO:0097746	blood vessel diameter maintenance	5/322	141/18800	0.0952583	0.425457	0.399652	FOXC1/PER2/P2RX1/NPR3/ADRB3	5
BP	GO:0090087	regulation of peptide transport	6/322	183/18800	0.0952869	0.425457	0.399652	PER2/TFAP2B/TCIRG1/TCF7L2/NR1D1/ADCY8	6
BP	GO:0046620	regulation of organ growth	4/322	101/18800	0.0954968	0.425457	0.399652	FOXC1/HLX/TBX2/VGLL4	4
BP	GO:0019058	viral life cycle	9/322	317/18800	0.096129	0.425457	0.399652	RAB7A/EPHA2/MVB12B/PC/LY6E/SCARB2/CTBP2/TRIML1/GSN	9
BP	GO:0007599	hemostasis	7/322	227/18800	0.0962696	0.425457	0.399652	PRKCA/CSRP1/APOH/EPHB2/DGKD/P2RX1/DGKI	7
BP	GO:0043547	positive regulation of GTPase activity	8/322	272/18800	0.0968865	0.425457	0.399652	EPHA2/ARHGEF16/ASAP1/IQSEC1/SYDE1/ARHGEF7/ARHGAP45/DENND1B	8
BP	GO:0006900	vesicle budding from membrane	3/322	64/18800	0.0969195	0.425457	0.399652	ARFGAP2/RAB7A/PEF1	3
BP	GO:0060760	positive regulation of response to cytokine stimulus	3/322	64/18800	0.0969195	0.425457	0.399652	GFI1/LAPTM5/IRF7	3
BP	GO:0035107	appendage morphogenesis	5/322	142/18800	0.0974331	0.425457	0.399652	TFAP2B/DLX5/TBX2/BMP7/PITX1	5
BP	GO:0035108	limb morphogenesis	5/322	142/18800	0.0974331	0.425457	0.399652	TFAP2B/DLX5/TBX2/BMP7/PITX1	5
BP	GO:0035150	regulation of tube size	5/322	142/18800	0.0974331	0.425457	0.399652	FOXC1/PER2/P2RX1/NPR3/ADRB3	5
BP	GO:0010717	regulation of epithelial to mesenchymal transition	4/322	102/18800	0.09813	0.425457	0.399652	FOXC1/BMP7/SNAI1/TCF7L2	4
BP	GO:0010664	negative regulation of striated muscle cell apoptotic process	2/322	31/18800	0.0983236	0.425457	0.399652	PDPK1/BMP7	2
BP	GO:0046825	regulation of protein export from nucleus	2/322	31/18800	0.0983236	0.425457	0.399652	XPO4/TCF7L2	2
BP	GO:0048384	retinoic acid receptor signaling pathway	2/322	31/18800	0.0983236	0.425457	0.399652	ZNF536/CTBP2	2
BP	GO:0048710	regulation of astrocyte differentiation	2/322	31/18800	0.0983236	0.425457	0.399652	ID2/NR1D1	2
BP	GO:0007565	female pregnancy	6/322	185/18800	0.0990672	0.42753	0.401599	STS/SYDE1/CAPN2/SMURF2/MEN1/SLC19A1	6
CC	GO:0000791	euchromatin	3/336	62/19594	0.0903952	0.42828	0.388002	ELL/ICE1/ID2	3
BP	GO:0071356	cellular response to tumor necrosis factor	7/322	229/18800	0.0996488	0.429563	0.403508	TNFRSF25/CYLD/ZFP36/STAT1/LAPTM5/TRAF3/NR1D1	7
MF	GO:0003774	cytoskeletal motor activity	4/332	111/18410	0.140981	0.430142	0.40163	KIF21B/DYNLRB2/DYNC1I1/MYO1E	4
BP	GO:1903532	positive regulation of secretion by cell	8/322	274/18800	0.0999607	0.430355	0.404252	RAB7A/UNC13D/KCNN4/ITGB2/GALR1/TCF7L2/CACNA1H/ADCY8	8
BP	GO:0045576	mast cell activation	3/322	65/18800	0.100387	0.430355	0.404252	UNC13D/PDPK1/LCP2	3
BP	GO:0070613	regulation of protein processing	3/322	65/18800	0.100387	0.430355	0.404252	LDLRAD3/LPCAT3/GSN	3
BP	GO:1902017	regulation of cilium assembly	3/322	65/18800	0.100387	0.430355	0.404252	CYLD/NOTO/SEPTIN9	3
BP	GO:1905330	regulation of morphogenesis of an epithelium	3/322	65/18800	0.100387	0.430355	0.404252	SOX8/TBX2/BMP7	3
BP	GO:0042472	inner ear morphogenesis	4/322	103/18800	0.100797	0.431638	0.405457	EPHB2/DLX5/TBX2/LRIG3	4
BP	GO:0051592	response to calcium ion	5/322	144/18800	0.101858	0.435436	0.409025	PEF1/ANXA11/TRPC3/ADCY8/RYR1	5
BP	GO:0046578	regulation of Ras protein signal transduction	6/322	187/18800	0.102926	0.435436	0.409025	IQSEC1/ARFGEF3/EPHB2/GPR17/PSD2/CYTH4	6
BP	GO:0007200	phospholipase C-activating G protein-coupled receptor signaling pathway	4/322	104/18800	0.103497	0.435436	0.409025	MC3R/CCKAR/GPR17/NPR3	4
BP	GO:0002828	regulation of type 2 immune response	2/322	32/18800	0.103738	0.435436	0.409025	HLX/DENND1B	2
BP	GO:0003338	metanephros morphogenesis	2/322	32/18800	0.103738	0.435436	0.409025	SOX8/STAT1	2
BP	GO:0030201	heparan sulfate proteoglycan metabolic process	2/322	32/18800	0.103738	0.435436	0.409025	TCF7L2/CSGALNACT1	2
BP	GO:0032366	intracellular sterol transport	2/322	32/18800	0.103738	0.435436	0.409025	GRAMD1B/OSBPL2	2
BP	GO:0033028	myeloid cell apoptotic process	2/322	32/18800	0.103738	0.435436	0.409025	APOH/IRF7	2
BP	GO:0035456	response to interferon-beta	2/322	32/18800	0.103738	0.435436	0.409025	STAT1/CAPN2	2
BP	GO:0035883	enteroendocrine cell differentiation	2/322	32/18800	0.103738	0.435436	0.409025	PDPK1/MEN1	2
BP	GO:0043304	regulation of mast cell degranulation	2/322	32/18800	0.103738	0.435436	0.409025	UNC13D/PDPK1	2
BP	GO:0090183	regulation of kidney development	2/322	32/18800	0.103738	0.435436	0.409025	SOX8/STAT1	2
BP	GO:0030104	water homeostasis	3/322	66/18800	0.103903	0.435436	0.409025	NEDD4L/AKAP11/TFAP2B	3
BP	GO:0032835	glomerulus development	3/322	66/18800	0.103903	0.435436	0.409025	FOXC1/BMP7/MYO1E	3
BP	GO:0046847	filopodium assembly	3/322	66/18800	0.103903	0.435436	0.409025	EPHB2/SPATA13/STAU2	3
BP	GO:0050854	regulation of antigen receptor-mediated signaling pathway	3/322	66/18800	0.103903	0.435436	0.409025	KCNN4/PLCL2/LAPTM5	3
BP	GO:0051961	negative regulation of nervous system development	5/322	145/18800	0.104107	0.435436	0.409025	EPHB2/BRINP1/BMP7/NR1D1/ID1	5
BP	GO:0008202	steroid metabolic process	9/322	323/18800	0.104712	0.435436	0.409025	STS/GFI1/OSBPL2/SNAI1/LPCAT3/CACNA1H/FGF19/NR1D1/LCAT	9
BP	GO:0030510	regulation of BMP signaling pathway	4/322	105/18800	0.10623	0.435436	0.409025	TFAP2B/ZNF423/SMURF1/SMURF2	4
BP	GO:0045833	negative regulation of lipid metabolic process	4/322	105/18800	0.10623	0.435436	0.409025	GFI1/SNAI1/FGF19/PIK3IP1	4
BP	GO:1901890	positive regulation of cell junction assembly	4/322	105/18800	0.10623	0.435436	0.409025	EPHA2/IRX3/EPHB2/STAU2	4
BP	GO:0046718	viral entry into host cell	5/322	146/18800	0.106381	0.435436	0.409025	EPHA2/LY6E/SCARB2/TRIML1/GSN	5
BP	GO:0051648	vesicle localization	6/322	189/18800	0.106863	0.435436	0.409025	ARFGAP2/RAB7A/PEF1/TCIRG1/DYNC1I1/MYO1E	6
BP	GO:0045600	positive regulation of fat cell differentiation	3/322	67/18800	0.107467	0.435436	0.409025	ZFP36/BMP7/ID2	3
BP	GO:0043542	endothelial cell migration	8/322	279/18800	0.107884	0.435436	0.409025	PRKCA/EPHA2/APOH/PDPK1/BCAR1/SMOC2/CDH13/ID1	8
BP	GO:0098742	cell-cell adhesion via plasma-membrane adhesion molecules	8/322	279/18800	0.107884	0.435436	0.409025	SDK1/IGFN1/ITGB2/FGFRL1/CDH8/CDH13/SDK2/PCDH7	8
BP	GO:0007411	axon guidance	7/322	234/18800	0.108378	0.435436	0.409025	EPHA2/EPHB2/DLX5/BCL11B/BMP7/TTC8/PLXNA1	7
BP	GO:0007369	gastrulation	6/322	190/18800	0.10886	0.435436	0.409025	FOXC1/EPHA2/ITGB2/BMP7/SNAI1/GSC	6
BP	GO:0003279	cardiac septum development	4/322	106/18800	0.108996	0.435436	0.409025	NPRL3/FGFRL1/TBX2/BMP7	4
BP	GO:0032231	regulation of actin filament bundle assembly	4/322	106/18800	0.108996	0.435436	0.409025	EVL/ARHGEF10L/TTC8/ID1	4
BP	GO:0001662	behavioral fear response	2/322	33/18800	0.109232	0.435436	0.409025	EPHB2/BRINP1	2
BP	GO:0009225	nucleotide-sugar metabolic process	2/322	33/18800	0.109232	0.435436	0.409025	CSGALNACT1/MPI	2
BP	GO:0009648	photoperiodism	2/322	33/18800	0.109232	0.435436	0.409025	PER2/ID2	2
BP	GO:0010661	positive regulation of muscle cell apoptotic process	2/322	33/18800	0.109232	0.435436	0.409025	BNIP3/CAPN2	2
BP	GO:0030511	positive regulation of transforming growth factor beta receptor signaling pathway	2/322	33/18800	0.109232	0.435436	0.409025	SLC2A10/MEN1	2
BP	GO:0033687	osteoblast proliferation	2/322	33/18800	0.109232	0.435436	0.409025	SOX8/NPR3	2
BP	GO:0045648	positive regulation of erythrocyte differentiation	2/322	33/18800	0.109232	0.435436	0.409025	STAT1/SMAP1	2
BP	GO:0048566	embryonic digestive tract development	2/322	33/18800	0.109232	0.435436	0.409025	HLX/ID2	2
BP	GO:0050858	negative regulation of antigen receptor-mediated signaling pathway	2/322	33/18800	0.109232	0.435436	0.409025	PLCL2/LAPTM5	2
BP	GO:0055094	response to lipoprotein particle	2/322	33/18800	0.109232	0.435436	0.409025	ITGB2/CDH13	2
BP	GO:1903846	positive regulation of cellular response to transforming growth factor beta stimulus	2/322	33/18800	0.109232	0.435436	0.409025	SLC2A10/MEN1	2
BP	GO:0097485	neuron projection guidance	7/322	235/18800	0.110171	0.435436	0.409025	EPHA2/EPHB2/DLX5/BCL11B/BMP7/TTC8/PLXNA1	7
BP	GO:0010611	regulation of cardiac muscle hypertrophy	3/322	68/18800	0.111079	0.435436	0.409025	PRKCA/TRPC3/GLRX3	3
BP	GO:0060193	positive regulation of lipase activity	3/322	68/18800	0.111079	0.435436	0.409025	APOH/PDPK1/S1PR4	3
BP	GO:1903317	regulation of protein maturation	3/322	68/18800	0.111079	0.435436	0.409025	LDLRAD3/LPCAT3/GSN	3
BP	GO:0030004	cellular monovalent inorganic cation homeostasis	4/322	107/18800	0.111794	0.435436	0.409025	RAB7A/NEDD4L/TFAP2B/TCIRG1	4
BP	GO:0048839	inner ear development	6/322	192/18800	0.112912	0.435436	0.409025	MAF/EPHB2/DLX5/TBX2/TTC8/LRIG3	6
BP	GO:0016525	negative regulation of angiogenesis	5/322	149/18800	0.113348	0.435436	0.409025	FOXC1/EPHA2/APOH/STAT1/STAB1	5
BP	GO:0072659	protein localization to plasma membrane	8/322	283/18800	0.114465	0.435436	0.409025	RAB7A/EPHA2/ARHGEF16/PDPK1/EPHB2/AKAP5/TTC8/SMURF1	8
BP	GO:0005976	polysaccharide metabolic process	4/322	108/18800	0.114623	0.435436	0.409025	PER2/PPP1R3G/CSGALNACT1/NR1D1	4
BP	GO:2000060	positive regulation of ubiquitin-dependent protein catabolic process	4/322	108/18800	0.114623	0.435436	0.409025	SH3RF1/RNF144B/LAPTM5/SMURF1	4
BP	GO:0002209	behavioral defense response	2/322	34/18800	0.114801	0.435436	0.409025	EPHB2/BRINP1	2
BP	GO:0007435	salivary gland morphogenesis	2/322	34/18800	0.114801	0.435436	0.409025	BMP7/PLXNA1	2
BP	GO:0009649	entrainment of circadian clock	2/322	34/18800	0.114801	0.435436	0.409025	PER2/ID2	2
BP	GO:0033006	regulation of mast cell activation involved in immune response	2/322	34/18800	0.114801	0.435436	0.409025	UNC13D/PDPK1	2
BP	GO:0060323	head morphogenesis	2/322	34/18800	0.114801	0.435436	0.409025	ANKRD11/DLX5	2
BP	GO:0090322	regulation of superoxide metabolic process	2/322	34/18800	0.114801	0.435436	0.409025	ITGB2/BMP7	2
BP	GO:2000352	negative regulation of endothelial cell apoptotic process	2/322	34/18800	0.114801	0.435436	0.409025	PDPK1/PAK4	2
MF	GO:0030551	cyclic nucleotide binding	2/332	37/18410	0.143326	0.435444	0.406581	PDE10A/SLC19A1	2
BP	GO:0002695	negative regulation of leukocyte activation	6/322	193/18800	0.114966	0.435637	0.409214	HLX/FGL1/ID2/LAPTM5/PLA2G2F/NR1D1	6
CC	GO:0032839	dendrite cytoplasm	2/336	30/19594	0.0931859	0.437257	0.396134	BAIAP2/STAU2	2
CC	GO:0016342	catenin complex	2/336	31/19594	0.0985262	0.437378	0.396244	CDH8/CDH13	2
CC	GO:0099056	integral component of presynaptic membrane	3/336	67/19594	0.107766	0.440571	0.399137	EPHB2/P2RX1/ADCY8	3
CC	GO:0097060	synaptic membrane	10/336	373/19594	0.109964	0.440571	0.399137	BAIAP2/SHANK2/EPHB2/P2RX1/DGKI/CDH8/SORCS2/FARP1/ADCY8/RGS9	10
CC	GO:0034451	centriolar satellite	4/336	107/19594	0.112174	0.440571	0.399137	LRIF1/RAB11FIP3/DYSF/CYTH4	4
CC	GO:0000792	heterochromatin	3/336	69/19594	0.115051	0.440571	0.399137	FOXC1/SNAI1/IKZF1	3
CC	GO:0005905	clathrin-coated pit	3/336	70/19594	0.118762	0.440571	0.399137	SH3BP4/DGKD/ADCY8	3
CC	GO:0062023	collagen-containing extracellular matrix	11/336	429/19594	0.12147	0.440571	0.399137	APOH/FGL1/ANXA11/EDIL3/MXRA5/BMP7/LOXL4/SMOC2/CDH13/LTBP3/ZP4	11
CC	GO:0008021	synaptic vesicle	6/336	196/19594	0.121781	0.440571	0.399137	RAB7A/IQSEC1/PTPRN2/DGKI/DNAJC5/MAL2	6
CC	GO:0030665	clathrin-coated vesicle membrane	4/336	111/19594	0.123709	0.440571	0.399137	SCARB2/DNAJC5/SYNRG/ADCY8	4
CC	GO:0031463	Cul3-RING ubiquitin ligase complex	2/336	36/19594	0.126398	0.440571	0.399137	PEF1/KCTD5	2
CC	GO:0034358	plasma lipoprotein particle	2/336	36/19594	0.126398	0.440571	0.399137	APOH/LCAT	2
CC	GO:0043198	dendritic shaft	2/336	36/19594	0.126398	0.440571	0.399137	BAIAP2/STAU2	2
CC	GO:1990777	lipoprotein particle	2/336	36/19594	0.126398	0.440571	0.399137	APOH/LCAT	2
CC	GO:0044853	plasma membrane raft	4/336	113/19594	0.129659	0.440571	0.399137	ITGB2/LCP2/CDH13/ADCY8	4
CC	GO:0005874	microtubule	11/336	435/19594	0.130004	0.440571	0.399137	KIF21B/DYNLRB2/BAIAP2/NAV1/MAP2K2/RASSF5/CYLD/SVIL/SEPTIN9/STAU2/DYNC1I1	11
BP	GO:0001935	endothelial cell proliferation	6/322	194/18800	0.117039	0.443061	0.416188	PRKCA/EPHA2/APOH/PDPK1/STAT1/CDH13	6
BP	GO:0008360	regulation of cell shape	5/322	151/18800	0.118111	0.446248	0.419182	BAIAP2/ITGB2/SYNE3/PLXNA1/CDC42EP5	5
BP	GO:2000181	negative regulation of blood vessel morphogenesis	5/322	151/18800	0.118111	0.446248	0.419182	FOXC1/EPHA2/APOH/STAT1/STAB1	5
BP	GO:0034765	regulation of ion transmembrane transport	12/322	476/18800	0.118586	0.447609	0.420459	PER2/NEDD4L/KCNN4/PDPK1/AHNAK/EPHB2/TCIRG1/P2RX1/KCNH8/SESTD1/CACNA1H/CLIC6	12
BP	GO:0051495	positive regulation of cytoskeleton organization	6/322	195/18800	0.119131	0.448921	0.421693	BAIAP2/EVL/ARHGEF10L/GSN/ID1/CDC42EP5	6
BP	GO:0019068	virion assembly	2/322	35/18800	0.120441	0.448921	0.421693	MVB12B/PC	2
BP	GO:0019228	neuronal action potential	2/322	35/18800	0.120441	0.448921	0.421693	P2RX1/CACNA1H	2
BP	GO:0034260	negative regulation of GTPase activity	2/322	35/18800	0.120441	0.448921	0.421693	SH3BP4/TTC8	2
BP	GO:0035137	hindlimb morphogenesis	2/322	35/18800	0.120441	0.448921	0.421693	TFAP2B/PITX1	2
BP	GO:0048048	embryonic eye morphogenesis	2/322	35/18800	0.120441	0.448921	0.421693	TBX2/BMP7	2
BP	GO:0050869	negative regulation of B cell activation	2/322	35/18800	0.120441	0.448921	0.421693	ID2/LAPTM5	2
BP	GO:0098810	neurotransmitter reuptake	2/322	35/18800	0.120441	0.448921	0.421693	PER2/SLC29A4	2
BP	GO:1901343	negative regulation of vasculature development	5/322	152/18800	0.120528	0.448921	0.421693	FOXC1/EPHA2/APOH/STAT1/STAB1	5
BP	GO:0042886	amide transport	8/322	287/18800	0.121258	0.448921	0.421693	PER2/TFAP2B/TCIRG1/PTPRN2/TCF7L2/NR1D1/ADCY8/SLC19A1	8
BP	GO:0001649	osteoblast differentiation	7/322	241/18800	0.121261	0.448921	0.421693	EPHA2/SOX8/TCIRG1/DLX5/BMP7/SNAI1/MEN1	7
BP	GO:0014743	regulation of muscle hypertrophy	3/322	71/18800	0.122185	0.448921	0.421693	PRKCA/TRPC3/GLRX3	3
BP	GO:0060411	cardiac septum morphogenesis	3/322	71/18800	0.122185	0.448921	0.421693	FGFRL1/TBX2/BMP7	3
BP	GO:0044409	entry into host	5/322	153/18800	0.122968	0.448921	0.421693	EPHA2/LY6E/SCARB2/TRIML1/GSN	5
BP	GO:1903825	organic acid transmembrane transport	5/322	153/18800	0.122968	0.448921	0.421693	PER2/SLC66A1/SLC29A4/SLC6A7/SLC19A1	5
BP	GO:0031532	actin cytoskeleton reorganization	4/322	111/18800	0.123298	0.448921	0.421693	BAIAP2/BCAR1/SYDE1/GSN	4
BP	GO:0010975	regulation of neuron projection development	11/322	431/18800	0.123449	0.448921	0.421693	ITPKA/NEDD4L/BAIAP2/EPHB2/GFI1/SCARB2/ACTR2/BMP7/STAU2/PLXNA1/ID1	11
BP	GO:0048732	gland development	11/322	431/18800	0.123449	0.448921	0.421693	FOXC1/EPHA2/HLX/FGL1/LY6E/TBX2/BCL11B/BMP7/ID2/PLXNA1/PITX1	11
BP	GO:0044782	cilium organization	10/322	384/18800	0.125244	0.448921	0.421693	ASAP1/LCA5L/CYLD/SPEF2/ACTR2/NOTO/CFAP46/SEPTIN9/TTC8/GSN	10
BP	GO:0006801	superoxide metabolic process	3/322	72/18800	0.125975	0.448921	0.421693	ITGB2/BMP7/SH3PXD2A	3
BP	GO:0009166	nucleotide catabolic process	3/322	72/18800	0.125975	0.448921	0.421693	PDE10A/MLYCD/NTHL1	3
BP	GO:0014855	striated muscle cell proliferation	3/322	72/18800	0.125975	0.448921	0.421693	FOXC1/TBX2/VGLL4	3
BP	GO:0035567	non-canonical Wnt signaling pathway	3/322	72/18800	0.125975	0.448921	0.421693	ANKRD6/SMURF1/SMURF2	3
BP	GO:0007431	salivary gland development	2/322	36/18800	0.126147	0.448921	0.421693	BMP7/PLXNA1	2
BP	GO:0010613	positive regulation of cardiac muscle hypertrophy	2/322	36/18800	0.126147	0.448921	0.421693	PRKCA/TRPC3	2
BP	GO:0032350	regulation of hormone metabolic process	2/322	36/18800	0.126147	0.448921	0.421693	GFI1/TCF7L2	2
BP	GO:0071312	cellular response to alkaloid	2/322	36/18800	0.126147	0.448921	0.421693	ADCY8/RYR1	2
BP	GO:0071402	cellular response to lipoprotein particle stimulus	2/322	36/18800	0.126147	0.448921	0.421693	ITGB2/CDH13	2
BP	GO:0097484	dendrite extension	2/322	36/18800	0.126147	0.448921	0.421693	NEDD4L/SMURF1	2
BP	GO:1902745	positive regulation of lamellipodium organization	2/322	36/18800	0.126147	0.448921	0.421693	ACTR2/ARHGEF7	2
BP	GO:0042593	glucose homeostasis	7/322	244/18800	0.127013	0.448921	0.421693	TFAP2B/PTPRN2/PPP1R3G/TCF7L2/NR1D1/ADCY8/MEN1	7
BP	GO:0070085	glycosylation	7/322	244/18800	0.127013	0.448921	0.421693	NUDT14/XXYLT1/GALNT17/B3GALNT2/SLC35C1/EXTL1/C1GALT1	7
BP	GO:0007034	vacuolar transport	5/322	155/18800	0.127917	0.448921	0.421693	RAB7A/SCARB2/NDFIP2/LAPTM5/SMURF1	5
BP	GO:0009100	glycoprotein metabolic process	10/322	386/18800	0.128283	0.448921	0.421693	NUDT14/XXYLT1/GALNT17/B3GALNT2/SLC35C1/EXTL1/TCF7L2/CSGALNACT1/SLC2A10/C1GALT1	10
BP	GO:0033500	carbohydrate homeostasis	7/322	245/18800	0.128961	0.448921	0.421693	TFAP2B/PTPRN2/PPP1R3G/TCF7L2/NR1D1/ADCY8/MEN1	7
BP	GO:0005977	glycogen metabolic process	3/322	73/18800	0.129806	0.449346	0.422092	PER2/PPP1R3G/NR1D1	3
BP	GO:0019226	transmission of nerve impulse	3/322	73/18800	0.129806	0.449346	0.422092	OTOA/P2RX1/CACNA1H	3
BP	GO:0033555	multicellular organismal response to stress	3/322	73/18800	0.129806	0.449346	0.422092	EPHB2/BRINP1/CAPN2	3
BP	GO:0060415	muscle tissue morphogenesis	3/322	73/18800	0.129806	0.449346	0.422092	FOXC1/LY6E/MYLPF	3
BP	GO:0150076	neuroinflammatory response	3/322	73/18800	0.129806	0.449346	0.422092	ITGB2/NR1D1/ADCY8	3
BP	GO:0090316	positive regulation of intracellular protein transport	5/322	156/18800	0.130425	0.451086	0.423726	ITGB2/XPO4/ICE1/AKAP5/TCF7L2	5
CC	GO:0098889	intrinsic component of presynaptic membrane	3/336	74/19594	0.134034	0.451095	0.408671	EPHB2/P2RX1/ADCY8	3
BP	GO:0006898	receptor-mediated endocytosis	7/322	246/18800	0.130924	0.451942	0.42453	LDLRAD3/ITGB2/DGKD/SCARB2/MICALL1/STAB1/SMAP1	7
BP	GO:1903320	regulation of protein modification by small protein conjugation or removal	7/322	246/18800	0.130924	0.451942	0.42453	PER2/PEF1/RASSF5/NDFIP2/RWDD3/LAPTM5/ZMIZ1	7
BP	GO:0003161	cardiac conduction system development	2/322	37/18800	0.131917	0.451942	0.42453	IRX3/ID2	2
BP	GO:0014742	positive regulation of muscle hypertrophy	2/322	37/18800	0.131917	0.451942	0.42453	PRKCA/TRPC3	2
BP	GO:0031076	embryonic camera-type eye development	2/322	37/18800	0.131917	0.451942	0.42453	TBX2/BMP7	2
BP	GO:0042092	type 2 immune response	2/322	37/18800	0.131917	0.451942	0.42453	HLX/DENND1B	2
BP	GO:0042596	fear response	2/322	37/18800	0.131917	0.451942	0.42453	EPHB2/BRINP1	2
BP	GO:0045454	cell redox homeostasis	2/322	37/18800	0.131917	0.451942	0.42453	GLRX3/SLC2A10	2
BP	GO:0045762	positive regulation of adenylate cyclase activity	2/322	37/18800	0.131917	0.451942	0.42453	AKAP5/ADRB3	2
BP	GO:0070306	lens fiber cell differentiation	2/322	37/18800	0.131917	0.451942	0.42453	EPHA2/MAF	2
BP	GO:0032271	regulation of protein polymerization	6/322	201/18800	0.132068	0.451942	0.42453	BAIAP2/EVL/SVIL/ARHGEF7/GSN/CDC42EP5	6
BP	GO:1901888	regulation of cell junction assembly	6/322	201/18800	0.132068	0.451942	0.42453	EPHA2/IRX3/EPHB2/SNAI1/STAU2/FARP1	6
BP	GO:0090630	activation of GTPase activity	4/322	114/18800	0.132243	0.452142	0.424718	EPHA2/ARHGEF16/SYDE1/ARHGAP45	4
MF	GO:0005547	phosphatidylinositol-3,4,5-trisphosphate binding	2/332	39/18410	0.155883	0.452502	0.422508	ASAP1/PHLDA3	2
CC	GO:0030139	endocytic vesicle	9/336	342/19594	0.135412	0.452609	0.410042	RAB7A/TCIRG1/ANXA11/SCARB2/RAB11FIP3/DYSF/STAB1/MYO1E/GSN	9
BP	GO:0060047	heart contraction	7/322	247/18800	0.132902	0.45298	0.425505	NEDD4L/IRX3/MC3R/TBX2/GLRX3/CACNA1H/GSN	7
BP	GO:0030856	regulation of epithelial cell differentiation	5/322	157/18800	0.132955	0.45298	0.425505	FOXC1/NKX6-3/ZFP36/STAT1/ID1	5
BP	GO:0055067	monovalent inorganic cation homeostasis	5/322	157/18800	0.132955	0.45298	0.425505	RAB7A/NEDD4L/TFAP2B/MC3R/TCIRG1	5
BP	GO:1903364	positive regulation of cellular protein catabolic process	5/322	157/18800	0.132955	0.45298	0.425505	SH3RF1/RNF144B/LAPTM5/VGLL4/SMURF1	5
BP	GO:0090066	regulation of anatomical structure size	12/322	487/18800	0.13338	0.453059	0.42558	FOXC1/PER2/KCNN4/BAIAP2/EVL/P2RX1/SVIL/DEPTOR/NPR3/ADRB3/GSN/CDC42EP5	12
BP	GO:0006073	cellular glucan metabolic process	3/322	74/18800	0.133678	0.453059	0.42558	PER2/PPP1R3G/NR1D1	3
BP	GO:0007040	lysosome organization	3/322	74/18800	0.133678	0.453059	0.42558	RAB7A/SCARB2/LAPTM5	3
BP	GO:0044042	glucan metabolic process	3/322	74/18800	0.133678	0.453059	0.42558	PER2/PPP1R3G/NR1D1	3
BP	GO:0072088	nephron epithelium morphogenesis	3/322	74/18800	0.133678	0.453059	0.42558	SOX8/IRX3/STAT1	3
BP	GO:0080171	lytic vacuole organization	3/322	74/18800	0.133678	0.453059	0.42558	RAB7A/SCARB2/LAPTM5	3
BP	GO:0002699	positive regulation of immune effector process	7/322	248/18800	0.134895	0.456783	0.429078	UNC13D/PDPK1/ITGB2/HLX/EPHB2/LAPTM5/DENND1B	7
BP	GO:0008064	regulation of actin polymerization or depolymerization	5/322	158/18800	0.135507	0.457906	0.430132	BAIAP2/EVL/SVIL/GSN/CDC42EP5	5
BP	GO:0002064	epithelial cell development	6/322	203/18800	0.136525	0.457906	0.430132	EPHA2/SOX8/PDPK1/BCL11B/MYO1E/C1GALT1	6
BP	GO:0015833	peptide transport	7/322	249/18800	0.136902	0.457906	0.430132	PER2/TFAP2B/TCIRG1/PTPRN2/TCF7L2/NR1D1/ADCY8	7
BP	GO:0034612	response to tumor necrosis factor	7/322	249/18800	0.136902	0.457906	0.430132	TNFRSF25/CYLD/ZFP36/STAT1/LAPTM5/TRAF3/NR1D1	7
BP	GO:0043588	skin development	8/322	296/18800	0.137303	0.457906	0.430132	FOXC1/EPHA2/TFAP2B/BCL11B/ZFP36/SNAI1/SLC2A10/RYR1	8
BP	GO:0051865	protein autoubiquitination	3/322	75/18800	0.13759	0.457906	0.430132	RNF186/SH3RF1/RNF122	3
BP	GO:0071230	cellular response to amino acid stimulus	3/322	75/18800	0.13759	0.457906	0.430132	SH3BP4/BAIAP2/CAPN2	3
BP	GO:0120192	tight junction assembly	3/322	75/18800	0.13759	0.457906	0.430132	EPHA2/EPHB2/SNAI1	3
BP	GO:0007340	acrosome reaction	2/322	38/18800	0.137746	0.457906	0.430132	CACNA1H/ZP4	2
BP	GO:0045616	regulation of keratinocyte differentiation	2/322	38/18800	0.137746	0.457906	0.430132	FOXC1/ZFP36	2
BP	GO:0045746	negative regulation of Notch signaling pathway	2/322	38/18800	0.137746	0.457906	0.430132	SLC35C1/BMP7	2
BP	GO:0046329	negative regulation of JNK cascade	2/322	38/18800	0.137746	0.457906	0.430132	CYLD/MEN1	2
BP	GO:0030832	regulation of actin filament length	5/322	159/18800	0.138081	0.457906	0.430132	BAIAP2/EVL/SVIL/GSN/CDC42EP5	5
BP	GO:0017157	regulation of exocytosis	6/322	204/18800	0.138779	0.457906	0.430132	RAB7A/UNC13D/PDPK1/ITGB2/P2RX1/CACNA1H	6
BP	GO:0006024	glycosaminoglycan biosynthetic process	3/322	76/18800	0.141541	0.457906	0.430132	HS3ST1/HS3ST6/CSGALNACT1	3
BP	GO:0043299	leukocyte degranulation	3/322	76/18800	0.141541	0.457906	0.430132	UNC13D/PDPK1/ITGB2	3
BP	GO:0007265	Ras protein signal transduction	9/322	347/18800	0.143195	0.457906	0.430132	IQSEC1/ARFGEF3/EPHB2/NISCH/GPR17/CDH13/PSD2/CYTH4/CDC42EP5	9
BP	GO:0051250	negative regulation of lymphocyte activation	5/322	161/18800	0.143294	0.457906	0.430132	HLX/FGL1/ID2/LAPTM5/PLA2G2F	5
BP	GO:0032941	secretion by tissue	2/322	39/18800	0.14363	0.457906	0.430132	KCNN4/NPR3	2
BP	GO:0098815	modulation of excitatory postsynaptic potential	2/322	39/18800	0.14363	0.457906	0.430132	BAIAP2/CELF4	2
BP	GO:1901998	toxin transport	2/322	39/18800	0.14363	0.457906	0.430132	SLC29A4/BNIP3	2
BP	GO:0046486	glycerolipid metabolic process	10/322	396/18800	0.144068	0.457906	0.430132	ITPKA/APOH/MGLL/DGKD/DGKI/CAPN2/LPCAT3/PLA2G2F/OSBPL10/LCAT	10
CC	GO:0060170	ciliary membrane	3/336	75/19594	0.137955	0.457971	0.414901	SHANK2/CYS1/TTC8	3
BP	GO:0001578	microtubule bundle formation	4/322	118/18800	0.144571	0.458753	0.430928	CCSER2/NAV1/SPEF2/CFAP46	4
BP	GO:0043500	muscle adaptation	4/322	118/18800	0.144571	0.458753	0.430928	PRKCA/TRPC3/GLRX3/GSN	4
MF	GO:0004842	ubiquitin-protein transferase activity	11/332	433/18410	0.161195	0.45894	0.428519	ASB1/NEDD4L/RNF186/SH3RF1/RNF144B/RNF122/TMEM129/TRIML1/TRAF3/SMURF1/SMURF2	11
MF	GO:0001223	transcription coactivator binding	2/332	40/18410	0.162238	0.45894	0.428519	STAT1/VGLL4	2
BP	GO:0051047	positive regulation of secretion	8/322	300/18800	0.144763	0.458989	0.431149	RAB7A/UNC13D/KCNN4/ITGB2/GALR1/TCF7L2/CACNA1H/ADCY8	8
BP	GO:0045785	positive regulation of cell adhesion	11/322	446/18800	0.145552	0.460738	0.432793	PRKCA/UNC13D/ITGB2/HLX/EDIL3/BMP7/ARHGEF7/ZFHX3/CDH13/ZP4/ZMIZ1	11
BP	GO:1903829	positive regulation of protein localization	11/322	446/18800	0.145552	0.460738	0.432793	EPHA2/ARHGEF16/KCNN4/PDPK1/ITGB2/XPO4/EPHB2/ICE1/AKAP5/TCF7L2/ADCY8	11
MF	GO:0035254	glutamate receptor binding	2/332	41/18410	0.168639	0.463271	0.432563	SHANK2/AKAP5	2
BP	GO:0006936	muscle contraction	9/322	349/18800	0.146691	0.463964	0.435823	NEDD4L/GNAO1/P2RX1/TBX2/CACNA1H/MYLPF/GSN/CALD1/RYR1	9
CC	GO:0032994	protein-lipid complex	2/336	39/19594	0.143909	0.465982	0.422158	APOH/LCAT	2
BP	GO:0030326	embryonic limb morphogenesis	4/322	119/18800	0.147721	0.466463	0.43817	DLX5/TBX2/BMP7/PITX1	4
BP	GO:0035113	embryonic appendage morphogenesis	4/322	119/18800	0.147721	0.466463	0.43817	DLX5/TBX2/BMP7/PITX1	4
MF	GO:0019199	transmembrane receptor protein kinase activity	3/332	79/18410	0.170887	0.467655	0.436657	EPHA2/EPHB2/FGFRL1	3
BP	GO:0009306	protein secretion	9/322	350/18800	0.148455	0.4684	0.43999	PER2/KCNN4/TFAP2B/TCIRG1/PTPRN2/RAB11FIP3/TCF7L2/NR1D1/ADCY8	9
BP	GO:0035329	hippo signaling	2/322	40/18800	0.149566	0.469798	0.441303	SHANK2/VGLL4	2
BP	GO:0097009	energy homeostasis	2/322	40/18800	0.149566	0.469798	0.441303	NR1D2/IRX3	2
BP	GO:1901223	negative regulation of NIK/NF-kappaB signaling	2/322	40/18800	0.149566	0.469798	0.441303	CYLD/BMP7	2
BP	GO:0031331	positive regulation of cellular catabolic process	11/322	449/18800	0.150208	0.469798	0.441303	NPRL3/SH3BP4/SH3RF1/RNF144B/BNIP3/TRIML1/ZFP36/TNRC6C/LAPTM5/VGLL4/SMURF1	11
BP	GO:0035592	establishment of protein localization to extracellular region	9/322	351/18800	0.15023	0.469798	0.441303	PER2/KCNN4/TFAP2B/TCIRG1/PTPRN2/RAB11FIP3/TCF7L2/NR1D1/ADCY8	9
BP	GO:0001822	kidney development	8/322	303/18800	0.150487	0.469798	0.441303	FOXC1/SOX8/IRX3/TFAP2B/STAT1/BMP7/MYO1E/C1GALT1	8
BP	GO:0090100	positive regulation of transmembrane receptor protein serine/threonine kinase signaling pathway	4/322	120/18800	0.150898	0.469798	0.441303	BMP7/ZNF423/SLC2A10/MEN1	4
BP	GO:0032956	regulation of actin cytoskeleton organization	9/322	352/18800	0.152016	0.469798	0.441303	BAIAP2/EVL/SVIL/STAU2/ARHGEF10L/TTC8/GSN/ID1/CDC42EP5	9
BP	GO:0043254	regulation of protein-containing complex assembly	10/322	401/18800	0.152323	0.469798	0.441303	ASAP1/ZNF827/BAIAP2/EVL/ICE1/SVIL/ARHGEF7/GSN/LCAT/CDC42EP5	10
BP	GO:0002573	myeloid leukocyte differentiation	6/322	210/18800	0.152666	0.469798	0.441303	PRKCA/EPHA2/TCIRG1/ID2/IRF7/SH3PXD2A	6
BP	GO:0003015	heart process	7/322	257/18800	0.153479	0.469798	0.441303	NEDD4L/IRX3/MC3R/TBX2/GLRX3/CACNA1H/GSN	7
BP	GO:0030301	cholesterol transport	3/322	79/18800	0.153614	0.469798	0.441303	OSBPL2/LPCAT3/LCAT	3
BP	GO:0048708	astrocyte differentiation	3/322	79/18800	0.153614	0.469798	0.441303	SOX8/ID2/NR1D1	3
BP	GO:0031398	positive regulation of protein ubiquitination	4/322	121/18800	0.154101	0.469798	0.441303	PEF1/RASSF5/NDFIP2/LAPTM5	4
BP	GO:0007162	negative regulation of cell adhesion	8/322	305/18800	0.154364	0.469798	0.441303	HLX/EPHB2/FGL1/LAPTM5/CDH13/PLA2G2F/PLXNA1/MEN1	8
BP	GO:0042180	cellular ketone metabolic process	6/322	211/18800	0.155038	0.469798	0.441303	IDO2/MLYCD/COQ8A/CACNA1H/FGF19/NR1D1	6
BP	GO:0050679	positive regulation of epithelial cell proliferation	6/322	211/18800	0.155038	0.469798	0.441303	PRKCA/PDPK1/DLX5/TCF7L2/CDH13/ID1	6
BP	GO:0009154	purine ribonucleotide catabolic process	2/322	41/18800	0.15555	0.469798	0.441303	PDE10A/MLYCD	2
BP	GO:0010591	regulation of lamellipodium assembly	2/322	41/18800	0.15555	0.469798	0.441303	EPHA2/ACTR2	2
BP	GO:0021879	forebrain neuron differentiation	2/322	41/18800	0.15555	0.469798	0.441303	BCL11B/ZMIZ1	2
BP	GO:0045124	regulation of bone resorption	2/322	41/18800	0.15555	0.469798	0.441303	PRKCA/LTBP3	2
BP	GO:0051693	actin filament capping	2/322	41/18800	0.15555	0.469798	0.441303	SVIL/GSN	2
BP	GO:0016050	vesicle organization	8/322	306/18800	0.15632	0.469798	0.441303	ARFGAP2/RAB7A/UNC13D/PEF1/SCARB2/TRAPPC6A/DYSF/YIPF5	8
BP	GO:0010811	positive regulation of cell-substrate adhesion	4/322	122/18800	0.157329	0.469798	0.441303	UNC13D/EDIL3/ARHGEF7/CDH13	4
BP	GO:0051656	establishment of organelle localization	10/322	404/18800	0.157388	0.469798	0.441303	ARFGAP2/RAB7A/UNC13D/PDPK1/PEF1/TCIRG1/SYNE3/ACTR2/DYNC1I1/MYO1E	10
BP	GO:0060271	cilium assembly	9/322	355/18800	0.157435	0.469798	0.441303	ASAP1/CYLD/SPEF2/ACTR2/NOTO/CFAP46/SEPTIN9/TTC8/GSN	9
BP	GO:0001570	vasculogenesis	3/322	80/18800	0.157709	0.469798	0.441303	EPHA2/MYO1E/ZMIZ1	3
BP	GO:0006023	aminoglycan biosynthetic process	3/322	80/18800	0.157709	0.469798	0.441303	HS3ST1/HS3ST6/CSGALNACT1	3
BP	GO:0006029	proteoglycan metabolic process	3/322	80/18800	0.157709	0.469798	0.441303	TCF7L2/CSGALNACT1/SLC2A10	3
BP	GO:0030198	extracellular matrix organization	8/322	307/18800	0.158288	0.469798	0.441303	FOXC1/LOXL4/SMOC2/ZNF469/CSGALNACT1/MYO1E/LTBP3/SLC2A10	8
BP	GO:0001505	regulation of neurotransmitter levels	6/322	213/18800	0.159833	0.472361	0.443711	PER2/SLC29A4/PTPRN2/P2RX1/CTBP2/DNAJC5	6
BP	GO:0034764	positive regulation of transmembrane transport	6/322	213/18800	0.159833	0.472361	0.443711	KCNN4/PDPK1/EPHB2/P2RX1/AZIN1/FGF19	6
BP	GO:1903522	regulation of blood circulation	7/322	260/18800	0.159927	0.472361	0.443711	PER2/IRX3/MC3R/P2RX1/TBX2/GLRX3/CACNA1H	7
BP	GO:0043062	extracellular structure organization	8/322	308/18800	0.160267	0.473008	0.444318	FOXC1/LOXL4/SMOC2/ZNF469/CSGALNACT1/MYO1E/LTBP3/SLC2A10	8
BP	GO:0006887	exocytosis	9/322	357/18800	0.1611	0.474756	0.44596	RAB7A/UNC13D/PDPK1/ITGB2/P2RX1/CTBP2/DNAJC5/CACNA1H/ZP4	9
BP	GO:0045022	early endosome to late endosome transport	2/322	42/18800	0.16158	0.474756	0.44596	RAB7A/MAP2K2	2
BP	GO:0060964	regulation of miRNA-mediated gene silencing	2/322	42/18800	0.16158	0.474756	0.44596	MAP2K2/ZFP36	2
BP	GO:1900026	positive regulation of substrate adhesion-dependent cell spreading	2/322	42/18800	0.16158	0.474756	0.44596	UNC13D/ARHGEF7	2
BP	GO:0031016	pancreas development	3/322	81/18800	0.161838	0.474756	0.44596	PDPK1/TCF7L2/MEN1	3
BP	GO:0032272	negative regulation of protein polymerization	3/322	81/18800	0.161838	0.474756	0.44596	SVIL/ARHGEF7/GSN	3
BP	GO:0045445	myoblast differentiation	3/322	81/18800	0.161838	0.474756	0.44596	SOX8/TCF7L2/PITX1	3
BP	GO:0120193	tight junction organization	3/322	81/18800	0.161838	0.474756	0.44596	EPHA2/EPHB2/SNAI1	3
MF	GO:0008307	structural constituent of muscle	2/332	42/18410	0.175081	0.476588	0.444997	CSRP1/MYLPF	2
MF	GO:0001540	amyloid-beta binding	3/332	81/18410	0.179826	0.476588	0.444997	LDLRAD3/ITGB2/EPHB2	3
MF	GO:0035591	signaling adaptor activity	3/332	81/18410	0.179826	0.476588	0.444997	SH3RF1/SHANK2/MAP2K2	3
BP	GO:0006909	phagocytosis	8/322	310/18800	0.164261	0.480004	0.45089	RAB7A/UNC13D/LMAN2/ITGB2/ANXA11/XKR4/DYSF/GSN	8
BP	GO:0045229	external encapsulating structure organization	8/322	310/18800	0.164261	0.480004	0.45089	FOXC1/LOXL4/SMOC2/ZNF469/CSGALNACT1/MYO1E/LTBP3/SLC2A10	8
BP	GO:0072330	monocarboxylic acid biosynthetic process	6/322	215/18800	0.164691	0.480004	0.45089	PER2/MGLL/MLYCD/OSBPL2/FGF19/NR1D1	6
BP	GO:0071692	protein localization to extracellular region	9/322	359/18800	0.164806	0.480004	0.45089	PER2/KCNN4/TFAP2B/TCIRG1/PTPRN2/RAB11FIP3/TCF7L2/NR1D1/ADCY8	9
BP	GO:0030041	actin filament polymerization	5/322	169/18800	0.164964	0.480004	0.45089	BAIAP2/EVL/SVIL/GSN/CDC42EP5	5
BP	GO:1901292	nucleoside phosphate catabolic process	3/322	82/18800	0.165998	0.480004	0.45089	PDE10A/MLYCD/NTHL1	3
BP	GO:0050866	negative regulation of cell activation	6/322	216/18800	0.167144	0.480004	0.45089	HLX/FGL1/ID2/LAPTM5/PLA2G2F/NR1D1	6
BP	GO:0008033	tRNA processing	4/322	125/18800	0.167163	0.480004	0.45089	CTU2/TARBP1/METTL8/TRMT44	4
BP	GO:0043280	positive regulation of cysteine-type endopeptidase activity involved in apoptotic process	4/322	125/18800	0.167163	0.480004	0.45089	P2RX1/LAPTM5/GSN/GRAMD4	4
BP	GO:0050868	negative regulation of T cell activation	4/322	125/18800	0.167163	0.480004	0.45089	HLX/FGL1/LAPTM5/PLA2G2F	4
BP	GO:0001504	neurotransmitter uptake	2/322	43/18800	0.167651	0.480004	0.45089	PER2/SLC29A4	2
BP	GO:0001709	cell fate determination	2/322	43/18800	0.167651	0.480004	0.45089	NKX6-3/TBX2	2
BP	GO:0006775	fat-soluble vitamin metabolic process	2/322	43/18800	0.167651	0.480004	0.45089	GFI1/SNAI1	2
BP	GO:0006903	vesicle targeting	2/322	43/18800	0.167651	0.480004	0.45089	ARFGAP2/PEF1	2
BP	GO:0016266	O-glycan processing	2/322	43/18800	0.167651	0.480004	0.45089	XXYLT1/C1GALT1	2
BP	GO:0016339	calcium-dependent cell-cell adhesion via plasma membrane cell adhesion molecules	2/322	43/18800	0.167651	0.480004	0.45089	CDH8/CDH13	2
BP	GO:0016601	Rac protein signal transduction	2/322	43/18800	0.167651	0.480004	0.45089	NISCH/CDH13	2
BP	GO:0042181	ketone biosynthetic process	2/322	43/18800	0.167651	0.480004	0.45089	COQ8A/CACNA1H	2
BP	GO:0042554	superoxide anion generation	2/322	43/18800	0.167651	0.480004	0.45089	ITGB2/SH3PXD2A	2
BP	GO:0048660	regulation of smooth muscle cell proliferation	5/322	170/18800	0.167761	0.480004	0.45089	STAT1/ID2/TCF7L2/CDH13/NPR3	5
BP	GO:0071222	cellular response to lipopolysaccharide	6/322	217/18800	0.169612	0.480004	0.45089	PRKCA/EPHB2/GFI1/ZFP36/CAPN2/NR1D1	6
BP	GO:0001510	RNA methylation	3/322	83/18800	0.17019	0.480004	0.45089	TARBP1/METTL8/TRMT44	3
BP	GO:0015844	monoamine transport	3/322	83/18800	0.17019	0.480004	0.45089	SLC29A4/LY6E/P2RX1	3
BP	GO:0032092	positive regulation of protein binding	3/322	83/18800	0.17019	0.480004	0.45089	PLCL2/TCF7L2/MEN1	3
BP	GO:0060395	SMAD protein signal transduction	3/322	83/18800	0.17019	0.480004	0.45089	BMP7/ZMIZ1/SLC2A10	3
BP	GO:0003231	cardiac ventricle development	4/322	126/18800	0.170488	0.480004	0.45089	FOXC1/NPRL3/FGFRL1/LY6E	4
BP	GO:0051099	positive regulation of binding	5/322	171/18800	0.170577	0.480004	0.45089	FOXC1/PLCL2/CTBP2/TCF7L2/MEN1	5
BP	GO:0002066	columnar/cuboidal epithelial cell development	2/322	44/18800	0.17376	0.480004	0.45089	PDPK1/C1GALT1	2
BP	GO:0019098	reproductive behavior	2/322	44/18800	0.17376	0.480004	0.45089	BRINP1/P2RX1	2
BP	GO:0050856	regulation of T cell receptor signaling pathway	2/322	44/18800	0.17376	0.480004	0.45089	KCNN4/LAPTM5	2
BP	GO:0051452	intracellular pH reduction	2/322	44/18800	0.17376	0.480004	0.45089	RAB7A/TCIRG1	2
BP	GO:0060147	regulation of post-transcriptional gene silencing	2/322	44/18800	0.17376	0.480004	0.45089	MAP2K2/ZFP36	2
BP	GO:0060443	mammary gland morphogenesis	2/322	44/18800	0.17376	0.480004	0.45089	EPHA2/TBX2	2
BP	GO:1900368	regulation of post-transcriptional gene silencing by RNA	2/322	44/18800	0.17376	0.480004	0.45089	MAP2K2/ZFP36	2
BP	GO:1903432	regulation of TORC1 signaling	2/322	44/18800	0.17376	0.480004	0.45089	NPRL3/DEPTOR	2
BP	GO:0035050	embryonic heart tube development	3/322	84/18800	0.174413	0.481463	0.452261	FOXC1/TBX2/NOTO	3
BP	GO:0043161	proteasome-mediated ubiquitin-dependent protein catabolic process	10/322	414/18800	0.174866	0.482372	0.453115	ASCC3/NEDD4L/RNF186/SH3RF1/RNF144B/RNF122/TMEM129/KCTD5/SMURF1/SMURF2	10
MF	GO:0030165	PDZ domain binding	3/332	82/18410	0.184343	0.482386	0.450411	ARHGEF16/BAIAP2/MAP2K2	3
CC	GO:0005774	vacuolar membrane	11/336	449/19594	0.151155	0.485288	0.439648	RAB7A/ATP6V1G3/NPRL3/SLC66A1/AHNAK/TCIRG1/SCARB2/DNAJC5/CMTM6/LAPTM5/MYLPF	11
BP	GO:0048659	smooth muscle cell proliferation	5/322	173/18800	0.176263	0.485879	0.456409	STAT1/ID2/TCF7L2/CDH13/NPR3	5
CC	GO:0005765	lysosomal membrane	10/336	404/19594	0.158304	0.487599	0.441742	RAB7A/NPRL3/SLC66A1/AHNAK/TCIRG1/SCARB2/DNAJC5/CMTM6/LAPTM5/MYLPF	10
CC	GO:0098852	lytic vacuole membrane	10/336	404/19594	0.158304	0.487599	0.441742	RAB7A/NPRL3/SLC66A1/AHNAK/TCIRG1/SCARB2/DNAJC5/CMTM6/LAPTM5/MYLPF	10
MF	GO:0030674	protein-macromolecule adaptor activity	8/332	305/18410	0.187277	0.488281	0.455915	PEF1/BAIAP2/SH3RF1/SHANK2/MAP2K2/ICE1/SYNE3/MEN1	8
MF	GO:0030544	Hsp70 protein binding	2/332	44/18410	0.188079	0.488537	0.456154	STAU2/DNAJA2	2
MF	GO:0140101	catalytic activity, acting on a tRNA	4/332	125/18410	0.189512	0.488537	0.456154	VARS2/TARBP1/METTL8/TRMT44	4
MF	GO:0033218	amide binding	10/332	402/18410	0.191816	0.488537	0.456154	LDLRAD3/MC3R/ITGB2/EPHB2/CCKAR/PC/P2RX1/GALR1/NPR3/SLC19A1	10
MF	GO:0005245	voltage-gated calcium channel activity	2/332	45/18410	0.194628	0.488537	0.456154	CACNA1H/RYR1	2
MF	GO:0008188	neuropeptide receptor activity	2/332	45/18410	0.194628	0.488537	0.456154	GALR1/SORCS2	2
CC	GO:1904813	ficolin-1-rich granule lumen	4/336	124/19594	0.16437	0.489033	0.443041	ACTR2/APEH/GUSB/GSN	4
CC	GO:0031300	intrinsic component of organelle membrane	10/336	412/19594	0.172266	0.489033	0.443041	RAB7A/SLC66A1/BNIP3/XXYLT1/P2RX1/DNAJC5/SLC35A4/CSGALNACT1/MAL2/RYR1	10
CC	GO:0005891	voltage-gated calcium channel complex	2/336	44/19594	0.174086	0.489033	0.443041	CACNA1H/RYR1	2
CC	GO:0030018	Z disc	4/336	127/19594	0.174368	0.489033	0.443041	CSRP1/IGFN1/GLRX3/RYR1	4
BP	GO:0071229	cellular response to acid chemical	3/322	85/18800	0.178664	0.491273	0.461475	SH3BP4/BAIAP2/CAPN2	3
BP	GO:0010634	positive regulation of epithelial cell migration	5/322	174/18800	0.179132	0.491273	0.461475	PRKCA/IQSEC1/PDPK1/BCAR1/SMOC2	5
BP	GO:0030178	negative regulation of Wnt signaling pathway	5/322	174/18800	0.179132	0.491273	0.461475	ANKRD6/CYLD/TCF7L2/VGLL4/GSC	5
BP	GO:0006195	purine nucleotide catabolic process	2/322	45/18800	0.179905	0.491273	0.461475	PDE10A/MLYCD	2
BP	GO:0006984	ER-nucleus signaling pathway	2/322	45/18800	0.179905	0.491273	0.461475	LPCAT3/ARHGEF10L	2
BP	GO:0010171	body morphogenesis	2/322	45/18800	0.179905	0.491273	0.461475	ANKRD11/DLX5	2
BP	GO:0030835	negative regulation of actin filament depolymerization	2/322	45/18800	0.179905	0.491273	0.461475	SVIL/GSN	2
BP	GO:0033003	regulation of mast cell activation	2/322	45/18800	0.179905	0.491273	0.461475	UNC13D/PDPK1	2
BP	GO:0051180	vitamin transport	2/322	45/18800	0.179905	0.491273	0.461475	SLC2A10/SLC19A1	2
BP	GO:0060612	adipose tissue development	2/322	45/18800	0.179905	0.491273	0.461475	SOX8/ZNF516	2
BP	GO:0071827	plasma lipoprotein particle organization	2/322	45/18800	0.179905	0.491273	0.461475	LPCAT3/LCAT	2
BP	GO:0072583	clathrin-dependent endocytosis	2/322	45/18800	0.179905	0.491273	0.461475	DGKD/SMAP1	2
BP	GO:0098927	vesicle-mediated transport between endosomal compartments	2/322	45/18800	0.179905	0.491273	0.461475	RAB7A/MAP2K2	2
BP	GO:0006888	endoplasmic reticulum to Golgi vesicle-mediated transport	4/322	129/18800	0.180602	0.491273	0.461475	PEF1/LMAN2/TRAPPC6A/YIPF5	4
BP	GO:0055074	calcium ion homeostasis	11/322	468/18800	0.18143	0.491273	0.461475	PDPK1/TFAP2B/BNIP3/TCIRG1/P2RX1/S1PR4/GALR1/GPR17/TRPC3/ADCY8/RYR1	11
BP	GO:0035265	organ growth	5/322	175/18800	0.18202	0.491273	0.461475	FOXC1/HLX/LY6E/TBX2/VGLL4	5
BP	GO:0051348	negative regulation of transferase activity	7/322	270/18800	0.182275	0.491273	0.461475	PDPK1/EPHB2/ZFP36/BMP7/DEPTOR/PIK3IP1/MEN1	7
BP	GO:0048565	digestive tract development	4/322	130/18800	0.184017	0.491273	0.461475	HLX/TBX2/ID2/C1GALT1	4
BP	GO:0009261	ribonucleotide catabolic process	2/322	46/18800	0.186083	0.491273	0.461475	PDE10A/MLYCD	2
BP	GO:0010939	regulation of necrotic cell death	2/322	46/18800	0.186083	0.491273	0.461475	BNIP3/CYLD	2
BP	GO:0031018	endocrine pancreas development	2/322	46/18800	0.186083	0.491273	0.461475	PDPK1/MEN1	2
BP	GO:0060966	regulation of gene silencing by RNA	2/322	46/18800	0.186083	0.491273	0.461475	MAP2K2/ZFP36	2
BP	GO:0002088	lens development in camera-type eye	3/322	87/18800	0.187251	0.491273	0.461475	EPHA2/MAF/CRYAA	3
BP	GO:0010232	vascular transport	3/322	87/18800	0.187251	0.491273	0.461475	SLC29A4/SLC2A10/SLC19A1	3
BP	GO:0055017	cardiac muscle tissue growth	3/322	87/18800	0.187251	0.491273	0.461475	FOXC1/TBX2/VGLL4	3
BP	GO:0150104	transport across blood-brain barrier	3/322	87/18800	0.187251	0.491273	0.461475	SLC29A4/SLC2A10/SLC19A1	3
BP	GO:1901216	positive regulation of neuron death	3/322	87/18800	0.187251	0.491273	0.461475	TFAP2B/ITGB2/CAPN2	3
BP	GO:0006639	acylglycerol metabolic process	4/322	131/18800	0.187453	0.491273	0.461475	APOH/MGLL/DGKD/DGKI	4
BP	GO:0010595	positive regulation of endothelial cell migration	4/322	131/18800	0.187453	0.491273	0.461475	PRKCA/PDPK1/BCAR1/SMOC2	4
BP	GO:0048736	appendage development	5/322	177/18800	0.187846	0.49164	0.46182	TFAP2B/DLX5/TBX2/BMP7/PITX1	5
BP	GO:0060173	limb development	5/322	177/18800	0.187846	0.49164	0.46182	TFAP2B/DLX5/TBX2/BMP7/PITX1	5
BP	GO:0001936	regulation of endothelial cell proliferation	5/322	178/18800	0.190784	0.49798	0.467776	PRKCA/APOH/PDPK1/STAT1/CDH13	5
BP	GO:0006638	neutral lipid metabolic process	4/322	132/18800	0.19091	0.49798	0.467776	APOH/MGLL/DGKD/DGKI	4
BP	GO:0032874	positive regulation of stress-activated MAPK cascade	4/322	132/18800	0.19091	0.49798	0.467776	ANKRD6/SH3RF1/TRAF3/FGF19	4
BP	GO:0035270	endocrine system development	4/322	132/18800	0.19091	0.49798	0.467776	PDPK1/LY6E/MEN1/PITX1	4
BP	GO:0071333	cellular response to glucose stimulus	4/322	132/18800	0.19091	0.49798	0.467776	PTPRN2/NR1D1/ADCY8/MEN1	4
MF	GO:0019787	ubiquitin-like protein transferase activity	11/332	458/18410	0.206635	0.498674	0.465619	ASB1/NEDD4L/RNF186/SH3RF1/RNF144B/RNF122/TMEM129/TRIML1/TRAF3/SMURF1/SMURF2	11
MF	GO:0016298	lipase activity	4/332	130/18410	0.207998	0.498674	0.465619	PLCL2/MGLL/PLA2G2F/LCAT	4
BP	GO:0051262	protein tetramerization	3/322	88/18800	0.191584	0.499405	0.469114	EVL/OSBPL2/RYR1	3
BP	GO:0001774	microglial cell activation	2/322	47/18800	0.19229	0.499902	0.469581	ITGB2/NR1D1	2
BP	GO:0031648	protein destabilization	2/322	47/18800	0.19229	0.499902	0.469581	NR1D1/GSN	2
BP	GO:0032365	intracellular lipid transport	2/322	47/18800	0.19229	0.499902	0.469581	GRAMD1B/OSBPL2	2
BP	GO:0055010	ventricular cardiac muscle tissue morphogenesis	2/322	47/18800	0.19229	0.499902	0.469581	FOXC1/LY6E	2
MF	GO:0008081	phosphoric diester hydrolase activity	3/332	88/18410	0.212028	0.50008	0.466932	PLCL2/PDE10A/PDE1C	3
BP	GO:0030048	actin filament-based movement	4/322	133/18800	0.194387	0.504677	0.474067	NEDD4L/MYLPF/MYO1E/GSN	4
BP	GO:0061041	regulation of wound healing	4/322	133/18800	0.194387	0.504677	0.474067	APOH/EPHB2/EPPK1/SMOC2	4
CC	GO:0070603	SWI/SNF superfamily-type complex	3/336	86/19594	0.183397	0.505484	0.457945	ARID1B/NFRKB/BCL11B	3
CC	GO:0030662	coated vesicle membrane	5/336	176/19594	0.185569	0.505484	0.457945	PEF1/SCARB2/DNAJC5/SYNRG/ADCY8	5
BP	GO:0007204	positive regulation of cytosolic calcium ion concentration	8/322	325/18800	0.195629	0.506816	0.476076	PDPK1/P2RX1/S1PR4/GALR1/GPR17/TRPC3/ADCY8/RYR1	8
BP	GO:1902903	regulation of supramolecular fiber organization	9/322	376/18800	0.197878	0.506816	0.476076	BAIAP2/EVL/SVIL/ARHGEF7/ARHGEF10L/TTC8/GSN/ID1/CDC42EP5	9
BP	GO:0014074	response to purine-containing compound	4/322	134/18800	0.197883	0.506816	0.476076	P2RX1/STAT1/TRPC3/RYR1	4
BP	GO:0070304	positive regulation of stress-activated protein kinase signaling cascade	4/322	134/18800	0.197883	0.506816	0.476076	ANKRD6/SH3RF1/TRAF3/FGF19	4
BP	GO:0071331	cellular response to hexose stimulus	4/322	134/18800	0.197883	0.506816	0.476076	PTPRN2/NR1D1/ADCY8/MEN1	4
BP	GO:1903052	positive regulation of proteolysis involved in cellular protein catabolic process	4/322	134/18800	0.197883	0.506816	0.476076	SH3RF1/RNF144B/LAPTM5/SMURF1	4
BP	GO:0035850	epithelial cell differentiation involved in kidney development	2/322	48/18800	0.198523	0.506816	0.476076	STAT1/MYO1E	2
BP	GO:0042311	vasodilation	2/322	48/18800	0.198523	0.506816	0.476076	NPR3/ADRB3	2
BP	GO:0060324	face development	2/322	48/18800	0.198523	0.506816	0.476076	ANKRD11/DLX5	2
BP	GO:0071825	protein-lipid complex subunit organization	2/322	48/18800	0.198523	0.506816	0.476076	LPCAT3/LCAT	2
BP	GO:0010721	negative regulation of cell development	5/322	181/18800	0.199696	0.506816	0.476076	EPHB2/BRINP1/BMP7/NR1D1/ID1	5
BP	GO:0060191	regulation of lipase activity	3/322	90/18800	0.200325	0.506816	0.476076	APOH/PDPK1/S1PR4	3
BP	GO:0071219	cellular response to molecule of bacterial origin	6/322	229/18800	0.200365	0.506816	0.476076	PRKCA/EPHB2/GFI1/ZFP36/CAPN2/NR1D1	6
BP	GO:0090101	negative regulation of transmembrane receptor protein serine/threonine kinase signaling pathway	4/322	135/18800	0.201399	0.506956	0.476207	PDPK1/SMURF1/SMURF2/SLC2A10	4
MF	GO:0030246	carbohydrate binding	7/332	270/18410	0.216245	0.507266	0.473642	LMAN2/P4HTM/GALNT17/PPP1R3G/CLEC3A/GUSB/CLEC1A	7
MF	GO:0032813	tumor necrosis factor receptor superfamily binding	2/332	49/18410	0.221075	0.507266	0.473642	STAT1/TRAF3	2
MF	GO:0070888	E-box binding	2/332	49/18410	0.221075	0.507266	0.473642	SNAI1/NR1D1	2
MF	GO:0120013	lipid transfer activity	2/332	49/18410	0.221075	0.507266	0.473642	GRAMD1B/OSBPL2	2
MF	GO:0016799	hydrolase activity, hydrolyzing N-glycosyl compounds	2/332	50/18410	0.227735	0.508679	0.474961	MACROD1/NTHL1	2
MF	GO:0016830	carbon-carbon lyase activity	2/332	50/18410	0.227735	0.508679	0.474961	MLYCD/AZIN1	2
MF	GO:0016860	intramolecular oxidoreductase activity	2/332	50/18410	0.227735	0.508679	0.474961	TMX3/MPI	2
BP	GO:0042060	wound healing	10/322	429/18800	0.202698	0.509895	0.478968	PRKCA/CSRP1/APOH/EPHB2/DGKD/EPPK1/P2RX1/DGKI/SMOC2/DYSF	10
BP	GO:0010594	regulation of endothelial cell migration	6/322	230/18800	0.203017	0.510367	0.479412	PRKCA/EPHA2/APOH/PDPK1/BCAR1/SMOC2	6
BP	GO:0045666	positive regulation of neuron differentiation	3/322	91/18800	0.204731	0.511214	0.480207	IRX3/BRINP1/BMP7	3
BP	GO:0008038	neuron recognition	2/322	49/18800	0.204781	0.511214	0.480207	EPHB2/OPCML	2
BP	GO:0018198	peptidyl-cysteine modification	2/322	49/18800	0.204781	0.511214	0.480207	NCOA7/TMX3	2
BP	GO:0030225	macrophage differentiation	2/322	49/18800	0.204781	0.511214	0.480207	PRKCA/ID2	2
BP	GO:0046850	regulation of bone remodeling	2/322	49/18800	0.204781	0.511214	0.480207	PRKCA/LTBP3	2
BP	GO:0048546	digestive tract morphogenesis	2/322	49/18800	0.204781	0.511214	0.480207	HLX/ID2	2
BP	GO:0051489	regulation of filopodium assembly	2/322	49/18800	0.204781	0.511214	0.480207	EPHB2/STAU2	2
BP	GO:0060043	regulation of cardiac muscle cell proliferation	2/322	49/18800	0.204781	0.511214	0.480207	TBX2/VGLL4	2
BP	GO:0060986	endocrine hormone secretion	2/322	49/18800	0.204781	0.511214	0.480207	GALR1/RAB11FIP3	2
BP	GO:0120009	intermembrane lipid transfer	2/322	49/18800	0.204781	0.511214	0.480207	GRAMD1B/OSBPL2	2
BP	GO:0010508	positive regulation of autophagy	4/322	136/18800	0.204933	0.511214	0.480207	NPRL3/SH3BP4/BNIP3/TRIML1	4
BP	GO:0071326	cellular response to monosaccharide stimulus	4/322	136/18800	0.204933	0.511214	0.480207	PTPRN2/NR1D1/ADCY8/MEN1	4
MF	GO:0051018	protein kinase A binding	2/332	51/18410	0.234409	0.511434	0.477533	AKAP11/AKAP5	2
MF	GO:0019888	protein phosphatase regulator activity	3/332	93/18410	0.235739	0.511434	0.477533	PPP1R7/ELFN1/PPP6R1	3
MF	GO:0004879	nuclear receptor activity	2/332	52/18410	0.241094	0.511434	0.477533	NR1D2/NR1D1	2
MF	GO:0008146	sulfotransferase activity	2/332	52/18410	0.241094	0.511434	0.477533	HS3ST1/HS3ST6	2
MF	GO:0098531	ligand-activated transcription factor activity	2/332	52/18410	0.241094	0.511434	0.477533	NR1D2/NR1D1	2
MF	GO:0019838	growth factor binding	4/332	139/18410	0.242462	0.51183	0.477903	EPHA2/IGFALS/FGFRL1/LTBP3	4
MF	GO:0008374	O-acyltransferase activity	2/332	53/18410	0.247788	0.51183	0.477903	LPCAT3/LCAT	2
MF	GO:0043177	organic acid binding	4/332	141/18410	0.250294	0.51183	0.477903	P4HTM/PC/P2RX1/SLC19A1	4
BP	GO:0016197	endosomal transport	6/322	231/18800	0.205682	0.51185	0.480804	RAB7A/MICALL1/RAB11FIP3/AKAP5/CMTM6/DENND1B	6
BP	GO:0008217	regulation of blood pressure	5/322	183/18800	0.205715	0.51185	0.480804	MC3R/P2RX1/ID2/NPR3/ADRB3	5
BP	GO:0045766	positive regulation of angiogenesis	5/322	183/18800	0.205715	0.51185	0.480804	PRKCA/PDPK1/SMOC2/PAK4/ADAM12	5
BP	GO:1904018	positive regulation of vasculature development	5/322	183/18800	0.205715	0.51185	0.480804	PRKCA/PDPK1/SMOC2/PAK4/ADAM12	5
MF	GO:0005544	calcium-dependent phospholipid binding	2/332	54/18410	0.254488	0.51255	0.478576	ANXA11/DYSF	2
MF	GO:0098632	cell-cell adhesion mediator activity	2/332	54/18410	0.254488	0.51255	0.478576	BAIAP2/PAK4	2
CC	GO:1904949	ATPase complex	3/336	88/19594	0.192052	0.513712	0.465399	ARID1B/NFRKB/BCL11B	3
CC	GO:0097542	ciliary tip	2/336	47/19594	0.192642	0.513712	0.465399	DYNLRB2/CYLD	2
BP	GO:0051146	striated muscle cell differentiation	7/322	281/18800	0.208267	0.515556	0.484286	CSRP1/IRX3/CAPN2/RBM38/CACNA1H/RYR1/ADAM12	7
BP	GO:0002274	myeloid leukocyte activation	6/322	232/18800	0.208359	0.515556	0.484286	UNC13D/PDPK1/ITGB2/LCP2/DYSF/NR1D1	6
BP	GO:0051492	regulation of stress fiber assembly	3/322	92/18800	0.209159	0.515556	0.484286	EVL/ARHGEF10L/TTC8	3
BP	GO:0030098	lymphocyte differentiation	9/322	382/18800	0.21018	0.515556	0.484286	LYL1/PLCL2/HLX/SH3RF1/TCIRG1/BCL11B/ID2/IKZF1/ZMIZ1	9
BP	GO:1903131	mononuclear cell differentiation	10/322	433/18800	0.210425	0.515556	0.484286	LYL1/PLCL2/HLX/SH3RF1/TCIRG1/BCL11B/ID2/IKZF1/ZMIZ1/IRF7	10
BP	GO:0002269	leukocyte activation involved in inflammatory response	2/322	50/18800	0.21106	0.515556	0.484286	ITGB2/NR1D1	2
BP	GO:0021872	forebrain generation of neurons	2/322	50/18800	0.21106	0.515556	0.484286	BCL11B/ZMIZ1	2
BP	GO:0031281	positive regulation of cyclase activity	2/322	50/18800	0.21106	0.515556	0.484286	AKAP5/ADRB3	2
BP	GO:0032873	negative regulation of stress-activated MAPK cascade	2/322	50/18800	0.21106	0.515556	0.484286	CYLD/MEN1	2
BP	GO:0034332	adherens junction organization	2/322	50/18800	0.21106	0.515556	0.484286	CDH8/PLEKHA7	2
BP	GO:0038084	vascular endothelial growth factor signaling pathway	2/322	50/18800	0.21106	0.515556	0.484286	FOXC1/SMOC2	2
BP	GO:0038202	TORC1 signaling	2/322	50/18800	0.21106	0.515556	0.484286	NPRL3/DEPTOR	2
BP	GO:0043303	mast cell degranulation	2/322	50/18800	0.21106	0.515556	0.484286	UNC13D/PDPK1	2
BP	GO:0043370	regulation of CD4-positive, alpha-beta T cell differentiation	2/322	50/18800	0.21106	0.515556	0.484286	HLX/SH3RF1	2
BP	GO:0061178	regulation of insulin secretion involved in cellular response to glucose stimulus	2/322	50/18800	0.21106	0.515556	0.484286	NR1D1/ADCY8	2
BP	GO:0070303	negative regulation of stress-activated protein kinase signaling cascade	2/322	50/18800	0.21106	0.515556	0.484286	CYLD/MEN1	2
BP	GO:0072523	purine-containing compound catabolic process	2/322	50/18800	0.21106	0.515556	0.484286	PDE10A/MLYCD	2
BP	GO:1903053	regulation of extracellular matrix organization	2/322	50/18800	0.21106	0.515556	0.484286	ZNF469/SLC2A10	2
BP	GO:0032386	regulation of intracellular transport	8/322	332/18800	0.211061	0.515556	0.484286	ITGB2/XPO4/MAP2K2/ICE1/AKAP5/TCF7L2/YIPF5/CRYAA	8
BP	GO:0006399	tRNA metabolic process	5/322	185/18800	0.211794	0.515556	0.484286	VARS2/CTU2/TARBP1/METTL8/TRMT44	5
BP	GO:0061138	morphogenesis of a branching epithelium	5/322	185/18800	0.211794	0.515556	0.484286	EPHA2/SOX8/TBX2/BMP7/PLXNA1	5
BP	GO:0008277	regulation of G protein-coupled receptor signaling pathway	4/322	138/18800	0.212056	0.515556	0.484286	PRKCA/MGLL/RGS3/RGS9	4
BP	GO:0031644	regulation of nervous system process	4/322	138/18800	0.212056	0.515556	0.484286	BAIAP2/MGLL/DLGAP2/CELF4	4
BP	GO:0032273	positive regulation of protein polymerization	3/322	93/18800	0.213608	0.515556	0.484286	BAIAP2/EVL/CDC42EP5	3
BP	GO:0010638	positive regulation of organelle organization	11/322	487/18800	0.215431	0.516502	0.485174	ASAP1/BAIAP2/EVL/BNIP3/NCAPH/SEPTIN9/ARHGEF10L/GSN/ID1/SHCBP1L/CDC42EP5	11
BP	GO:0009409	response to cold	2/322	51/18800	0.217358	0.518562	0.487109	ZNF516/CDH8	2
BP	GO:0032330	regulation of chondrocyte differentiation	2/322	51/18800	0.217358	0.518562	0.487109	MAF/LTBP3	2
BP	GO:0043124	negative regulation of I-kappaB kinase/NF-kappaB signaling	2/322	51/18800	0.217358	0.518562	0.487109	STAT1/NR1D1	2
BP	GO:0045332	phospholipid translocation	2/322	51/18800	0.217358	0.518562	0.487109	KCNN4/XKR4	2
BP	GO:0051349	positive regulation of lyase activity	2/322	51/18800	0.217358	0.518562	0.487109	AKAP5/ADRB3	2
BP	GO:0051496	positive regulation of stress fiber assembly	2/322	51/18800	0.217358	0.518562	0.487109	EVL/ARHGEF10L	2
BP	GO:0060688	regulation of morphogenesis of a branching structure	2/322	51/18800	0.217358	0.518562	0.487109	SOX8/BMP7	2
BP	GO:1905710	positive regulation of membrane permeability	2/322	51/18800	0.217358	0.518562	0.487109	BNIP3/LAPTM5	2
BP	GO:0051260	protein homooligomerization	5/322	187/18800	0.21793	0.519003	0.487524	EVL/KCTD5/OSBPL2/ADCY8/RYR1	5
BP	GO:0001657	ureteric bud development	3/322	94/18800	0.218078	0.519003	0.487524	FOXC1/SOX8/BMP7	3
BP	GO:0035249	synaptic transmission, glutamatergic	3/322	94/18800	0.218078	0.519003	0.487524	P2RX1/DGKI/CDH8	3
BP	GO:1901606	alpha-amino acid catabolic process	3/322	94/18800	0.218078	0.519003	0.487524	IDO2/HYKK/OAT	3
MF	GO:0030170	pyridoxal phosphate binding	2/332	55/18410	0.261191	0.520051	0.48558	MTARC1/OAT	2
CC	GO:0008023	transcription elongation factor complex	2/336	48/19594	0.198885	0.520086	0.471173	ELL/ICE1	2
MF	GO:0030374	nuclear receptor coactivator activity	2/332	56/18410	0.267896	0.520546	0.486042	NCOA7/ZMIZ1	2
MF	GO:0070279	vitamin B6 binding	2/332	56/18410	0.267896	0.520546	0.486042	MTARC1/OAT	2
BP	GO:0033673	negative regulation of kinase activity	6/322	236/18800	0.21919	0.521331	0.48971	PDPK1/EPHB2/BMP7/DEPTOR/PIK3IP1/MEN1	6
BP	GO:0044403	biological process involved in symbiotic interaction	7/322	286/18800	0.220522	0.52143	0.489803	RAB7A/EPHA2/PC/LY6E/SCARB2/TRIML1/GSN	7
BP	GO:0007033	vacuole organization	5/322	188/18800	0.221018	0.52143	0.489803	RAB7A/TCIRG1/SCARB2/LAPTM5/SMURF1	5
BP	GO:1990778	protein localization to cell periphery	8/322	337/18800	0.222365	0.52143	0.489803	RAB7A/EPHA2/ARHGEF16/PDPK1/EPHB2/AKAP5/TTC8/SMURF1	8
BP	GO:0043502	regulation of muscle adaptation	3/322	95/18800	0.222566	0.52143	0.489803	PRKCA/TRPC3/GLRX3	3
BP	GO:0048661	positive regulation of smooth muscle cell proliferation	3/322	95/18800	0.222566	0.52143	0.489803	STAT1/ID2/CDH13	3
BP	GO:0060079	excitatory postsynaptic potential	3/322	95/18800	0.222566	0.52143	0.489803	BAIAP2/P2RX1/CELF4	3
BP	GO:0072163	mesonephric epithelium development	3/322	95/18800	0.222566	0.52143	0.489803	FOXC1/SOX8/BMP7	3
BP	GO:0072164	mesonephric tubule development	3/322	95/18800	0.222566	0.52143	0.489803	FOXC1/SOX8/BMP7	3
BP	GO:0048284	organelle fusion	4/322	141/18800	0.222867	0.52143	0.489803	RAB7A/BNIP3/DYSF/YIPF5	4
BP	GO:0002279	mast cell activation involved in immune response	2/322	52/18800	0.223672	0.52143	0.489803	UNC13D/PDPK1	2
BP	GO:0002448	mast cell mediated immunity	2/322	52/18800	0.223672	0.52143	0.489803	UNC13D/PDPK1	2
BP	GO:0035176	social behavior	2/322	52/18800	0.223672	0.52143	0.489803	SHANK2/BRINP1	2
BP	GO:0043392	negative regulation of DNA binding	2/322	52/18800	0.223672	0.52143	0.489803	PER2/ID1	2
BP	GO:0046622	positive regulation of organ growth	2/322	52/18800	0.223672	0.52143	0.489803	HLX/TBX2	2
BP	GO:1902930	regulation of alcohol biosynthetic process	2/322	52/18800	0.223672	0.52143	0.489803	GFI1/LPCAT3	2
BP	GO:2000677	regulation of transcription regulatory region DNA binding	2/322	52/18800	0.223672	0.52143	0.489803	FOXC1/PER2	2
BP	GO:0009749	response to glucose	5/322	189/18800	0.22412	0.52143	0.489803	PTPRN2/TCF7L2/NR1D1/ADCY8/MEN1	5
BP	GO:0030183	B cell differentiation	4/322	142/18800	0.226503	0.52143	0.489803	LYL1/PLCL2/TCIRG1/ID2	4
BP	GO:0045598	regulation of fat cell differentiation	4/322	142/18800	0.226503	0.52143	0.489803	ZFP36/BMP7/ID2/NR1D1	4
BP	GO:0055123	digestive system development	4/322	142/18800	0.226503	0.52143	0.489803	HLX/TBX2/ID2/C1GALT1	4
BP	GO:0001708	cell fate specification	3/322	96/18800	0.227073	0.52143	0.489803	MYT1L/TBX2/GSC	3
BP	GO:0003300	cardiac muscle hypertrophy	3/322	96/18800	0.227073	0.52143	0.489803	PRKCA/TRPC3/GLRX3	3
BP	GO:0030316	osteoclast differentiation	3/322	96/18800	0.227073	0.52143	0.489803	EPHA2/TCIRG1/SH3PXD2A	3
BP	GO:0060419	heart growth	3/322	96/18800	0.227073	0.52143	0.489803	FOXC1/TBX2/VGLL4	3
MF	GO:0003779	actin binding	10/332	439/18410	0.27023	0.523663	0.488952	EVL/SYNE3/ACTR2/SVIL/PKNOX2/MYO1E/GSN/ADCY8/CALD1/ABLIM2	10
BP	GO:0002931	response to ischemia	2/322	53/18800	0.23	0.524292	0.492492	PER2/MLYCD	2
BP	GO:0006383	transcription by RNA polymerase III	2/322	53/18800	0.23	0.524292	0.492492	ELL/ICE1	2
BP	GO:0046165	alcohol biosynthetic process	4/322	143/18800	0.230154	0.524292	0.492492	ITPKA/GFI1/LPCAT3/CACNA1H	4
BP	GO:2001056	positive regulation of cysteine-type endopeptidase activity	4/322	143/18800	0.230154	0.524292	0.492492	P2RX1/LAPTM5/GSN/GRAMD4	4
CC	GO:0031091	platelet alpha granule	3/336	91/19594	0.205222	0.524916	0.47555	LHFPL2/TMX3/PCDH7	3
CC	GO:0016469	proton-transporting two-sector ATPase complex	2/336	50/19594	0.211438	0.524916	0.47555	ATP6V1G3/TCIRG1	2
CC	GO:0045335	phagocytic vesicle	4/336	138/19594	0.212665	0.524916	0.47555	RAB7A/TCIRG1/ANXA11/GSN	4
CC	GO:0000932	P-body	3/336	93/19594	0.214114	0.524916	0.47555	ZFP36/TNRC6C/PSMA6	3
CC	GO:0031674	I band	4/336	139/19594	0.216259	0.525048	0.475669	CSRP1/IGFN1/GLRX3/RYR1	4
CC	GO:0030315	T-tubule	2/336	51/19594	0.217744	0.525479	0.476059	AHNAK/DYSF	2
CC	GO:0030134	COPII-coated ER to Golgi transport vesicle	3/336	94/19594	0.218591	0.525479	0.476059	PEF1/LMAN2/YIPF5	3
CC	GO:0030120	vesicle coat	2/336	52/19594	0.224067	0.526208	0.47672	PEF1/SYNRG	2
BP	GO:0008593	regulation of Notch signaling pathway	3/322	97/18800	0.231598	0.526963	0.495001	SLC35C1/BMP7/ZMIZ1	3
BP	GO:0043279	response to alkaloid	3/322	97/18800	0.231598	0.526963	0.495001	SDK1/ADCY8/RYR1	3
CC	GO:0031312	extrinsic component of organelle membrane	2/336	53/19594	0.230403	0.527871	0.478227	RAB7A/COQ8A	2
BP	GO:0032970	regulation of actin filament-based process	9/322	393/18800	0.233502	0.530678	0.498491	BAIAP2/EVL/SVIL/STAU2/ARHGEF10L/TTC8/GSN/ID1/CDC42EP5	9
BP	GO:0007626	locomotory behavior	5/322	192/18800	0.233504	0.530678	0.498491	MC3R/SHANK2/ID2/ZFHX3/ADCY8	5
BP	GO:0010324	membrane invagination	4/322	144/18800	0.23382	0.530727	0.498537	ITGB2/XKR4/SMURF1/GSN	4
BP	GO:1903038	negative regulation of leukocyte cell-cell adhesion	4/322	144/18800	0.23382	0.530727	0.498537	HLX/FGL1/LAPTM5/PLA2G2F	4
BP	GO:0019318	hexose metabolic process	6/322	242/18800	0.23578	0.530727	0.498537	PER2/TFAP2B/PC/MLYCD/PPP1R3G/MPI	6
BP	GO:0042632	cholesterol homeostasis	3/322	98/18800	0.236139	0.530727	0.498537	GRAMD1B/NR1D1/LCAT	3
BP	GO:0120162	positive regulation of cold-induced thermogenesis	3/322	98/18800	0.236139	0.530727	0.498537	PER2/ZNF516/ADRB3	3
BP	GO:1904063	negative regulation of cation transmembrane transport	3/322	98/18800	0.236139	0.530727	0.498537	NEDD4L/EPHB2/SESTD1	3
BP	GO:0014888	striated muscle adaptation	2/322	54/18800	0.23634	0.530727	0.498537	TRPC3/GSN	2
BP	GO:0016925	protein sumoylation	2/322	54/18800	0.23634	0.530727	0.498537	RWDD3/ZMIZ1	2
BP	GO:0021545	cranial nerve development	2/322	54/18800	0.23634	0.530727	0.498537	EPHB2/TCIRG1	2
BP	GO:0030834	regulation of actin filament depolymerization	2/322	54/18800	0.23634	0.530727	0.498537	SVIL/GSN	2
BP	GO:0051703	biological process involved in intraspecies interaction between organisms	2/322	54/18800	0.23634	0.530727	0.498537	SHANK2/BRINP1	2
BP	GO:0061900	glial cell activation	2/322	54/18800	0.23634	0.530727	0.498537	ITGB2/NR1D1	2
BP	GO:0009746	response to hexose	5/322	193/18800	0.236656	0.530727	0.498537	PTPRN2/TCF7L2/NR1D1/ADCY8/MEN1	5
BP	GO:0007269	neurotransmitter secretion	4/322	145/18800	0.237499	0.530727	0.498537	PTPRN2/P2RX1/CTBP2/DNAJC5	4
BP	GO:0031333	negative regulation of protein-containing complex assembly	4/322	145/18800	0.237499	0.530727	0.498537	ZNF827/SVIL/ARHGEF7/GSN	4
BP	GO:0099643	signal release from synapse	4/322	145/18800	0.237499	0.530727	0.498537	PTPRN2/P2RX1/CTBP2/DNAJC5	4
BP	GO:0042176	regulation of protein catabolic process	9/322	395/18800	0.237842	0.530727	0.498537	RAB7A/NEDD4L/SH3RF1/RNF144B/LAPTM5/AZIN1/VGLL4/SMURF1/SMURF2	9
BP	GO:0051222	positive regulation of protein transport	7/322	293/18800	0.238095	0.530727	0.498537	KCNN4/ITGB2/XPO4/ICE1/AKAP5/TCF7L2/ADCY8	7
BP	GO:0016485	protein processing	6/322	243/18800	0.238583	0.530727	0.498537	APOH/LDLRAD3/CAPN2/LPCAT3/YIPF5/GSN	6
BP	GO:0031334	positive regulation of protein-containing complex assembly	5/322	194/18800	0.239821	0.530727	0.498537	ASAP1/BAIAP2/EVL/ICE1/CDC42EP5	5
BP	GO:0001823	mesonephros development	3/322	99/18800	0.240695	0.530727	0.498537	FOXC1/SOX8/BMP7	3
BP	GO:0014897	striated muscle hypertrophy	3/322	99/18800	0.240695	0.530727	0.498537	PRKCA/TRPC3/GLRX3	3
BP	GO:0055092	sterol homeostasis	3/322	99/18800	0.240695	0.530727	0.498537	GRAMD1B/NR1D1/LCAT	3
BP	GO:0050851	antigen receptor-mediated signaling pathway	6/322	244/18800	0.241395	0.530727	0.498537	KCNN4/PLCL2/BCAR1/LCP2/LAPTM5/DENND1B	6
BP	GO:0002763	positive regulation of myeloid leukocyte differentiation	2/322	55/18800	0.242689	0.531643	0.499397	PRKCA/ID2	2
BP	GO:0003179	heart valve morphogenesis	2/322	55/18800	0.242689	0.531643	0.499397	FGFRL1/SNAI1	2
BP	GO:0010518	positive regulation of phospholipase activity	2/322	55/18800	0.242689	0.531643	0.499397	PDPK1/S1PR4	2
BP	GO:0045620	negative regulation of lymphocyte differentiation	2/322	55/18800	0.242689	0.531643	0.499397	HLX/ID2	2
BP	GO:0048008	platelet-derived growth factor receptor signaling pathway	2/322	55/18800	0.242689	0.531643	0.499397	BCAR1/MYO1E	2
MF	GO:0052689	carboxylic ester hydrolase activity	4/332	149/18410	0.282111	0.532299	0.497015	VARS2/MGLL/PLA2G2F/LCAT	4
BP	GO:0071322	cellular response to carbohydrate stimulus	4/322	147/18800	0.244899	0.53608	0.503565	PTPRN2/NR1D1/ADCY8/MEN1	4
BP	GO:0003333	amino acid transmembrane transport	3/322	100/18800	0.245266	0.53608	0.503565	PER2/SLC66A1/SLC6A7	3
BP	GO:0014013	regulation of gliogenesis	3/322	100/18800	0.245266	0.53608	0.503565	SOX8/ID2/NR1D1	3
BP	GO:0061640	cytoskeleton-dependent cytokinesis	3/322	100/18800	0.245266	0.53608	0.503565	ACTR2/SEPTIN9/SHCBP1L	3
BP	GO:0048511	rhythmic process	7/322	297/18800	0.248337	0.538544	0.505879	PER2/NR1D2/MC3R/ID2/ZFHX3/NR1D1/ID1	7
BP	GO:1904064	positive regulation of cation transmembrane transport	4/322	148/18800	0.248619	0.538544	0.505879	KCNN4/PDPK1/EPHB2/P2RX1	4
BP	GO:0031529	ruffle organization	2/322	56/18800	0.249045	0.538544	0.505879	EVL/TCIRG1	2
BP	GO:0034204	lipid translocation	2/322	56/18800	0.249045	0.538544	0.505879	KCNN4/XKR4	2
BP	GO:0043113	receptor clustering	2/322	56/18800	0.249045	0.538544	0.505879	ITGB2/GSN	2
BP	GO:0060337	type I interferon signaling pathway	2/322	56/18800	0.249045	0.538544	0.505879	STAT1/IRF7	2
BP	GO:0008630	intrinsic apoptotic signaling pathway in response to DNA damage	3/322	101/18800	0.249851	0.538544	0.505879	EPHA2/SNAI1/PHLDA3	3
BP	GO:0014896	muscle hypertrophy	3/322	101/18800	0.249851	0.538544	0.505879	PRKCA/TRPC3/GLRX3	3
BP	GO:0099565	chemical synaptic transmission, postsynaptic	3/322	101/18800	0.249851	0.538544	0.505879	BAIAP2/P2RX1/CELF4	3
BP	GO:0110020	regulation of actomyosin structure organization	3/322	101/18800	0.249851	0.538544	0.505879	EVL/ARHGEF10L/TTC8	3
BP	GO:0032388	positive regulation of intracellular transport	5/322	198/18800	0.252592	0.538544	0.505879	ITGB2/XPO4/ICE1/AKAP5/TCF7L2	5
BP	GO:0035710	CD4-positive, alpha-beta T cell activation	3/322	102/18800	0.254449	0.538544	0.505879	HLX/SH3RF1/TCIRG1	3
BP	GO:0062014	negative regulation of small molecule metabolic process	3/322	102/18800	0.254449	0.538544	0.505879	GFI1/SNAI1/FGF19	3
BP	GO:0007566	embryo implantation	2/322	57/18800	0.255406	0.538544	0.505879	SYDE1/SMURF2	2
BP	GO:0010803	regulation of tumor necrosis factor-mediated signaling pathway	2/322	57/18800	0.255406	0.538544	0.505879	CYLD/LAPTM5	2
BP	GO:0032608	interferon-beta production	2/322	57/18800	0.255406	0.538544	0.505879	TRAF3/IRF7	2
BP	GO:0032648	regulation of interferon-beta production	2/322	57/18800	0.255406	0.538544	0.505879	TRAF3/IRF7	2
BP	GO:0032768	regulation of monooxygenase activity	2/322	57/18800	0.255406	0.538544	0.505879	GFI1/NPR3	2
BP	GO:0038066	p38MAPK cascade	2/322	57/18800	0.255406	0.538544	0.505879	CYLD/ZFP36	2
BP	GO:0044458	motile cilium assembly	2/322	57/18800	0.255406	0.538544	0.505879	SPEF2/NOTO	2
BP	GO:0051898	negative regulation of protein kinase B signaling	2/322	57/18800	0.255406	0.538544	0.505879	EPHA2/PHLDA3	2
BP	GO:0070534	protein K63-linked ubiquitination	2/322	57/18800	0.255406	0.538544	0.505879	RNF186/TRAF3	2
BP	GO:0098781	ncRNA transcription	2/322	57/18800	0.255406	0.538544	0.505879	ELL/ICE1	2
BP	GO:0001763	morphogenesis of a branching structure	5/322	199/18800	0.255811	0.538812	0.506131	EPHA2/SOX8/TBX2/BMP7/PLXNA1	5
BP	GO:0008154	actin polymerization or depolymerization	5/322	199/18800	0.255811	0.538812	0.506131	BAIAP2/EVL/SVIL/GSN/CDC42EP5	5
MF	GO:0016758	hexosyltransferase activity	5/332	198/18410	0.286741	0.539614	0.503846	GALNT17/B3GALNT2/EXTL1/CSGALNACT1/C1GALT1	5
CC	GO:0030286	dynein complex	2/336	54/19594	0.236751	0.53988	0.489106	DYNLRB2/DYNC1I1	2
BP	GO:0006874	cellular calcium ion homeostasis	10/322	456/18800	0.257057	0.541143	0.508321	PDPK1/BNIP3/TCIRG1/P2RX1/S1PR4/GALR1/GPR17/TRPC3/ADCY8/RYR1	10
BP	GO:1904062	regulation of cation transmembrane transport	8/322	352/18800	0.257535	0.541856	0.508991	NEDD4L/KCNN4/PDPK1/AHNAK/EPHB2/TCIRG1/P2RX1/SESTD1	8
BP	GO:0034284	response to monosaccharide	5/322	200/18800	0.25904	0.543882	0.510894	PTPRN2/TCF7L2/NR1D1/ADCY8/MEN1	5
BP	GO:0010522	regulation of calcium ion transport into cytosol	3/322	103/18800	0.259058	0.543882	0.510894	PDPK1/P2RX1/TRPC3	3
BP	GO:0051963	regulation of synapse assembly	3/322	103/18800	0.259058	0.543882	0.510894	EPHB2/STAU2/FARP1	3
BP	GO:0070252	actin-mediated cell contraction	3/322	103/18800	0.259058	0.543882	0.510894	NEDD4L/MYLPF/GSN	3
BP	GO:0006584	catecholamine metabolic process	2/322	58/18800	0.261771	0.546026	0.512907	ITGB2/LY6E	2
BP	GO:0009712	catechol-containing compound metabolic process	2/322	58/18800	0.261771	0.546026	0.512907	ITGB2/LY6E	2
BP	GO:0010559	regulation of glycoprotein biosynthetic process	2/322	58/18800	0.261771	0.546026	0.512907	TCF7L2/SLC2A10	2
BP	GO:0019369	arachidonic acid metabolic process	2/322	58/18800	0.261771	0.546026	0.512907	MGLL/PLA2G2F	2
BP	GO:0030514	negative regulation of BMP signaling pathway	2/322	58/18800	0.261771	0.546026	0.512907	SMURF1/SMURF2	2
BP	GO:0032481	positive regulation of type I interferon production	2/322	58/18800	0.261771	0.546026	0.512907	STAT1/IRF7	2
BP	GO:0045604	regulation of epidermal cell differentiation	2/322	58/18800	0.261771	0.546026	0.512907	FOXC1/ZFP36	2
BP	GO:0061005	cell differentiation involved in kidney development	2/322	58/18800	0.261771	0.546026	0.512907	STAT1/MYO1E	2
BP	GO:0071357	cellular response to type I interferon	2/322	58/18800	0.261771	0.546026	0.512907	STAT1/IRF7	2
BP	GO:0090303	positive regulation of wound healing	2/322	58/18800	0.261771	0.546026	0.512907	APOH/SMOC2	2
BP	GO:1900024	regulation of substrate adhesion-dependent cell spreading	2/322	58/18800	0.261771	0.546026	0.512907	UNC13D/ARHGEF7	2
BP	GO:0006006	glucose metabolic process	5/322	201/18800	0.262279	0.546026	0.512907	PER2/TFAP2B/PC/MLYCD/PPP1R3G	5
BP	GO:1905039	carboxylic acid transmembrane transport	4/322	152/18800	0.263614	0.546026	0.512907	PER2/SLC66A1/SLC6A7/SLC19A1	4
BP	GO:0002444	myeloid leukocyte mediated immunity	3/322	104/18800	0.263679	0.546026	0.512907	UNC13D/PDPK1/ITGB2	3
BP	GO:0022600	digestive system process	3/322	104/18800	0.263679	0.546026	0.512907	KCNN4/LPCAT3/NPR3	3
BP	GO:0034766	negative regulation of ion transmembrane transport	3/322	104/18800	0.263679	0.546026	0.512907	NEDD4L/EPHB2/SESTD1	3
BP	GO:1902115	regulation of organelle assembly	5/322	202/18800	0.265528	0.546026	0.512907	ASAP1/CYLD/NOTO/SEPTIN9/GSN	5
BP	GO:0051480	regulation of cytosolic calcium ion concentration	8/322	356/18800	0.267197	0.546026	0.512907	PDPK1/P2RX1/S1PR4/GALR1/GPR17/TRPC3/ADCY8/RYR1	8
BP	GO:0048754	branching morphogenesis of an epithelial tube	4/322	153/18800	0.26739	0.546026	0.512907	EPHA2/SOX8/TBX2/BMP7	4
BP	GO:2001236	regulation of extrinsic apoptotic signaling pathway	4/322	153/18800	0.26739	0.546026	0.512907	SH3RF1/CYLD/DEPTOR/TCF7L2	4
MF	GO:0047485	protein N-terminus binding	3/332	105/18410	0.294167	0.546418	0.510199	THAP7/ID1/MEN1	3
BP	GO:0030042	actin filament depolymerization	2/322	59/18800	0.268136	0.546688	0.513529	SVIL/GSN	2
BP	GO:0050891	multicellular organismal water homeostasis	2/322	59/18800	0.268136	0.546688	0.513529	AKAP11/TFAP2B	2
BP	GO:2000351	regulation of endothelial cell apoptotic process	2/322	59/18800	0.268136	0.546688	0.513529	PDPK1/PAK4	2
BP	GO:0006906	vesicle fusion	3/322	105/18800	0.26831	0.546755	0.513592	RAB7A/DYSF/YIPF5	3
BP	GO:0060541	respiratory system development	5/322	203/18800	0.268785	0.547437	0.514233	FGFRL1/SPEF2/DLX5/TBX2/LTBP3	5
CC	GO:0031526	brush border membrane	2/336	55/19594	0.243107	0.549243	0.497588	SHANK2/SLC19A1	2
BP	GO:0043122	regulation of I-kappaB kinase/NF-kappaB signaling	6/322	254/18800	0.270034	0.549692	0.516352	PDPK1/TRIML1/NDFIP2/STAT1/TRAF3/NR1D1	6
BP	GO:0001678	cellular glucose homeostasis	4/322	154/18800	0.271175	0.551726	0.518262	PTPRN2/NR1D1/ADCY8/MEN1	4
BP	GO:0043281	regulation of cysteine-type endopeptidase activity involved in apoptotic process	5/322	204/18800	0.272052	0.55322	0.519665	SH3RF1/P2RX1/LAPTM5/GSN/GRAMD4	5
BP	GO:0032006	regulation of TOR signaling	3/322	106/18800	0.27295	0.553886	0.520291	NPRL3/SH3BP4/DEPTOR	3
BP	GO:0032410	negative regulation of transporter activity	3/322	106/18800	0.27295	0.553886	0.520291	NEDD4L/EPHB2/NDFIP2	3
BP	GO:0042116	macrophage activation	3/322	106/18800	0.27295	0.553886	0.520291	ITGB2/DYSF/NR1D1	3
BP	GO:0120034	positive regulation of plasma membrane bounded cell projection assembly	3/322	106/18800	0.27295	0.553886	0.520291	ACTR2/SEPTIN9/CDC42EP5	3
BP	GO:0002753	cytoplasmic pattern recognition receptor signaling pathway	2/322	60/18800	0.274501	0.554996	0.521334	CYLD/IRF7	2
BP	GO:0046824	positive regulation of nucleocytoplasmic transport	2/322	60/18800	0.274501	0.554996	0.521334	XPO4/TCF7L2	2
BP	GO:0055008	cardiac muscle tissue morphogenesis	2/322	60/18800	0.274501	0.554996	0.521334	FOXC1/LY6E	2
BP	GO:0007338	single fertilization	4/322	155/18800	0.27497	0.554996	0.521334	LHFPL2/TRPC3/CACNA1H/ZP4	4
BP	GO:0071216	cellular response to biotic stimulus	6/322	256/18800	0.275863	0.554996	0.521334	PRKCA/EPHB2/GFI1/ZFP36/CAPN2/NR1D1	6
BP	GO:0000045	autophagosome assembly	3/322	107/18800	0.277599	0.554996	0.521334	RAB7A/TCIRG1/SMURF1	3
BP	GO:0007229	integrin-mediated signaling pathway	3/322	107/18800	0.277599	0.554996	0.521334	ITGB2/BCAR1/SLC2A10	3
BP	GO:0016079	synaptic vesicle exocytosis	3/322	107/18800	0.277599	0.554996	0.521334	P2RX1/CTBP2/DNAJC5	3
BP	GO:0030038	contractile actin filament bundle assembly	3/322	107/18800	0.277599	0.554996	0.521334	EVL/ARHGEF10L/TTC8	3
BP	GO:0043149	stress fiber assembly	3/322	107/18800	0.277599	0.554996	0.521334	EVL/ARHGEF10L/TTC8	3
BP	GO:0008643	carbohydrate transport	4/322	156/18800	0.278774	0.554996	0.521334	SLC35C1/SLC35A4/FGF19/SLC2A10	4
BP	GO:1903169	regulation of calcium ion transmembrane transport	4/322	156/18800	0.278774	0.554996	0.521334	PDPK1/AHNAK/P2RX1/SESTD1	4
BP	GO:1901653	cellular response to peptide	8/322	361/18800	0.27942	0.554996	0.521334	PDPK1/BAIAP2/BCAR1/EPHB2/STAT1/ID1/ADCY8/MEN1	8
BP	GO:0006650	glycerophospholipid metabolic process	7/322	309/18800	0.279824	0.554996	0.521334	ITPKA/DGKD/CAPN2/LPCAT3/PLA2G2F/OSBPL10/LCAT	7
BP	GO:1904951	positive regulation of establishment of protein localization	7/322	309/18800	0.279824	0.554996	0.521334	KCNN4/ITGB2/XPO4/ICE1/AKAP5/TCF7L2/ADCY8	7
BP	GO:0034113	heterotypic cell-cell adhesion	2/322	61/18800	0.280862	0.555716	0.522009	ITGB2/BMP7	2
BP	GO:0043112	receptor metabolic process	2/322	61/18800	0.280862	0.555716	0.522009	LAPTM5/SMURF1	2
BP	GO:0061951	establishment of protein localization to plasma membrane	2/322	61/18800	0.280862	0.555716	0.522009	RAB7A/AKAP5	2
BP	GO:0099601	regulation of neurotransmitter receptor activity	2/322	61/18800	0.280862	0.555716	0.522009	EPHB2/DLGAP2	2
CC	GO:0016459	myosin complex	2/336	56/19594	0.249471	0.558064	0.50558	MYLPF/MYO1E	2
CC	GO:0005903	brush border	3/336	102/19594	0.255017	0.558064	0.50558	SHANK2/MYO1E/SLC19A1	3
MF	GO:0015179	L-amino acid transmembrane transporter activity	2/332	61/18410	0.301366	0.558345	0.521335	SLC66A1/SLC6A7	2
BP	GO:1902107	positive regulation of leukocyte differentiation	4/322	157/18800	0.282586	0.558557	0.524679	PRKCA/HLX/ID2/ZMIZ1	4
BP	GO:1903708	positive regulation of hemopoiesis	4/322	157/18800	0.282586	0.558557	0.524679	PRKCA/HLX/ID2/ZMIZ1	4
CC	GO:0035577	azurophil granule membrane	2/336	58/19594	0.262212	0.559847	0.507195	DNAJC5/CMTM6	2
CC	GO:0030175	filopodium	3/336	105/19594	0.268897	0.559847	0.507195	BAIAP2/SPATA13/FARP1	3
CC	GO:0030496	midbody	5/336	203/19594	0.269599	0.559847	0.507195	CYLD/ANXA11/SVIL/RAB11FIP3/TTC23L	5
MF	GO:0005548	phospholipid transporter activity	2/332	62/18410	0.308036	0.561988	0.524737	OSBPL2/OSBPL10	2
MF	GO:1990841	promoter-specific chromatin binding	2/332	62/18410	0.308036	0.561988	0.524737	FOXC1/STAT1	2
CC	GO:0016324	apical plasma membrane	8/336	358/19594	0.273161	0.564842	0.51172	SLC29A4/SHANK2/KNCN/TCIRG1/OTOA/MAL2/ADCY8/SLC19A1	8
MF	GO:0005178	integrin binding	4/332	156/18410	0.310428	0.564917	0.527471	PRKCA/ITGB2/NISCH/EDIL3	4
BP	GO:0046631	alpha-beta T cell activation	4/322	158/18800	0.286406	0.565701	0.531389	HLX/SH3RF1/TCIRG1/BCL11B	4
BP	GO:0031589	cell-substrate adhesion	8/322	364/18800	0.286825	0.565701	0.531389	UNC13D/ITGB2/OTOA/EDIL3/ARHGEF7/CDH13/ID1/MEN1	8
BP	GO:0006766	vitamin metabolic process	3/322	109/18800	0.286918	0.565701	0.531389	GFI1/SNAI1/SLC19A1	3
BP	GO:0090174	organelle membrane fusion	3/322	109/18800	0.286918	0.565701	0.531389	RAB7A/DYSF/YIPF5	3
BP	GO:0030199	collagen fibril organization	2/322	62/18800	0.28722	0.565701	0.531389	FOXC1/LOXL4	2
BP	GO:0097035	regulation of membrane lipid distribution	2/322	62/18800	0.28722	0.565701	0.531389	KCNN4/XKR4	2
BP	GO:2000736	regulation of stem cell differentiation	2/322	62/18800	0.28722	0.565701	0.531389	FOXC1/LTBP3	2
CC	GO:0005657	replication fork	2/336	60/19594	0.274956	0.566154	0.51291	TONSL/RAD51D	2
BP	GO:0016051	carbohydrate biosynthetic process	5/322	209/18800	0.288506	0.566179	0.531838	PER2/PC/PPP1R3G/CSGALNACT1/NR1D1	5
BP	GO:0005996	monosaccharide metabolic process	6/322	261/18800	0.29056	0.566179	0.531838	PER2/TFAP2B/PC/MLYCD/PPP1R3G/MPI	6
BP	GO:1901222	regulation of NIK/NF-kappaB signaling	3/322	110/18800	0.291588	0.566179	0.531838	CYLD/BMP7/LAPTM5	3
BP	GO:0051098	regulation of binding	8/322	366/18800	0.291791	0.566179	0.531838	FOXC1/PER2/PLCL2/CTBP2/ARHGEF7/TCF7L2/ID1/MEN1	8
BP	GO:0051604	protein maturation	7/322	314/18800	0.293235	0.566715	0.532342	APOH/LDLRAD3/CAPN2/GLRX3/LPCAT3/YIPF5/GSN	7
BP	GO:0070588	calcium ion transmembrane transport	7/322	314/18800	0.293235	0.566715	0.532342	PDPK1/AHNAK/P2RX1/TRPC3/SESTD1/CACNA1H/RYR1	7
BP	GO:0000288	nuclear-transcribed mRNA catabolic process, deadenylation-dependent decay	2/322	63/18800	0.293571	0.566715	0.532342	ZFP36/TNRC6C	2
BP	GO:0032623	interleukin-2 production	2/322	63/18800	0.293571	0.566715	0.532342	ZFP36/LAPTM5	2
BP	GO:0032663	regulation of interleukin-2 production	2/322	63/18800	0.293571	0.566715	0.532342	ZFP36/LAPTM5	2
BP	GO:0051965	positive regulation of synapse assembly	2/322	63/18800	0.293571	0.566715	0.532342	EPHB2/STAU2	2
BP	GO:1905515	non-motile cilium assembly	2/322	63/18800	0.293571	0.566715	0.532342	SEPTIN9/TTC8	2
BP	GO:0007030	Golgi organization	4/322	160/18800	0.294069	0.567394	0.532979	LMAN2/MAP2K2/ARHGEF7/YIPF5	4
BP	GO:0008016	regulation of heart contraction	5/322	211/18800	0.295139	0.569177	0.534654	IRX3/MC3R/TBX2/GLRX3/CACNA1H	5
BP	GO:0001938	positive regulation of endothelial cell proliferation	3/322	111/18800	0.296263	0.570493	0.53589	PRKCA/PDPK1/CDH13	3
BP	GO:0046632	alpha-beta T cell differentiation	3/322	111/18800	0.296263	0.570493	0.53589	HLX/SH3RF1/BCL11B	3
BP	GO:1905037	autophagosome organization	3/322	111/18800	0.296263	0.570493	0.53589	RAB7A/TCIRG1/SMURF1	3
MF	GO:0098631	cell adhesion mediator activity	2/332	64/18410	0.321334	0.573219	0.535223	BAIAP2/PAK4	2
MF	GO:0001228	DNA-binding transcription activator activity, RNA polymerase II-specific	10/332	462/18410	0.323341	0.573219	0.535223	FOXC1/IRX3/NKX6-3/ERG/TFAP2B/CASZ1/MAF/DLX5/BCL11B/PITX1	10
MF	GO:0019208	phosphatase regulator activity	3/332	111/18410	0.323777	0.573219	0.535223	PPP1R7/ELFN1/PPP6R1	3
MF	GO:0001216	DNA-binding transcription activator activity	10/332	466/18410	0.332811	0.573219	0.535223	FOXC1/IRX3/NKX6-3/ERG/TFAP2B/CASZ1/MAF/DLX5/BCL11B/PITX1	10
MF	GO:0051536	iron-sulfur cluster binding	2/332	67/18410	0.34116	0.573219	0.535223	GLRX3/NTHL1	2
MF	GO:0051540	metal cluster binding	2/332	67/18410	0.34116	0.573219	0.535223	GLRX3/NTHL1	2
BP	GO:0050806	positive regulation of synaptic transmission	4/322	161/18800	0.29791	0.573382	0.538604	SHANK2/EPHB2/AKAP5/ADCY8	4
BP	GO:0046394	carboxylic acid biosynthetic process	7/322	316/18800	0.29864	0.574499	0.539654	PER2/MGLL/MLYCD/OSBPL2/OAT/FGF19/NR1D1	7
BP	GO:0045862	positive regulation of proteolysis	8/322	369/18800	0.299278	0.574499	0.539654	SH3RF1/RNF144B/P2RX1/LAPTM5/LPCAT3/SMURF1/GSN/GRAMD4	8
BP	GO:0001947	heart looping	2/322	64/18800	0.299915	0.574499	0.539654	TBX2/NOTO	2
BP	GO:0014015	positive regulation of gliogenesis	2/322	64/18800	0.299915	0.574499	0.539654	SOX8/ID2	2
BP	GO:0016073	snRNA metabolic process	2/322	64/18800	0.299915	0.574499	0.539654	ELL/ICE1	2
BP	GO:0019229	regulation of vasoconstriction	2/322	64/18800	0.299915	0.574499	0.539654	PER2/P2RX1	2
BP	GO:0034340	response to type I interferon	2/322	64/18800	0.299915	0.574499	0.539654	STAT1/IRF7	2
BP	GO:1903018	regulation of glycoprotein metabolic process	2/322	64/18800	0.299915	0.574499	0.539654	TCF7L2/SLC2A10	2
BP	GO:0009063	cellular amino acid catabolic process	3/322	112/18800	0.300942	0.574499	0.539654	IDO2/HYKK/OAT	3
BP	GO:0010633	negative regulation of epithelial cell migration	3/322	112/18800	0.300942	0.574499	0.539654	APOH/EVL/EPPK1	3
BP	GO:0006469	negative regulation of protein kinase activity	5/322	213/18800	0.301798	0.574499	0.539654	PDPK1/EPHB2/BMP7/DEPTOR/MEN1	5
BP	GO:0031396	regulation of protein ubiquitination	5/322	213/18800	0.301798	0.574499	0.539654	PER2/PEF1/RASSF5/NDFIP2/LAPTM5	5
BP	GO:0015849	organic acid transport	7/322	318/18800	0.304066	0.574499	0.539654	PER2/SLC66A1/SLC29A4/SLC6A7/PLA2G2F/FGF19/SLC19A1	7
BP	GO:0016053	organic acid biosynthetic process	7/322	318/18800	0.304066	0.574499	0.539654	PER2/MGLL/MLYCD/OSBPL2/OAT/FGF19/NR1D1	7
BP	GO:0046474	glycerophospholipid biosynthetic process	5/322	214/18800	0.305137	0.574902	0.540032	ITPKA/DGKD/CAPN2/LPCAT3/LCAT	5
BP	GO:0034767	positive regulation of ion transmembrane transport	4/322	163/18800	0.305611	0.574902	0.540032	KCNN4/PDPK1/EPHB2/P2RX1	4
BP	GO:0050680	negative regulation of epithelial cell proliferation	4/322	163/18800	0.305611	0.574902	0.540032	APOH/EPPK1/STAT1/MEN1	4
BP	GO:0042391	regulation of membrane potential	9/322	425/18800	0.30597	0.574902	0.540032	NEDD4L/KCNN4/BAIAP2/BNIP3/RNF122/P2RX1/KCNH8/CACNA1H/CELF4	9
BP	GO:0003170	heart valve development	2/322	65/18800	0.306249	0.574902	0.540032	FGFRL1/SNAI1	2
BP	GO:0017156	calcium-ion regulated exocytosis	2/322	65/18800	0.306249	0.574902	0.540032	CACNA1H/ZP4	2
BP	GO:0035914	skeletal muscle cell differentiation	2/322	65/18800	0.306249	0.574902	0.540032	NR1D2/SOX8	2
BP	GO:0042446	hormone biosynthetic process	2/322	65/18800	0.306249	0.574902	0.540032	GFI1/CACNA1H	2
BP	GO:0045682	regulation of epidermis development	2/322	65/18800	0.306249	0.574902	0.540032	FOXC1/ZFP36	2
BP	GO:0072577	endothelial cell apoptotic process	2/322	65/18800	0.306249	0.574902	0.540032	PDPK1/PAK4	2
BP	GO:2000272	negative regulation of signaling receptor activity	2/322	65/18800	0.306249	0.574902	0.540032	EPHB2/LY6E	2
CC	GO:0099568	cytoplasmic region	6/336	259/19594	0.285599	0.575688	0.521546	LCA5L/BAIAP2/CTBP2/CFAP46/SEPTIN9/STAU2	6
CC	GO:0098862	cluster of actin-based cell projections	4/336	158/19594	0.287139	0.575688	0.521546	SHANK2/KNCN/MYO1E/SLC19A1	4
CC	GO:0042470	melanosome	3/336	109/19594	0.28753	0.575688	0.521546	RAB7A/ANXA11/DNAJC5	3
CC	GO:0048770	pigment granule	3/336	109/19594	0.28753	0.575688	0.521546	RAB7A/ANXA11/DNAJC5	3
CC	GO:0030173	integral component of Golgi membrane	2/336	62/19594	0.287689	0.575688	0.521546	SLC35A4/CSGALNACT1	2
CC	GO:0030017	sarcomere	5/336	209/19594	0.289351	0.575688	0.521546	CSRP1/IGFN1/GLRX3/PSMA6/RYR1	5
CC	GO:0005771	multivesicular body	2/336	63/19594	0.294047	0.576286	0.522088	NEDD4L/NDFIP2	2
MF	GO:0005342	organic acid transmembrane transporter activity	4/332	165/18410	0.347191	0.576941	0.538699	SLC66A1/SLC29A4/SLC6A7/SLC19A1	4
MF	GO:1901681	sulfur compound binding	6/332	267/18410	0.351048	0.576941	0.538699	APOH/PC/FGFRL1/P2RX1/BMP7/SMOC2	6
MF	GO:0008201	heparin binding	4/332	168/18410	0.359478	0.579079	0.540695	APOH/FGFRL1/BMP7/SMOC2	4
MF	GO:0042277	peptide binding	7/332	322/18410	0.362111	0.579079	0.540695	LDLRAD3/MC3R/ITGB2/EPHB2/CCKAR/GALR1/NPR3	7
MF	GO:0005262	calcium channel activity	3/332	119/18410	0.36324	0.579079	0.540695	TRPC3/CACNA1H/RYR1	3
MF	GO:0016757	glycosyltransferase activity	6/332	271/18410	0.363881	0.579079	0.540695	XXYLT1/GALNT17/B3GALNT2/EXTL1/CSGALNACT1/C1GALT1	6
MF	GO:0048029	monosaccharide binding	2/332	71/18410	0.3673	0.579079	0.540695	LMAN2/P4HTM	2
MF	GO:0015078	proton transmembrane transporter activity	3/332	120/18410	0.368155	0.579079	0.540695	ATP6V1G3/TCIRG1/SLC2A10	3
MF	GO:0017022	myosin binding	2/332	72/18410	0.373774	0.579079	0.540695	GSN/CALD1	2
MF	GO:0005201	extracellular matrix structural constituent	4/332	172/18410	0.375851	0.579079	0.540695	MUC5AC/EDIL3/MXRA5/ZP4	4
BP	GO:0001764	neuron migration	4/322	164/18800	0.30947	0.580371	0.545169	SH3RF1/CCKAR/NAV1/ZMIZ1	4
BP	GO:0035637	multicellular organismal signaling	4/322	164/18800	0.30947	0.580371	0.545169	IRX3/OTOA/P2RX1/CACNA1H	4
BP	GO:0043200	response to amino acid	3/322	114/18800	0.310311	0.580371	0.545169	SH3BP4/BAIAP2/CAPN2	3
BP	GO:0010517	regulation of phospholipase activity	2/322	66/18800	0.312573	0.580371	0.545169	PDPK1/S1PR4	2
BP	GO:0030193	regulation of blood coagulation	2/322	66/18800	0.312573	0.580371	0.545169	APOH/EPHB2	2
BP	GO:0030837	negative regulation of actin filament polymerization	2/322	66/18800	0.312573	0.580371	0.545169	SVIL/GSN	2
BP	GO:0070265	necrotic cell death	2/322	66/18800	0.312573	0.580371	0.545169	BNIP3/CYLD	2
BP	GO:2000514	regulation of CD4-positive, alpha-beta T cell activation	2/322	66/18800	0.312573	0.580371	0.545169	HLX/SH3RF1	2
BP	GO:0018107	peptidyl-threonine phosphorylation	3/322	115/18800	0.314999	0.580371	0.545169	PRKCA/PDPK1/BMP7	3
BP	GO:0010810	regulation of cell-substrate adhesion	5/322	217/18800	0.315184	0.580371	0.545169	UNC13D/EDIL3/ARHGEF7/CDH13/MEN1	5
BP	GO:0001959	regulation of cytokine-mediated signaling pathway	4/322	166/18800	0.317201	0.580862	0.545631	GFI1/CYLD/LAPTM5/IRF7	4
BP	GO:0009451	RNA modification	4/322	166/18800	0.317201	0.580862	0.545631	CTU2/TARBP1/METTL8/TRMT44	4
BP	GO:1903034	regulation of response to wounding	4/322	166/18800	0.317201	0.580862	0.545631	APOH/EPHB2/EPPK1/SMOC2	4
BP	GO:2000058	regulation of ubiquitin-dependent protein catabolic process	4/322	166/18800	0.317201	0.580862	0.545631	SH3RF1/RNF144B/LAPTM5/SMURF1	4
BP	GO:0007409	axonogenesis	9/322	430/18800	0.317772	0.581634	0.546356	EPHA2/BAIAP2/EPHB2/CCKAR/DLX5/BCL11B/BMP7/TTC8/PLXNA1	9
BP	GO:0015931	nucleobase-containing compound transport	5/322	218/18800	0.318543	0.582022	0.54672	SLC29A4/SLC35C1/ZFP36/SLC35A4/SLC19A1	5
BP	GO:0007187	G protein-coupled receptor signaling pathway, coupled to cyclic nucleotide second messenger	2/322	67/18800	0.318883	0.582022	0.54672	MC3R/ADRB3	2
BP	GO:0032024	positive regulation of insulin secretion	2/322	67/18800	0.318883	0.582022	0.54672	TCF7L2/ADCY8	2
BP	GO:0046637	regulation of alpha-beta T cell differentiation	2/322	67/18800	0.318883	0.582022	0.54672	HLX/SH3RF1	2
BP	GO:0055021	regulation of cardiac muscle tissue growth	2/322	67/18800	0.318883	0.582022	0.54672	TBX2/VGLL4	2
BP	GO:1902475	L-alpha-amino acid transmembrane transport	2/322	67/18800	0.318883	0.582022	0.54672	PER2/SLC66A1	2
MF	GO:0140104	molecular carrier activity	2/332	73/18410	0.380221	0.582518	0.543906	XPO4/IPO9	2
BP	GO:0019751	polyol metabolic process	3/322	116/18800	0.319689	0.583218	0.547844	ITPKA/MIOX/SGPP2	3
BP	GO:0030216	keratinocyte differentiation	4/322	167/18800	0.321073	0.585468	0.549957	FOXC1/EPHA2/BCL11B/ZFP36	4
BP	GO:0002761	regulation of myeloid leukocyte differentiation	3/322	117/18800	0.324379	0.587449	0.551818	PRKCA/ID2/IRF7	3
BP	GO:0002720	positive regulation of cytokine production involved in immune response	2/322	68/18800	0.325181	0.587449	0.551818	LAPTM5/DENND1B	2
BP	GO:0061180	mammary gland epithelium development	2/322	68/18800	0.325181	0.587449	0.551818	EPHA2/ID2	2
BP	GO:0061371	determination of heart left/right asymmetry	2/322	68/18800	0.325181	0.587449	0.551818	TBX2/NOTO	2
BP	GO:1900046	regulation of hemostasis	2/322	68/18800	0.325181	0.587449	0.551818	APOH/EPHB2	2
BP	GO:0097191	extrinsic apoptotic signaling pathway	5/322	221/18800	0.328645	0.587741	0.552092	PDPK1/SH3RF1/CYLD/DEPTOR/TCF7L2	5
BP	GO:0016482	cytosolic transport	4/322	169/18800	0.328826	0.587741	0.552092	RAB7A/MAP2K2/ACTR2/LAPTM5	4
BP	GO:0048639	positive regulation of developmental growth	4/322	169/18800	0.328826	0.587741	0.552092	NEDD4L/HLX/TBX2/SMURF1	4
BP	GO:1901136	carbohydrate derivative catabolic process	4/322	169/18800	0.328826	0.587741	0.552092	PDE10A/MLYCD/NTHL1/GUSB	4
BP	GO:0071346	cellular response to interferon-gamma	3/322	118/18800	0.32907	0.587906	0.552248	ACTR2/STAT1/GSN	3
BP	GO:0007159	leukocyte cell-cell adhesion	8/322	381/18800	0.329636	0.588647	0.552943	ITGB2/HLX/FGL1/BMP7/LAPTM5/PLA2G2F/ZP4/ZMIZ1	8
BP	GO:0015807	L-amino acid transport	2/322	69/18800	0.331463	0.590551	0.554732	PER2/SLC66A1	2
BP	GO:0032370	positive regulation of lipid transport	2/322	69/18800	0.331463	0.590551	0.554732	GALR1/LPCAT3	2
BP	GO:0034394	protein localization to cell surface	2/322	69/18800	0.331463	0.590551	0.554732	NEDD4L/SMURF1	2
BP	GO:0070527	platelet aggregation	2/322	69/18800	0.331463	0.590551	0.554732	PRKCA/CSRP1	2
BP	GO:0070830	bicellular tight junction assembly	2/322	69/18800	0.331463	0.590551	0.554732	EPHA2/SNAI1	2
BP	GO:0051928	positive regulation of calcium ion transport	3/322	119/18800	0.33376	0.594114	0.558079	PDPK1/P2RX1/TRPC3	3
BP	GO:0048638	regulation of developmental growth	7/322	329/18800	0.334239	0.594114	0.558079	FOXC1/NEDD4L/HLX/EPPK1/TBX2/VGLL4/SMURF1	7
BP	GO:0060402	calcium ion transport into cytosol	4/322	171/18800	0.336591	0.594114	0.558079	PDPK1/P2RX1/TRPC3/RYR1	4
BP	GO:0070661	leukocyte proliferation	7/322	330/18800	0.337005	0.594114	0.558079	PLCL2/SH3RF1/EPHB2/TCIRG1/PLA2G2F/NPR3/ZP4	7
BP	GO:0003143	embryonic heart tube morphogenesis	2/322	70/18800	0.337728	0.594114	0.558079	TBX2/NOTO	2
BP	GO:0061035	regulation of cartilage development	2/322	70/18800	0.337728	0.594114	0.558079	MAF/LTBP3	2
BP	GO:0002702	positive regulation of production of molecular mediator of immune response	3/322	120/18800	0.338449	0.594114	0.558079	EPHB2/LAPTM5/DENND1B	3
BP	GO:0051258	protein polymerization	6/322	277/18800	0.338532	0.594114	0.558079	BAIAP2/EVL/SVIL/ARHGEF7/GSN/CDC42EP5	6
BP	GO:0033157	regulation of intracellular protein transport	5/322	224/18800	0.338779	0.594114	0.558079	ITGB2/XPO4/ICE1/AKAP5/TCF7L2	5
BP	GO:0072503	cellular divalent inorganic cation homeostasis	10/322	494/18800	0.340386	0.595253	0.559149	PDPK1/BNIP3/TCIRG1/P2RX1/S1PR4/GALR1/GPR17/TRPC3/ADCY8/RYR1	10
CC	GO:0005635	nuclear envelope	10/336	479/19594	0.308094	0.596626	0.540515	THAP7/XPO4/BNIP3/ANXA11/SYNE3/P2RX1/IPO9/TNRC18/APEH/STAU2	10
BP	GO:0060348	bone development	5/322	225/18800	0.342163	0.598092	0.561816	FOXC1/DLX5/CSGALNACT1/LTBP3/RYR1	5
BP	GO:0007041	lysosomal transport	3/322	121/18800	0.343136	0.599253	0.562906	RAB7A/SCARB2/LAPTM5	3
BP	GO:0051101	regulation of DNA binding	3/322	121/18800	0.343136	0.599253	0.562906	FOXC1/PER2/ID1	3
BP	GO:0050818	regulation of coagulation	2/322	71/18800	0.343976	0.599372	0.563018	APOH/EPHB2	2
BP	GO:0051568	histone H3-K4 methylation	2/322	71/18800	0.343976	0.599372	0.563018	GFI1/MEN1	2
BP	GO:0051881	regulation of mitochondrial membrane potential	2/322	71/18800	0.343976	0.599372	0.563018	BNIP3/RNF122	2
BP	GO:0099518	vesicle cytoskeletal trafficking	2/322	71/18800	0.343976	0.599372	0.563018	DYNC1I1/MYO1E	2
BP	GO:1904427	positive regulation of calcium ion transmembrane transport	2/322	71/18800	0.343976	0.599372	0.563018	PDPK1/P2RX1	2
BP	GO:0055088	lipid homeostasis	4/322	173/18800	0.344363	0.599778	0.563399	NR1D2/GRAMD1B/NR1D1/LCAT	4
BP	GO:0046942	carboxylic acid transport	6/322	279/18800	0.3446	0.599923	0.563535	PER2/SLC66A1/SLC6A7/PLA2G2F/FGF19/SLC19A1	6
BP	GO:0009743	response to carbohydrate	5/322	226/18800	0.345549	0.601305	0.564834	PTPRN2/TCF7L2/NR1D1/ADCY8/MEN1	5
CC	GO:0034774	secretory granule lumen	7/336	322/19594	0.316059	0.601441	0.544877	UNC13D/APOH/ACTR2/ARHGAP45/GUSB/GSN/FRK	7
CC	GO:0000781	chromosome, telomeric region	4/336	166/19594	0.317975	0.601441	0.544877	ZNF827/RAD51D/LRIF1/MEN1	4
CC	GO:0097730	non-motile cilium	4/336	166/19594	0.317975	0.601441	0.544877	SHANK2/KNCN/SEPTIN9/TTC8	4
CC	GO:0031228	intrinsic component of Golgi membrane	2/336	67/19594	0.319385	0.601775	0.54518	SLC35A4/CSGALNACT1	2
BP	GO:0046887	positive regulation of hormone secretion	3/322	122/18800	0.34782	0.601998	0.565484	GALR1/TCF7L2/ADCY8	3
BP	GO:0010950	positive regulation of endopeptidase activity	4/322	174/18800	0.348251	0.601998	0.565484	P2RX1/LAPTM5/GSN/GRAMD4	4
BP	GO:0003208	cardiac ventricle morphogenesis	2/322	72/18800	0.350204	0.601998	0.565484	FOXC1/LY6E	2
BP	GO:0051937	catecholamine transport	2/322	72/18800	0.350204	0.601998	0.565484	SLC29A4/LY6E	2
BP	GO:0072078	nephron tubule morphogenesis	2/322	72/18800	0.350204	0.601998	0.565484	SOX8/IRX3	2
BP	GO:1901880	negative regulation of protein depolymerization	2/322	72/18800	0.350204	0.601998	0.565484	SVIL/GSN	2
BP	GO:1903036	positive regulation of response to wounding	2/322	72/18800	0.350204	0.601998	0.565484	APOH/SMOC2	2
MF	GO:0001618	virus receptor activity	2/332	76/18410	0.399389	0.602977	0.563009	EPHA2/SCARB2	2
CC	GO:0045211	postsynaptic membrane	6/336	271/19594	0.321399	0.603241	0.546509	SHANK2/EPHB2/P2RX1/SORCS2/FARP1/RGS9	6
BP	GO:0043534	blood vessel endothelial cell migration	4/322	175/18800	0.352139	0.603844	0.567219	PRKCA/EPHA2/PDPK1/ID1	4
CC	GO:0060205	cytoplasmic vesicle lumen	7/336	325/19594	0.324303	0.605213	0.548295	UNC13D/APOH/ACTR2/ARHGAP45/GUSB/GSN/FRK	7
CC	GO:0034704	calcium channel complex	2/336	68/19594	0.325688	0.605213	0.548295	CACNA1H/RYR1	2
CC	GO:0032838	plasma membrane bounded cell projection cytoplasm	5/336	220/19594	0.32617	0.605213	0.548295	LCA5L/BAIAP2/CFAP46/SEPTIN9/STAU2	5
BP	GO:0030111	regulation of Wnt signaling pathway	7/322	336/18800	0.353663	0.606191	0.569423	ANKRD6/CYLD/DLX5/TCF7L2/VGLL4/SMURF2/GSC	7
CC	GO:0031983	vesicle lumen	7/336	327/19594	0.329818	0.607363	0.550243	UNC13D/APOH/ACTR2/ARHGAP45/GUSB/GSN/FRK	7
BP	GO:2000116	regulation of cysteine-type endopeptidase activity	5/322	229/18800	0.35572	0.608616	0.571701	SH3RF1/P2RX1/LAPTM5/GSN/GRAMD4	5
BP	GO:0003281	ventricular septum development	2/322	73/18800	0.356413	0.608616	0.571701	NPRL3/FGFRL1	2
BP	GO:0051145	smooth muscle cell differentiation	2/322	73/18800	0.356413	0.608616	0.571701	TBX2/TMEM204	2
BP	GO:0140029	exocytic process	2/322	73/18800	0.356413	0.608616	0.571701	P2RX1/CTBP2	2
BP	GO:1902105	regulation of leukocyte differentiation	6/322	283/18800	0.356768	0.608616	0.571701	PRKCA/HLX/SH3RF1/ID2/ZMIZ1/IRF7	6
BP	GO:0001838	embryonic epithelial tube formation	3/322	124/18800	0.357178	0.608616	0.571701	SOX8/IRX3/BMP7	3
BP	GO:0018210	peptidyl-threonine modification	3/322	124/18800	0.357178	0.608616	0.571701	PRKCA/PDPK1/BMP7	3
BP	GO:0046683	response to organophosphorus	3/322	124/18800	0.357178	0.608616	0.571701	P2RX1/STAT1/TRPC3	3
BP	GO:1903313	positive regulation of mRNA metabolic process	3/322	124/18800	0.357178	0.608616	0.571701	ZFP36/TNRC6C/CELF4	3
BP	GO:0048015	phosphatidylinositol-mediated signaling	4/322	177/18800	0.359916	0.608616	0.571701	MUC5AC/PLCL2/NPR3/PIK3IP1	4
BP	GO:0043244	regulation of protein-containing complex disassembly	3/322	125/18800	0.36185	0.608616	0.571701	BNIP3/SVIL/GSN	3
BP	GO:0009880	embryonic pattern specification	2/322	74/18800	0.3626	0.608616	0.571701	NOTO/BMP7	2
BP	GO:0035924	cellular response to vascular endothelial growth factor stimulus	2/322	74/18800	0.3626	0.608616	0.571701	FOXC1/SMOC2	2
BP	GO:0050688	regulation of defense response to virus	2/322	74/18800	0.3626	0.608616	0.571701	STAT1/TRAF3	2
BP	GO:0060420	regulation of heart growth	2/322	74/18800	0.3626	0.608616	0.571701	TBX2/VGLL4	2
BP	GO:0140115	export across plasma membrane	2/322	74/18800	0.3626	0.608616	0.571701	SLC29A4/OSCP1	2
BP	GO:0002366	leukocyte activation involved in immune response	6/322	285/18800	0.362864	0.608796	0.57187	UNC13D/PDPK1/PLCL2/ITGB2/HLX/DYSF	6
MF	GO:0008022	protein C-terminus binding	4/332	179/18410	0.404401	0.609091	0.568717	BAIAP2/SDCBP2/SHANK2/ID1	4
MF	GO:0140272	exogenous protein binding	2/332	77/18410	0.405717	0.609091	0.568717	EPHA2/SCARB2	2
BP	GO:0060759	regulation of response to cytokine stimulus	4/322	178/18800	0.363804	0.610111	0.573105	GFI1/CYLD/LAPTM5/IRF7	4
MF	GO:0004712	protein serine/threonine/tyrosine kinase activity	9/332	446/18410	0.413545	0.610987	0.570488	PRKCA/EPHA2/PDPK1/STK32B/EPHB2/MAP2K2/CDK18/PAK4/FRK	9
MF	GO:0005539	glycosaminoglycan binding	5/332	234/18410	0.414673	0.610987	0.570488	APOH/FGFRL1/BMP7/SMOC2/STAB1	5
MF	GO:0022836	gated channel activity	7/332	340/18410	0.415157	0.610987	0.570488	KCNN4/P2RX1/KCNH8/CACNA1H/TMC4/CLIC6/RYR1	7
CC	GO:0031301	integral component of organelle membrane	8/336	382/19594	0.333388	0.611629	0.554107	SLC66A1/BNIP3/XXYLT1/P2RX1/SLC35A4/CSGALNACT1/MAL2/RYR1	8
BP	GO:0007018	microtubule-based movement	8/322	395/18800	0.365667	0.61297	0.575791	KIF21B/DYNLRB2/LCA5L/SPEF2/ACTR2/CFAP46/STAU2/DYNC1I1	8
BP	GO:0043409	negative regulation of MAPK cascade	4/322	179/18800	0.367692	0.616098	0.578729	EPHB2/CYLD/BMP7/MEN1	4
BP	GO:0043536	positive regulation of blood vessel endothelial cell migration	2/322	75/18800	0.368764	0.616713	0.579307	PRKCA/PDPK1	2
BP	GO:0045685	regulation of glial cell differentiation	2/322	75/18800	0.368764	0.616713	0.579307	ID2/NR1D1	2
BP	GO:0061512	protein localization to cilium	2/322	75/18800	0.368764	0.616713	0.579307	RAB11FIP3/ZNF423	2
BP	GO:0086003	cardiac muscle cell contraction	2/322	75/18800	0.368764	0.616713	0.579307	NEDD4L/GSN	2
BP	GO:0050863	regulation of T cell activation	7/322	342/18800	0.370403	0.616713	0.579307	HLX/SH3RF1/FGL1/LAPTM5/PLA2G2F/ZP4/ZMIZ1	7
BP	GO:0062012	regulation of small molecule metabolic process	7/322	342/18800	0.370403	0.616713	0.579307	GFI1/MLYCD/SNAI1/PPP1R3G/LPCAT3/FGF19/NR1D1	7
BP	GO:0016055	Wnt signaling pathway	9/322	452/18800	0.370654	0.616713	0.579307	ANKRD6/ZBTB33/CYLD/DLX5/TCF7L2/VGLL4/SMURF1/SMURF2/GSC	9
BP	GO:0048706	embryonic skeletal system development	3/322	127/18800	0.371179	0.616713	0.579307	BMP7/SLC2A10/GSC	3
BP	GO:0007249	I-kappaB kinase/NF-kappaB signaling	6/322	288/18800	0.372018	0.616713	0.579307	PDPK1/TRIML1/NDFIP2/STAT1/TRAF3/NR1D1	6
BP	GO:0001937	negative regulation of endothelial cell proliferation	2/322	76/18800	0.374905	0.618535	0.581018	APOH/STAT1	2
BP	GO:0061045	negative regulation of wound healing	2/322	76/18800	0.374905	0.618535	0.581018	APOH/EPPK1	2
BP	GO:0061333	renal tubule morphogenesis	2/322	76/18800	0.374905	0.618535	0.581018	SOX8/IRX3	2
BP	GO:0002263	cell activation involved in immune response	6/322	289/18800	0.375071	0.618535	0.581018	UNC13D/PDPK1/PLCL2/ITGB2/HLX/DYSF	6
BP	GO:0045619	regulation of lymphocyte differentiation	4/322	181/18800	0.375462	0.618535	0.581018	HLX/SH3RF1/ID2/ZMIZ1	4
BP	GO:0048017	inositol lipid-mediated signaling	4/322	181/18800	0.375462	0.618535	0.581018	MUC5AC/PLCL2/NPR3/PIK3IP1	4
BP	GO:0198738	cell-cell signaling by wnt	9/322	454/18800	0.375515	0.618535	0.581018	ANKRD6/ZBTB33/CYLD/DLX5/TCF7L2/VGLL4/SMURF1/SMURF2/GSC	9
BP	GO:0006911	phagocytosis, engulfment	3/322	128/18800	0.375835	0.618535	0.581018	ITGB2/XKR4/GSN	3
BP	GO:0031929	TOR signaling	3/322	128/18800	0.375835	0.618535	0.581018	NPRL3/SH3BP4/DEPTOR	3
BP	GO:0042542	response to hydrogen peroxide	3/322	128/18800	0.375835	0.618535	0.581018	BNIP3/STAT1/CAPN2	3
BP	GO:0050714	positive regulation of protein secretion	3/322	128/18800	0.375835	0.618535	0.581018	KCNN4/TCF7L2/ADCY8	3
BP	GO:1903037	regulation of leukocyte cell-cell adhesion	7/322	344/18800	0.375995	0.618536	0.58102	ITGB2/HLX/FGL1/LAPTM5/PLA2G2F/ZP4/ZMIZ1	7
BP	GO:0050728	negative regulation of inflammatory response	4/322	182/18800	0.379344	0.621271	0.583589	NR1D2/ZFP36/LPCAT3/NR1D1	4
BP	GO:0022407	regulation of cell-cell adhesion	9/322	456/18800	0.380382	0.621271	0.583589	PRKCA/ITGB2/HLX/FGL1/BMP7/LAPTM5/PLA2G2F/ZP4/ZMIZ1	9
BP	GO:0001101	response to acid chemical	3/322	129/18800	0.380483	0.621271	0.583589	SH3BP4/BAIAP2/CAPN2	3
BP	GO:0006919	activation of cysteine-type endopeptidase activity involved in apoptotic process	2/322	77/18800	0.381022	0.621271	0.583589	P2RX1/LAPTM5	2
BP	GO:0043297	apical junction assembly	2/322	77/18800	0.381022	0.621271	0.583589	EPHA2/SNAI1	2
BP	GO:0051453	regulation of intracellular pH	2/322	77/18800	0.381022	0.621271	0.583589	RAB7A/TCIRG1	2
BP	GO:0090559	regulation of membrane permeability	2/322	77/18800	0.381022	0.621271	0.583589	BNIP3/LAPTM5	2
MF	GO:0008514	organic anion transmembrane transporter activity	4/332	186/18410	0.432702	0.622987	0.581692	SLC66A1/SLC6A7/SLC2A10/SLC19A1	4
BP	GO:0098657	import into cell	5/322	238/18800	0.386279	0.625128	0.587212	PER2/SLC29A4/P2RX1/SLC2A10/SLC19A1	5
MF	GO:0051117	ATPase binding	2/332	82/18410	0.436858	0.625872	0.584386	ATP6V1G3/TCIRG1	2
MF	GO:0015085	calcium ion transmembrane transporter activity	3/332	135/18410	0.440717	0.625872	0.584386	TRPC3/CACNA1H/RYR1	3
BP	GO:0007193	adenylate cyclase-inhibiting G protein-coupled receptor signaling pathway	2/322	78/18800	0.387113	0.626218	0.588235	AKAP5/NPR3	2
CC	GO:0044291	cell-cell contact zone	2/336	71/19594	0.344499	0.627297	0.568302	AHNAK/FGFRL1	2
BP	GO:0060078	regulation of postsynaptic membrane potential	3/322	131/18800	0.389757	0.628292	0.590184	BAIAP2/P2RX1/CELF4	3
BP	GO:0048193	Golgi vesicle transport	6/322	294/18800	0.390346	0.628292	0.590184	ARFGAP2/PEF1/LMAN2/TRAPPC6A/LAPTM5/YIPF5	6
BP	GO:0071375	cellular response to peptide hormone stimulus	6/322	294/18800	0.390346	0.628292	0.590184	PDPK1/BAIAP2/BCAR1/STAT1/ADCY8/MEN1	6
BP	GO:0006094	gluconeogenesis	2/322	79/18800	0.393178	0.628292	0.590184	PER2/PC	2
BP	GO:0032418	lysosome localization	2/322	79/18800	0.393178	0.628292	0.590184	UNC13D/PDPK1	2
BP	GO:0046323	glucose import	2/322	79/18800	0.393178	0.628292	0.590184	FGF19/SLC2A10	2
BP	GO:1990849	vacuolar localization	2/322	79/18800	0.393178	0.628292	0.590184	UNC13D/PDPK1	2
BP	GO:0097193	intrinsic apoptotic signaling pathway	6/322	295/18800	0.393401	0.628292	0.590184	EPHA2/RNF186/BNIP3/CYLD/SNAI1/PHLDA3	6
BP	GO:0010565	regulation of cellular ketone metabolic process	3/322	132/18800	0.394381	0.628292	0.590184	MLYCD/FGF19/NR1D1	3
BP	GO:0032535	regulation of cellular component size	7/322	351/18800	0.395594	0.629965	0.591756	KCNN4/BAIAP2/EVL/SVIL/DEPTOR/GSN/CDC42EP5	7
CC	GO:0098685	Schaffer collateral - CA1 synapse	2/336	72/19594	0.350733	0.630161	0.570897	BAIAP2/ADCY8	2
BP	GO:1902600	proton transmembrane transport	3/322	133/18800	0.398997	0.634693	0.596196	ATP6V1G3/TCIRG1/SLC2A10	3
BP	GO:0008306	associative learning	2/322	80/18800	0.399216	0.634693	0.596196	SHANK2/ACTR2	2
BP	GO:0021954	central nervous system neuron development	2/322	80/18800	0.399216	0.634693	0.596196	EPHB2/ZMIZ1	2
BP	GO:1902117	positive regulation of organelle assembly	2/322	80/18800	0.399216	0.634693	0.596196	ASAP1/SEPTIN9	2
MF	GO:0015171	amino acid transmembrane transporter activity	2/332	84/18410	0.449067	0.635071	0.592975	SLC66A1/SLC6A7	2
BP	GO:0002697	regulation of immune effector process	7/322	353/18800	0.401196	0.636631	0.598017	UNC13D/PDPK1/ITGB2/HLX/EPHB2/LAPTM5/DENND1B	7
BP	GO:0002819	regulation of adaptive immune response	4/322	188/18800	0.402576	0.636631	0.598017	HLX/EPHB2/DENND1B/IRF7	4
BP	GO:0006575	cellular modified amino acid metabolic process	4/322	188/18800	0.402576	0.636631	0.598017	LPCAT3/PLA2G2F/OSBPL10/SLC19A1	4
BP	GO:0031345	negative regulation of cell projection organization	4/322	188/18800	0.402576	0.636631	0.598017	EPHB2/GFI1/EVL/ID1	4
BP	GO:0098739	import across plasma membrane	4/322	188/18800	0.402576	0.636631	0.598017	PER2/P2RX1/SLC2A10/SLC19A1	4
BP	GO:0140013	meiotic nuclear division	4/322	188/18800	0.402576	0.636631	0.598017	RAD51D/NCAPH/ACTR2/SHCBP1L	4
BP	GO:0021675	nerve development	2/322	81/18800	0.405226	0.636947	0.598314	EPHB2/TCIRG1	2
BP	GO:0030500	regulation of bone mineralization	2/322	81/18800	0.405226	0.636947	0.598314	BMP7/LTBP3	2
BP	GO:0051259	protein complex oligomerization	5/322	244/18800	0.406621	0.638882	0.600131	EVL/KCTD5/OSBPL2/ADCY8/RYR1	5
BP	GO:0030879	mammary gland development	3/322	135/18800	0.408198	0.639741	0.600939	EPHA2/TBX2/ID2	3
BP	GO:0043401	steroid hormone mediated signaling pathway	3/322	135/18800	0.408198	0.639741	0.600939	BMP7/NR1D1/ZMIZ1	3
BP	GO:0002429	immune response-activating cell surface receptor signaling pathway	6/322	300/18800	0.408666	0.639741	0.600939	KCNN4/PLCL2/BCAR1/LCP2/LAPTM5/DENND1B	6
BP	GO:0002757	immune response-activating signal transduction	6/322	300/18800	0.408666	0.639741	0.600939	KCNN4/PLCL2/BCAR1/LCP2/LAPTM5/DENND1B	6
BP	GO:0009755	hormone-mediated signaling pathway	4/322	190/18800	0.410289	0.639741	0.600939	NR1D2/BMP7/NR1D1/ZMIZ1	4
BP	GO:0060401	cytosolic calcium ion transport	4/322	190/18800	0.410289	0.639741	0.600939	PDPK1/P2RX1/TRPC3/RYR1	4
BP	GO:0019319	hexose biosynthetic process	2/322	82/18800	0.411206	0.639741	0.600939	PER2/PC	2
BP	GO:0042310	vasoconstriction	2/322	82/18800	0.411206	0.639741	0.600939	PER2/P2RX1	2
BP	GO:0043242	negative regulation of protein-containing complex disassembly	2/322	82/18800	0.411206	0.639741	0.600939	SVIL/GSN	2
BP	GO:0043367	CD4-positive, alpha-beta T cell differentiation	2/322	82/18800	0.411206	0.639741	0.600939	HLX/SH3RF1	2
BP	GO:0045667	regulation of osteoblast differentiation	3/322	136/18800	0.412783	0.639741	0.600939	TCIRG1/BMP7/MEN1	3
BP	GO:0072175	epithelial tube formation	3/322	136/18800	0.412783	0.639741	0.600939	SOX8/IRX3/BMP7	3
BP	GO:0071248	cellular response to metal ion	4/322	191/18800	0.414137	0.639741	0.600939	BNIP3/CACNA1H/ADCY8/RYR1	4
CC	GO:0016234	inclusion body	2/336	74/19594	0.363139	0.639753	0.579587	MIOX/RNF32	2
BP	GO:0030641	regulation of cellular pH	2/322	83/18800	0.417157	0.642494	0.603524	RAB7A/TCIRG1	2
BP	GO:0032413	negative regulation of ion transmembrane transporter activity	2/322	83/18800	0.417157	0.642494	0.603524	NEDD4L/EPHB2	2
BP	GO:0007586	digestion	3/322	137/18800	0.417356	0.642494	0.603524	KCNN4/LPCAT3/NPR3	3
BP	GO:0099024	plasma membrane invagination	3/322	137/18800	0.417356	0.642494	0.603524	ITGB2/XKR4/GSN	3
BP	GO:0010952	positive regulation of peptidase activity	4/322	192/18800	0.417981	0.6432	0.604187	P2RX1/LAPTM5/GSN/GRAMD4	4
BP	GO:0007266	Rho protein signal transduction	3/322	138/18800	0.421919	0.645481	0.60633	GPR17/CDH13/CDC42EP5	3
BP	GO:0022406	membrane docking	2/322	84/18800	0.423078	0.645481	0.60633	RAB7A/CTBP2	2
BP	GO:0051899	membrane depolarization	2/322	84/18800	0.423078	0.645481	0.60633	NEDD4L/CACNA1H	2
BP	GO:0071277	cellular response to calcium ion	2/322	84/18800	0.423078	0.645481	0.60633	ADCY8/RYR1	2
BP	GO:0097006	regulation of plasma lipoprotein particle levels	2/322	84/18800	0.423078	0.645481	0.60633	LPCAT3/LCAT	2
BP	GO:0006066	alcohol metabolic process	7/322	361/18800	0.423585	0.645481	0.60633	ITPKA/MIOX/GFI1/SGPP2/LPCAT3/CACNA1H/LCAT	7
BP	GO:0015711	organic anion transport	7/322	361/18800	0.423585	0.645481	0.60633	PER2/SLC66A1/SLC6A7/PLA2G2F/FGF19/SLC2A10/SLC19A1	7
BP	GO:1903900	regulation of viral life cycle	3/322	139/18800	0.426469	0.647539	0.608264	LY6E/TRIML1/GSN	3
BP	GO:0050890	cognition	6/322	306/18800	0.42694	0.648001	0.608698	SHANK2/EPHB2/BRINP1/ACTR2/TTC8/ADCY8	6
BP	GO:0007032	endosome organization	2/322	85/18800	0.428967	0.650316	0.610872	RAB7A/SCARB2	2
BP	GO:0046889	positive regulation of lipid biosynthetic process	2/322	85/18800	0.428967	0.650316	0.610872	CAPN2/NR1D1	2
BP	GO:0050886	endocrine process	2/322	85/18800	0.428967	0.650316	0.610872	GALR1/RAB11FIP3	2
BP	GO:0001818	negative regulation of cytokine production	7/322	363/18800	0.429172	0.650372	0.610925	EPHA2/ASB1/EPHB2/CYLD/ZFP36/LAPTM5/SLC2A10	7
MF	GO:0048306	calcium-dependent protein binding	2/332	87/18410	0.467096	0.651572	0.608382	PEF1/ANXA11	2
BP	GO:0051924	regulation of calcium ion transport	5/322	251/18800	0.430242	0.651739	0.612209	PDPK1/AHNAK/P2RX1/TRPC3/SESTD1	5
BP	GO:0034341	response to interferon-gamma	3/322	140/18800	0.431007	0.651818	0.612283	ACTR2/STAT1/GSN	3
BP	GO:0009566	fertilization	4/322	196/18800	0.433293	0.651818	0.612283	LHFPL2/TRPC3/CACNA1H/ZP4	4
BP	GO:0043393	regulation of protein binding	4/322	196/18800	0.433293	0.651818	0.612283	PLCL2/TCF7L2/ID1/MEN1	4
BP	GO:0033627	cell adhesion mediated by integrin	2/322	86/18800	0.434825	0.651818	0.612283	EPHA2/ITGB2	2
BP	GO:0034103	regulation of tissue remodeling	2/322	86/18800	0.434825	0.651818	0.612283	PRKCA/LTBP3	2
BP	GO:0046364	monosaccharide biosynthetic process	2/322	86/18800	0.434825	0.651818	0.612283	PER2/PC	2
MF	GO:0016829	lyase activity	4/332	195/18410	0.468525	0.652297	0.609059	MLYCD/NTHL1/AZIN1/ADCY8	4
BP	GO:0034763	negative regulation of transmembrane transport	3/322	141/18800	0.435531	0.652373	0.612804	NEDD4L/EPHB2/SESTD1	3
BP	GO:0038061	NIK/NF-kappaB signaling	3/322	141/18800	0.435531	0.652373	0.612804	CYLD/BMP7/LAPTM5	3
MF	GO:0042393	histone binding	5/332	250/18410	0.471011	0.653489	0.610173	TONSL/THAP7/ANP32A/IPO9/STAT1	5
MF	GO:0016651	oxidoreductase activity, acting on NAD(P)H	2/332	88/18410	0.473028	0.653489	0.610173	MIOX/NDUFA10	2
MF	GO:0051219	phosphoprotein binding	2/332	88/18410	0.473028	0.653489	0.610173	SH2D3C/MEN1	2
BP	GO:0061564	axon development	9/322	479/18800	0.436502	0.653575	0.613933	EPHA2/BAIAP2/EPHB2/CCKAR/DLX5/BCL11B/BMP7/TTC8/PLXNA1	9
CC	GO:0030670	phagocytic vesicle membrane	2/336	77/19594	0.381575	0.653589	0.592122	RAB7A/TCIRG1	2
CC	GO:0016528	sarcoplasm	2/336	78/19594	0.387671	0.653589	0.592122	GSN/RYR1	2
CC	GO:0005930	axoneme	3/336	131/19594	0.390472	0.653589	0.592122	LCA5L/CFAP46/SEPTIN9	3
CC	GO:0042383	sarcolemma	3/336	131/19594	0.390472	0.653589	0.592122	AHNAK/DYSF/RYR1	3
CC	GO:0005791	rough endoplasmic reticulum	2/336	79/19594	0.39374	0.653589	0.592122	BAIAP2/SYNE3	2
CC	GO:0010494	cytoplasmic stress granule	2/336	79/19594	0.39374	0.653589	0.592122	ZFP36/STAU2	2
CC	GO:0015030	Cajal body	2/336	79/19594	0.39374	0.653589	0.592122	ELL/ICE1	2
CC	GO:1905369	endopeptidase complex	2/336	79/19594	0.39374	0.653589	0.592122	CAPN2/PSMA6	2
CC	GO:0097014	ciliary plasm	3/336	132/19594	0.3951	0.653589	0.592122	LCA5L/CFAP46/SEPTIN9	3
BP	GO:0045017	glycerolipid biosynthetic process	5/322	253/18800	0.436959	0.653974	0.614308	ITPKA/DGKD/CAPN2/LPCAT3/LCAT	5
BP	GO:0030705	cytoskeleton-dependent intracellular transport	4/322	197/18800	0.437105	0.653974	0.614308	LCA5L/STAU2/DYNC1I1/MYO1E	4
BP	GO:0090090	negative regulation of canonical Wnt signaling pathway	3/322	142/18800	0.440043	0.656495	0.616677	ANKRD6/CYLD/TCF7L2	3
BP	GO:0001892	embryonic placenta development	2/322	87/18800	0.44065	0.656495	0.616677	BMP7/SNAI1	2
BP	GO:0009791	post-embryonic development	2/322	87/18800	0.44065	0.656495	0.616677	BCL11B/MYO1E	2
BP	GO:0035082	axoneme assembly	2/322	87/18800	0.44065	0.656495	0.616677	SPEF2/CFAP46	2
BP	GO:0035278	miRNA-mediated gene silencing by inhibition of translation	2/322	87/18800	0.44065	0.656495	0.616677	ZFP36/TNRC6C	2
BP	GO:0099111	microtubule-based transport	4/322	198/18800	0.440909	0.656495	0.616677	LCA5L/SPEF2/STAU2/DYNC1I1	4
BP	GO:0006816	calcium ion transport	8/322	424/18800	0.441029	0.656495	0.616677	KCNN4/PDPK1/AHNAK/P2RX1/TRPC3/SESTD1/CACNA1H/RYR1	8
BP	GO:0044843	cell cycle G1/S phase transition	5/322	255/18800	0.443658	0.656495	0.616677	GFI1/TBX2/CDK18/ID2/MEN1	5
BP	GO:0001508	action potential	3/322	143/18800	0.44454	0.656495	0.616677	NEDD4L/P2RX1/CACNA1H	3
BP	GO:0030010	establishment of cell polarity	3/322	143/18800	0.44454	0.656495	0.616677	TCIRG1/TTC8/GSN	3
BP	GO:0071456	cellular response to hypoxia	3/322	143/18800	0.44454	0.656495	0.616677	BNIP3/BMP7/RWDD3	3
BP	GO:0022408	negative regulation of cell-cell adhesion	4/322	199/18800	0.444706	0.656495	0.616677	HLX/FGL1/LAPTM5/PLA2G2F	4
BP	GO:0031032	actomyosin structure organization	4/322	199/18800	0.444706	0.656495	0.616677	CSRP1/EVL/ARHGEF10L/TTC8	4
MF	GO:0015297	antiporter activity	2/332	89/18410	0.47892	0.658004	0.614388	SLC35C1/SLC19A1	2
MF	GO:0016798	hydrolase activity, acting on glycosyl bonds	3/332	144/18410	0.48272	0.658004	0.614388	MACROD1/NTHL1/GUSB	3
MF	GO:0022843	voltage-gated cation channel activity	3/332	144/18410	0.48272	0.658004	0.614388	KCNH8/CACNA1H/RYR1	3
BP	GO:0007029	endoplasmic reticulum organization	2/322	88/18800	0.446443	0.658558	0.618614	LMAN2/LPCAT3	2
BP	GO:1901879	regulation of protein depolymerization	2/322	88/18800	0.446443	0.658558	0.618614	SVIL/GSN	2
CC	GO:0036464	cytoplasmic ribonucleoprotein granule	5/336	243/19594	0.40421	0.658896	0.596929	ZFP36/TNRC6C/STAU2/DYNC1I1/PSMA6	5
BP	GO:0030177	positive regulation of Wnt signaling pathway	3/322	144/18800	0.449024	0.661934	0.621785	ANKRD6/DLX5/SMURF2	3
BP	GO:0007589	body fluid secretion	2/322	89/18800	0.452201	0.661934	0.621785	KCNN4/NPR3	2
BP	GO:0070098	chemokine-mediated signaling pathway	2/322	89/18800	0.452201	0.661934	0.621785	FOXC1/GPR17	2
BP	GO:2001252	positive regulation of chromosome organization	2/322	89/18800	0.452201	0.661934	0.621785	NCAPH/SHCBP1L	2
BP	GO:0006865	amino acid transport	3/322	145/18800	0.453493	0.661934	0.621785	PER2/SLC66A1/SLC6A7	3
BP	GO:0007612	learning	3/322	145/18800	0.453493	0.661934	0.621785	SHANK2/EPHB2/ACTR2	3
BP	GO:0019221	cytokine-mediated signaling pathway	9/322	486/18800	0.453533	0.661934	0.621785	FOXC1/TNFRSF25/GFI1/CYLD/STAT1/GPR17/LAPTM5/TRAF3/IRF7	9
BP	GO:0008654	phospholipid biosynthetic process	5/322	258/18800	0.45367	0.661934	0.621785	ITPKA/DGKD/CAPN2/LPCAT3/LCAT	5
BP	GO:1903362	regulation of cellular protein catabolic process	5/322	258/18800	0.45367	0.661934	0.621785	SH3RF1/RNF144B/LAPTM5/VGLL4/SMURF1	5
BP	GO:0018105	peptidyl-serine phosphorylation	6/322	315/18800	0.454185	0.661934	0.621785	PRKCA/PDPK1/STK32B/PLCL2/SH2D3C/MAP2K2	6
CC	GO:0016607	nuclear speck	8/336	411/19594	0.408521	0.662115	0.599845	ASCC3/THAP7/SDCBP2/ELL/MBD1/ARL6IP4/DENND1B/SMURF2	8
CC	GO:0031965	nuclear membrane	6/336	300/19594	0.409751	0.662115	0.599845	THAP7/SYNE3/P2RX1/TNRC18/APEH/STAU2	6
CC	GO:0005901	caveola	2/336	82/19594	0.411779	0.662271	0.599987	CDH13/ADCY8	2
MF	GO:0005244	voltage-gated ion channel activity	4/332	201/18410	0.49195	0.665524	0.62141	KCNH8/CACNA1H/CLIC6/RYR1	4
MF	GO:0022832	voltage-gated channel activity	4/332	201/18410	0.49195	0.665524	0.62141	KCNH8/CACNA1H/CLIC6/RYR1	4
BP	GO:0090150	establishment of protein localization to membrane	5/322	259/18800	0.456997	0.665783	0.625401	RAB7A/ITGB2/SYNE3/MICALL1/AKAP5	5
BP	GO:0061157	mRNA destabilization	2/322	90/18800	0.457926	0.666206	0.625798	ZFP36/TNRC6C	2
BP	GO:1901657	glycosyl compound metabolic process	2/322	90/18800	0.457926	0.666206	0.625798	MACROD1/GUSB	2
BP	GO:0062013	positive regulation of small molecule metabolic process	3/322	146/18800	0.457946	0.666206	0.625798	MLYCD/PPP1R3G/NR1D1	3
BP	GO:0000302	response to reactive oxygen species	4/322	203/18800	0.459813	0.666206	0.625798	BNIP3/STAT1/BMP7/CAPN2	4
BP	GO:0071383	cellular response to steroid hormone stimulus	4/322	203/18800	0.459813	0.666206	0.625798	ZFP36/BMP7/NR1D1/ZMIZ1	4
BP	GO:1901605	alpha-amino acid metabolic process	4/322	203/18800	0.459813	0.666206	0.625798	IDO2/HYKK/OAT/AZIN1	4
BP	GO:0006605	protein targeting	6/322	317/18800	0.460202	0.666206	0.625798	RAB7A/ITGB2/SCARB2/MICALL1/LAPTM5/SMURF1	6
BP	GO:0001890	placenta development	3/322	147/18800	0.462385	0.666206	0.625798	BMP7/SNAI1/MEN1	3
BP	GO:2000377	regulation of reactive oxygen species metabolic process	3/322	147/18800	0.462385	0.666206	0.625798	ITGB2/BNIP3/BMP7	3
BP	GO:0006835	dicarboxylic acid transport	2/322	91/18800	0.463615	0.666206	0.625798	PER2/SLC19A1	2
BP	GO:0032465	regulation of cytokinesis	2/322	91/18800	0.463615	0.666206	0.625798	SVIL/RAB11FIP3	2
BP	GO:0035304	regulation of protein dephosphorylation	2/322	91/18800	0.463615	0.666206	0.625798	PPP1R7/PPP6R1	2
BP	GO:0070509	calcium ion import	2/322	91/18800	0.463615	0.666206	0.625798	P2RX1/CACNA1H	2
BP	GO:0090277	positive regulation of peptide hormone secretion	2/322	91/18800	0.463615	0.666206	0.625798	TCF7L2/ADCY8	2
BP	GO:0090398	cellular senescence	2/322	91/18800	0.463615	0.666206	0.625798	TBX2/ID2	2
BP	GO:0097306	cellular response to alcohol	2/322	91/18800	0.463615	0.666206	0.625798	GRAMD1B/ADCY8	2
BP	GO:1903351	cellular response to dopamine	2/322	91/18800	0.463615	0.666206	0.625798	GNAO1/ID1	2
BP	GO:0060828	regulation of canonical Wnt signaling pathway	5/322	261/18800	0.463634	0.666206	0.625798	ANKRD6/CYLD/DLX5/TCF7L2/SMURF2	5
CC	GO:0030117	membrane coat	2/336	84/19594	0.423658	0.667124	0.604383	PEF1/SYNRG	2
CC	GO:0048475	coated membrane	2/336	84/19594	0.423658	0.667124	0.604383	PEF1/SYNRG	2
CC	GO:0030666	endocytic vesicle membrane	4/336	194/19594	0.426522	0.667124	0.604383	RAB7A/TCIRG1/SCARB2/STAB1	4
BP	GO:1901652	response to peptide	9/322	491/18800	0.465653	0.66886	0.628291	PDPK1/BAIAP2/BCAR1/EPHB2/STAT1/BMP7/ID1/ADCY8/MEN1	9
BP	GO:0060249	anatomical structure homeostasis	6/322	319/18800	0.466203	0.669402	0.6288	FOXC1/PRKCA/RAB7A/TCIRG1/P2RX1/LTBP3	6
CC	GO:0009925	basal plasma membrane	5/336	251/19594	0.431234	0.669946	0.60694	SLC29A4/EPPK1/OSCP1/ADCY8/SLC19A1	5
BP	GO:0032869	cellular response to insulin stimulus	4/322	205/18800	0.467315	0.67075	0.630067	PDPK1/BAIAP2/BCAR1/STAT1	4
BP	GO:0009953	dorsal/ventral pattern formation	2/322	92/18800	0.46927	0.671662	0.630923	NOTO/GSC	2
BP	GO:0032436	positive regulation of proteasomal ubiquitin-dependent protein catabolic process	2/322	92/18800	0.46927	0.671662	0.630923	SH3RF1/RNF144B	2
BP	GO:1900407	regulation of cellular response to oxidative stress	2/322	92/18800	0.46927	0.671662	0.630923	BMP7/NCOA7	2
BP	GO:1903035	negative regulation of response to wounding	2/322	92/18800	0.46927	0.671662	0.630923	APOH/EPPK1	2
BP	GO:1903350	response to dopamine	2/322	92/18800	0.46927	0.671662	0.630923	GNAO1/ID1	2
BP	GO:0030217	T cell differentiation	5/322	263/18800	0.470247	0.671662	0.630923	HLX/SH3RF1/TCIRG1/BCL11B/ZMIZ1	5
BP	GO:0015980	energy derivation by oxidation of organic compounds	6/322	321/18800	0.472187	0.671662	0.630923	PER2/BNIP3/PPP1R3G/NR1D1/ADRB3/NDUFA10	6
BP	GO:0007611	learning or memory	5/322	264/18800	0.473544	0.672731	0.631927	SHANK2/EPHB2/BRINP1/ACTR2/ADCY8	5
BP	GO:1903046	meiotic cell cycle process	4/322	207/18800	0.474778	0.673195	0.632364	RAD51D/NCAPH/ACTR2/SHCBP1L	4
BP	GO:0002793	positive regulation of peptide secretion	2/322	93/18800	0.474889	0.673195	0.632364	TCF7L2/ADCY8	2
BP	GO:0006885	regulation of pH	2/322	93/18800	0.474889	0.673195	0.632364	RAB7A/TCIRG1	2
BP	GO:0034109	homotypic cell-cell adhesion	2/322	93/18800	0.474889	0.673195	0.632364	PRKCA/CSRP1	2
BP	GO:0007584	response to nutrient	3/322	150/18800	0.475605	0.673195	0.632364	SHANK2/STAT1/BMP7	3
BP	GO:0010675	regulation of cellular carbohydrate metabolic process	3/322	150/18800	0.475605	0.673195	0.632364	MLYCD/SCARB2/PPP1R3G	3
BP	GO:0016331	morphogenesis of embryonic epithelium	3/322	150/18800	0.475605	0.673195	0.632364	SOX8/IRX3/BMP7	3
BP	GO:0030902	hindbrain development	3/322	150/18800	0.475605	0.673195	0.632364	FOXC1/EPHB2/BMP7	3
BP	GO:0043535	regulation of blood vessel endothelial cell migration	3/322	150/18800	0.475605	0.673195	0.632364	PRKCA/EPHA2/PDPK1	3
BP	GO:0098754	detoxification	3/322	150/18800	0.475605	0.673195	0.632364	BMP7/MTARC1/OSCP1	3
CC	GO:0098687	chromosomal region	7/336	366/19594	0.438741	0.673288	0.609967	ZNF827/RAD51D/LRIF1/SNAI1/DYNC1I1/IKZF1/MEN1	7
BP	GO:0030100	regulation of endocytosis	4/322	208/18800	0.478496	0.675137	0.634187	NEDD4L/DGKD/CDH13/SMAP1	4
BP	GO:0036294	cellular response to decreased oxygen levels	3/322	151/18800	0.479978	0.675137	0.634187	BNIP3/BMP7/RWDD3	3
BP	GO:0045580	regulation of T cell differentiation	3/322	151/18800	0.479978	0.675137	0.634187	HLX/SH3RF1/ZMIZ1	3
BP	GO:0045582	positive regulation of T cell differentiation	2/322	94/18800	0.480472	0.675137	0.634187	HLX/ZMIZ1	2
BP	GO:0048704	embryonic skeletal system morphogenesis	2/322	94/18800	0.480472	0.675137	0.634187	BMP7/GSC	2
BP	GO:0048709	oligodendrocyte differentiation	2/322	94/18800	0.480472	0.675137	0.634187	SOX8/BNIP3	2
BP	GO:0050779	RNA destabilization	2/322	94/18800	0.480472	0.675137	0.634187	ZFP36/TNRC6C	2
BP	GO:0061014	positive regulation of mRNA catabolic process	2/322	94/18800	0.480472	0.675137	0.634187	ZFP36/TNRC6C	2
BP	GO:1903312	negative regulation of mRNA metabolic process	2/322	94/18800	0.480472	0.675137	0.634187	ZFP36/CELF4	2
BP	GO:1905954	positive regulation of lipid localization	2/322	94/18800	0.480472	0.675137	0.634187	GALR1/LPCAT3	2
CC	GO:0045177	apical part of cell	8/336	424/19594	0.442323	0.676658	0.61302	SLC29A4/SHANK2/KNCN/TCIRG1/OTOA/MAL2/ADCY8/SLC19A1	8
MF	GO:0051213	dioxygenase activity	2/332	93/18410	0.502079	0.676675	0.631821	P4HTM/IDO2	2
CC	GO:0042734	presynaptic membrane	3/336	143/19594	0.44529	0.676952	0.613287	EPHB2/P2RX1/ADCY8	3
BP	GO:0016052	carbohydrate catabolic process	3/322	152/18800	0.484334	0.678382	0.637236	MIOX/SCARB2/GUSB	3
BP	GO:0035148	tube formation	3/322	152/18800	0.484334	0.678382	0.637236	SOX8/IRX3/BMP7	3
BP	GO:0043648	dicarboxylic acid metabolic process	2/322	95/18800	0.486018	0.68025	0.63899	OAT/SLC19A1	2
BP	GO:1901379	regulation of potassium ion transmembrane transport	2/322	95/18800	0.486018	0.68025	0.63899	NEDD4L/KCNN4	2
BP	GO:0045834	positive regulation of lipid metabolic process	3/322	153/18800	0.488673	0.681945	0.640583	MLYCD/CAPN2/NR1D1	3
BP	GO:0045132	meiotic chromosome segregation	2/322	96/18800	0.491528	0.683039	0.64161	NCAPH/ACTR2	2
BP	GO:0002768	immune response-regulating cell surface receptor signaling pathway	6/322	328/18800	0.492976	0.683854	0.642375	KCNN4/PLCL2/BCAR1/LCP2/LAPTM5/DENND1B	6
BP	GO:0060562	epithelial tube morphogenesis	6/322	328/18800	0.492976	0.683854	0.642375	EPHA2/SOX8/IRX3/TBX2/NOTO/BMP7	6
BP	GO:0021915	neural tube development	3/322	154/18800	0.492994	0.683854	0.642375	EPHA2/BMP7/GSC	3
BP	GO:0043484	regulation of RNA splicing	3/322	154/18800	0.492994	0.683854	0.642375	AHNAK/RBM38/CELF4	3
BP	GO:0097553	calcium ion transmembrane import into cytosol	3/322	154/18800	0.492994	0.683854	0.642375	PDPK1/P2RX1/RYR1	3
CC	GO:0098839	postsynaptic density membrane	2/336	89/19594	0.452796	0.6841	0.619763	SORCS2/RGS9	2
CC	GO:0120111	neuron projection cytoplasm	2/336	89/19594	0.452796	0.6841	0.619763	BAIAP2/STAU2	2
BP	GO:0002532	production of molecular mediator involved in inflammatory response	2/322	97/18800	0.497	0.687944	0.646218	EPHB2/P2RX1	2
BP	GO:0045807	positive regulation of endocytosis	2/322	97/18800	0.497	0.687944	0.646218	NEDD4L/DGKD	2
BP	GO:1990868	response to chemokine	2/322	97/18800	0.497	0.687944	0.646218	FOXC1/GPR17	2
BP	GO:1990869	cellular response to chemokine	2/322	97/18800	0.497	0.687944	0.646218	FOXC1/GPR17	2
BP	GO:2001237	negative regulation of extrinsic apoptotic signaling pathway	2/322	97/18800	0.497	0.687944	0.646218	SH3RF1/TCF7L2	2
BP	GO:0043271	negative regulation of ion transport	3/322	155/18800	0.497297	0.687944	0.646218	NEDD4L/EPHB2/SESTD1	3
BP	GO:0006644	phospholipid metabolic process	7/322	388/18800	0.498151	0.687944	0.646218	ITPKA/DGKD/CAPN2/LPCAT3/PLA2G2F/OSBPL10/LCAT	7
BP	GO:0001894	tissue homeostasis	5/322	272/18800	0.499671	0.6882	0.646458	FOXC1/PRKCA/RAB7A/TCIRG1/LTBP3	5
BP	GO:0007605	sensory perception of sound	3/322	156/18800	0.501582	0.690342	0.64847	OTOA/SCARB2/OTOR	3
BP	GO:0051168	nuclear export	3/322	156/18800	0.501582	0.690342	0.64847	XPO4/TCF7L2/SMURF1	3
BP	GO:0043414	macromolecule methylation	6/322	331/18800	0.501805	0.690404	0.648529	SNRPD3/GFI1/TARBP1/METTL8/TRMT44/MEN1	6
BP	GO:0002718	regulation of cytokine production involved in immune response	2/322	98/18800	0.502434	0.690536	0.648653	LAPTM5/DENND1B	2
BP	GO:0016575	histone deacetylation	2/322	98/18800	0.502434	0.690536	0.648653	PER2/RCOR1	2
BP	GO:0150115	cell-substrate junction organization	2/322	98/18800	0.502434	0.690536	0.648653	IQSEC1/ARHGEF7	2
BP	GO:0043270	positive regulation of ion transport	5/322	273/18800	0.502903	0.690936	0.649028	KCNN4/PDPK1/EPHB2/P2RX1/TRPC3	5
CC	GO:0045334	clathrin-coated endocytic vesicle	2/336	91/19594	0.464215	0.691295	0.626281	SCARB2/MYO1E	2
CC	GO:0035770	ribonucleoprotein granule	5/336	261/19594	0.464641	0.691295	0.626281	ZFP36/TNRC6C/STAU2/DYNC1I1/PSMA6	5
BP	GO:0010970	transport along microtubule	3/322	157/18800	0.505848	0.691688	0.649734	LCA5L/STAU2/DYNC1I1	3
BP	GO:0046434	organophosphate catabolic process	3/322	157/18800	0.505848	0.691688	0.649734	PDE10A/MLYCD/NTHL1	3
BP	GO:0120254	olefinic compound metabolic process	3/322	157/18800	0.505848	0.691688	0.649734	MGLL/CACNA1H/PLA2G2F	3
BP	GO:0032496	response to lipopolysaccharide	6/322	333/18800	0.507661	0.691688	0.649734	PRKCA/EPHB2/GFI1/ZFP36/CAPN2/NR1D1	6
BP	GO:0050764	regulation of phagocytosis	2/322	99/18800	0.507831	0.691688	0.649734	LMAN2/DYSF	2
BP	GO:0051588	regulation of neurotransmitter transport	2/322	99/18800	0.507831	0.691688	0.649734	PER2/P2RX1	2
BP	GO:2000113	negative regulation of cellular macromolecule biosynthetic process	5/322	275/18800	0.509343	0.693406	0.651349	MRPL13/ZFP36/TNRC6C/SLC2A10/CELF4	5
BP	GO:0043488	regulation of mRNA stability	3/322	158/18800	0.510096	0.694188	0.652083	PRKCA/ZFP36/TNRC6C	3
MF	GO:0003713	transcription coactivator activity	5/332	266/18410	0.525551	0.696085	0.649945	PER2/ARID1B/CTBP2/NCOA7/ZMIZ1	5
BP	GO:0002367	cytokine production involved in immune response	2/322	100/18800	0.51319	0.696179	0.653953	LAPTM5/DENND1B	2
BP	GO:0042100	B cell proliferation	2/322	100/18800	0.51319	0.696179	0.653953	PLCL2/EPHB2	2
BP	GO:0050727	regulation of inflammatory response	7/322	394/18800	0.51435	0.696179	0.653953	NR1D2/MGLL/CYLD/ZFP36/LPCAT3/PSMA6/NR1D1	7
BP	GO:0010001	glial cell differentiation	4/322	218/18800	0.515074	0.696179	0.653953	SOX8/BNIP3/ID2/NR1D1	4
BP	GO:0042113	B cell activation	6/322	336/18800	0.516399	0.696179	0.653953	LYL1/PLCL2/EPHB2/TCIRG1/ID2/LAPTM5	6
CC	GO:0034708	methyltransferase complex	2/336	92/19594	0.469872	0.696953	0.631407	SNRPD3/MEN1	2
CC	GO:0099699	integral component of synaptic membrane	3/336	149/19594	0.471975	0.697951	0.632311	EPHB2/P2RX1/ADCY8	3
BP	GO:0042158	lipoprotein biosynthetic process	2/322	101/18800	0.518509	0.698028	0.65569	ZDHHC16/LCAT	2
BP	GO:0043473	pigmentation	2/322	101/18800	0.518509	0.698028	0.65569	TBX2/TRAPPC6A	2
BP	GO:0070167	regulation of biomineral tissue development	2/322	101/18800	0.518509	0.698028	0.65569	BMP7/LTBP3	2
BP	GO:1902882	regulation of response to oxidative stress	2/322	101/18800	0.518509	0.698028	0.65569	BMP7/NCOA7	2
BP	GO:0007163	establishment or maintenance of cell polarity	4/322	219/18800	0.518668	0.698028	0.65569	TCIRG1/ACTR2/TTC8/GSN	4
BP	GO:0018209	peptidyl-serine modification	6/322	338/18800	0.522191	0.702525	0.659914	PRKCA/PDPK1/STK32B/PLCL2/SH2D3C/MAP2K2	6
BP	GO:1902106	negative regulation of leukocyte differentiation	2/322	102/18800	0.523791	0.702914	0.66028	HLX/ID2	2
BP	GO:0071241	cellular response to inorganic substance	4/322	221/18800	0.525818	0.704234	0.66152	BNIP3/CACNA1H/ADCY8/RYR1	4
BP	GO:0000724	double-strand break repair via homologous recombination	3/322	162/18800	0.526891	0.705427	0.66264	TONSL/RAD51D/ACTR2	3
BP	GO:0006641	triglyceride metabolic process	2/322	103/18800	0.529033	0.707563	0.664647	APOH/MGLL	2
BP	GO:0035282	segmentation	2/322	103/18800	0.529033	0.707563	0.664647	FOXC1/IRX3	2
BP	GO:0110149	regulation of biomineralization	2/322	103/18800	0.529033	0.707563	0.664647	BMP7/LTBP3	2
BP	GO:0061025	membrane fusion	3/322	163/18800	0.53104	0.709582	0.666543	RAB7A/DYSF/YIPF5	3
BP	GO:1903050	regulation of proteolysis involved in cellular protein catabolic process	4/322	223/18800	0.532917	0.709582	0.666543	SH3RF1/RNF144B/LAPTM5/SMURF1	4
BP	GO:0046822	regulation of nucleocytoplasmic transport	2/322	104/18800	0.534236	0.711094	0.667964	XPO4/TCF7L2	2
BP	GO:0000725	recombinational repair	3/322	164/18800	0.535168	0.711847	0.668671	TONSL/RAD51D/ACTR2	3
BP	GO:0046661	male sex differentiation	3/322	164/18800	0.535168	0.711847	0.668671	ASB1/SOX8/LHFPL2	3
BP	GO:0010959	regulation of metal ion transport	7/322	403/18800	0.538295	0.713516	0.670239	NEDD4L/KCNN4/PDPK1/AHNAK/P2RX1/TRPC3/SESTD1	7
BP	GO:0051494	negative regulation of cytoskeleton organization	3/322	165/18800	0.539276	0.713516	0.670239	SVIL/ARHGEF7/GSN	3
BP	GO:0046634	regulation of alpha-beta T cell activation	2/322	105/18800	0.5394	0.713516	0.670239	HLX/SH3RF1	2
BP	GO:0071868	cellular response to monoamine stimulus	2/322	105/18800	0.5394	0.713516	0.670239	GNAO1/ID1	2
BP	GO:0071870	cellular response to catecholamine stimulus	2/322	105/18800	0.5394	0.713516	0.670239	GNAO1/ID1	2
BP	GO:0007389	pattern specification process	8/322	463/18800	0.539992	0.713516	0.670239	FOXC1/IRX3/TBX2/NOTO/BMP7/SNAI1/TTC8/GSC	8
BP	GO:0043434	response to peptide hormone	7/322	404/18800	0.540927	0.713516	0.670239	PDPK1/BAIAP2/BCAR1/STAT1/BMP7/ADCY8/MEN1	7
BP	GO:0006520	cellular amino acid metabolic process	5/322	285/18800	0.541016	0.713516	0.670239	VARS2/IDO2/HYKK/OAT/AZIN1	5
BP	GO:0051051	negative regulation of transport	8/322	464/18800	0.54245	0.715165	0.671787	RAB7A/NEDD4L/EPHB2/NDFIP2/RAB11FIP3/DYSF/SESTD1/CRYAA	8
MF	GO:0005216	ion channel activity	8/332	442/18410	0.545846	0.715487	0.668061	KCNN4/P2RX1/KCNH8/TRPC3/CACNA1H/TMC4/CLIC6/RYR1	8
BP	GO:0071453	cellular response to oxygen levels	3/322	166/18800	0.543364	0.716126	0.672691	BNIP3/BMP7/RWDD3	3
MF	GO:0005319	lipid transporter activity	3/332	159/18410	0.54916	0.716247	0.668771	GRAMD1B/OSBPL2/OSBPL10	3
BP	GO:0001666	response to hypoxia	5/322	286/18800	0.544132	0.716895	0.673413	BNIP3/BMP7/RWDD3/CAPN2/RYR1	5
BP	GO:0051341	regulation of oxidoreductase activity	2/322	106/18800	0.544524	0.716925	0.673441	GFI1/NPR3	2
BP	GO:1903707	negative regulation of hemopoiesis	2/322	106/18800	0.544524	0.716925	0.673441	HLX/ID2	2
CC	GO:0045178	basal part of cell	5/336	269/19594	0.490942	0.717337	0.649874	SLC29A4/EPPK1/OSCP1/ADCY8/SLC19A1	5
BP	GO:0002700	regulation of production of molecular mediator of immune response	3/322	167/18800	0.54743	0.718548	0.674965	EPHB2/LAPTM5/DENND1B	3
BP	GO:0045621	positive regulation of lymphocyte differentiation	2/322	107/18800	0.549608	0.719473	0.675834	HLX/ZMIZ1	2
MF	GO:0008094	ATP-dependent activity, acting on DNA	2/332	103/18410	0.556994	0.720256	0.672514	ASCC3/RAD51D	2
MF	GO:0008083	growth factor activity	3/332	162/18410	0.561839	0.721161	0.673359	BMP7/OSGIN1/FGF19	3
MF	GO:0015294	solute:cation symporter activity	2/332	104/18410	0.562244	0.721161	0.673359	SLC6A7/SLC2A10	2
BP	GO:0007218	neuropeptide signaling pathway	2/322	108/18800	0.554652	0.72361	0.67972	GALR1/SORCS2	2
BP	GO:0071867	response to monoamine	2/322	108/18800	0.554652	0.72361	0.67972	GNAO1/ID1	2
BP	GO:0071869	response to catecholamine	2/322	108/18800	0.554652	0.72361	0.67972	GNAO1/ID1	2
BP	GO:0021953	central nervous system neuron differentiation	3/322	169/18800	0.555499	0.72361	0.67972	EPHB2/BCL11B/ZMIZ1	3
BP	GO:1902904	negative regulation of supramolecular fiber organization	3/322	169/18800	0.555499	0.72361	0.67972	SVIL/ARHGEF7/GSN	3
BP	GO:0051607	defense response to virus	5/322	290/18800	0.556494	0.72361	0.67972	UNC13D/BNIP3/STAT1/TRAF3/IRF7	5
BP	GO:0009913	epidermal cell differentiation	4/322	230/18800	0.55734	0.723983	0.680071	FOXC1/EPHA2/BCL11B/ZFP36	4
BP	GO:0042445	hormone metabolic process	4/322	230/18800	0.55734	0.723983	0.680071	GFI1/TCF7L2/CACNA1H/YIPF5	4
BP	GO:0050670	regulation of lymphocyte proliferation	4/322	230/18800	0.55734	0.723983	0.680071	SH3RF1/EPHB2/PLA2G2F/ZP4	4
MF	GO:0003924	GTPase activity	6/332	336/18410	0.566875	0.724007	0.676016	RAB7A/GNAO1/RGS3/SEPTIN9/AGAP1/RGS9	6
BP	GO:0031214	biomineral tissue development	3/322	170/18800	0.559501	0.72481	0.680848	TCIRG1/BMP7/LTBP3	3
BP	GO:0043487	regulation of RNA stability	3/322	170/18800	0.559501	0.72481	0.680848	PRKCA/ZFP36/TNRC6C	3
BP	GO:0022409	positive regulation of cell-cell adhesion	5/322	291/18800	0.559559	0.72481	0.680848	ITGB2/HLX/BMP7/ZP4/ZMIZ1	5
BP	GO:0042063	gliogenesis	5/322	291/18800	0.559559	0.72481	0.680848	SOX8/BNIP3/ID2/NR1D1/ZMIZ1	5
BP	GO:0140546	defense response to symbiont	5/322	291/18800	0.559559	0.72481	0.680848	UNC13D/BNIP3/STAT1/TRAF3/IRF7	5
BP	GO:0032526	response to retinoic acid	2/322	109/18800	0.559657	0.72481	0.680848	BRINP1/TBX2	2
BP	GO:0034446	substrate adhesion-dependent cell spreading	2/322	109/18800	0.559657	0.72481	0.680848	UNC13D/ARHGEF7	2
BP	GO:0046545	development of primary female sexual characteristics	2/322	109/18800	0.559657	0.72481	0.680848	FOXC1/LHFPL2	2
BP	GO:0090263	positive regulation of canonical Wnt signaling pathway	2/322	109/18800	0.559657	0.72481	0.680848	DLX5/SMURF2	2
CC	GO:0043202	lysosomal lumen	2/336	97/19594	0.497611	0.724878	0.656706	SCARB2/GUSB	2
BP	GO:0072593	reactive oxygen species metabolic process	4/322	231/18800	0.560773	0.726015	0.681979	ITGB2/BNIP3/BMP7/SH3PXD2A	4
MF	GO:0046943	carboxylic acid transmembrane transporter activity	3/332	164/18410	0.570171	0.726132	0.678001	SLC66A1/SLC6A7/SLC19A1	3
BP	GO:0002062	chondrocyte differentiation	2/322	110/18800	0.564621	0.727463	0.68334	MAF/LTBP3	2
BP	GO:0030148	sphingolipid biosynthetic process	2/322	110/18800	0.564621	0.727463	0.68334	SGPP2/P2RX1	2
BP	GO:0043266	regulation of potassium ion transport	2/322	110/18800	0.564621	0.727463	0.68334	NEDD4L/KCNN4	2
BP	GO:0048259	regulation of receptor-mediated endocytosis	2/322	110/18800	0.564621	0.727463	0.68334	DGKD/SMAP1	2
BP	GO:0070997	neuron death	6/322	353/18800	0.564701	0.727463	0.68334	TFAP2B/ITGB2/BNIP3/DNAJC5/CAPN2/NCOA7	6
MF	GO:0051087	chaperone binding	2/332	106/18410	0.57261	0.727946	0.679694	SCARB2/DNAJA2	2
BP	GO:0110148	biomineralization	3/322	172/18800	0.56744	0.73001	0.685732	TCIRG1/BMP7/LTBP3	3
BP	GO:1990138	neuron projection extension	3/322	172/18800	0.56744	0.73001	0.685732	NEDD4L/SMURF1/PLXNA1	3
BP	GO:0002237	response to molecule of bacterial origin	6/322	354/18800	0.567472	0.73001	0.685732	PRKCA/EPHB2/GFI1/ZFP36/CAPN2/NR1D1	6
BP	GO:0032944	regulation of mononuclear cell proliferation	4/322	233/18800	0.567596	0.73001	0.685732	SH3RF1/EPHB2/PLA2G2F/ZP4	4
BP	GO:0001558	regulation of cell growth	7/322	415/18800	0.569459	0.73001	0.685732	NEDD4L/SH3BP4/BCAR1/OSGIN1/PAK4/VGLL4/SMURF1	7
BP	GO:0001676	long-chain fatty acid metabolic process	2/322	111/18800	0.569545	0.73001	0.685732	MGLL/PLA2G2F	2
BP	GO:0008544	epidermis development	6/322	355/18800	0.570235	0.73001	0.685732	FOXC1/EPHA2/STS/BCL11B/ZFP36/SNAI1	6
BP	GO:0045930	negative regulation of mitotic cell cycle	4/322	234/18800	0.570986	0.73001	0.685732	FOXC1/BRINP1/BMP7/BTG3	4
BP	GO:0060560	developmental growth involved in morphogenesis	4/322	234/18800	0.570986	0.73001	0.685732	NEDD4L/TBX2/SMURF1/PLXNA1	4
BP	GO:0002822	regulation of adaptive immune response based on somatic recombination of immune receptors built from immunoglobulin superfamily domains	3/322	173/18800	0.571377	0.73001	0.685732	HLX/EPHB2/DENND1B	3
BP	GO:0010469	regulation of signaling receptor activity	3/322	173/18800	0.571377	0.73001	0.685732	EPHB2/LY6E/DLGAP2	3
BP	GO:0061013	regulation of mRNA catabolic process	3/322	173/18800	0.571377	0.73001	0.685732	PRKCA/ZFP36/TNRC6C	3
BP	GO:0010639	negative regulation of organelle organization	6/322	356/18800	0.572988	0.731587	0.687213	RAB7A/BNIP3/SVIL/BMP7/ARHGEF7/GSN	6
BP	GO:0007160	cell-matrix adhesion	4/322	235/18800	0.574361	0.732462	0.688036	ITGB2/OTOA/ARHGEF7/CDH13	4
BP	GO:0097305	response to alcohol	4/322	235/18800	0.574361	0.732462	0.688036	GRAMD1B/ACTR2/FGF19/ADCY8	4
BP	GO:0006939	smooth muscle contraction	2/322	112/18800	0.574429	0.732462	0.688036	P2RX1/TBX2	2
BP	GO:0021987	cerebral cortex development	2/322	112/18800	0.574429	0.732462	0.688036	BNIP3/ZMIZ1	2
BP	GO:0046651	lymphocyte proliferation	5/322	296/18800	0.574724	0.732598	0.688163	PLCL2/SH3RF1/EPHB2/PLA2G2F/ZP4	5
BP	GO:0042129	regulation of T cell proliferation	3/322	174/18800	0.575291	0.733081	0.688617	SH3RF1/PLA2G2F/ZP4	3
CC	GO:0098858	actin-based cell projection	4/336	217/19594	0.512369	0.733148	0.664198	BAIAP2/SPATA13/MYO1E/FARP1	4
CC	GO:0005811	lipid droplet	2/336	100/19594	0.513805	0.733148	0.664198	RAB7A/OSBPL2	2
BP	GO:0007346	regulation of mitotic cell cycle	8/322	478/18800	0.576295	0.734059	0.689536	FOXC1/PRKCA/BRINP1/CYLD/BMP7/SMOC2/ID2/BTG3	8
BP	GO:0002703	regulation of leukocyte mediated immunity	4/322	236/18800	0.577721	0.734059	0.689536	UNC13D/PDPK1/ITGB2/DENND1B	4
BP	GO:0001824	blastocyst development	2/322	113/18800	0.579272	0.734059	0.689536	CAPN2/HS3ST6	2
BP	GO:0018958	phenol-containing compound metabolic process	2/322	113/18800	0.579272	0.734059	0.689536	ITGB2/LY6E	2
BP	GO:1904659	glucose transmembrane transport	2/322	113/18800	0.579272	0.734059	0.689536	FGF19/SLC2A10	2
CC	GO:0005875	microtubule associated complex	3/336	160/19594	0.519304	0.734552	0.66547	KIF21B/DYNLRB2/DYNC1I1	3
CC	GO:0099240	intrinsic component of synaptic membrane	3/336	160/19594	0.519304	0.734552	0.66547	EPHB2/P2RX1/ADCY8	3
CC	GO:0036064	ciliary basal body	3/336	161/19594	0.523494	0.738338	0.6689	KNCN/CYLD/TTC8	3
CC	GO:0034703	cation channel complex	4/336	221/19594	0.52672	0.738619	0.669154	KCNN4/TRPC3/CACNA1H/RYR1	4
BP	GO:0036293	response to decreased oxygen levels	5/322	299/18800	0.583691	0.738665	0.693863	BNIP3/BMP7/RWDD3/CAPN2/RYR1	5
BP	GO:0046395	carboxylic acid catabolic process	4/322	238/18800	0.584395	0.738665	0.693863	IDO2/MLYCD/HYKK/OAT	4
BP	GO:0031647	regulation of protein stability	5/322	300/18800	0.586657	0.738665	0.693863	NEDD4L/CMTM6/CRYAA/NR1D1/GSN	5
BP	GO:0032943	mononuclear cell proliferation	5/322	300/18800	0.586657	0.738665	0.693863	PLCL2/SH3RF1/EPHB2/PLA2G2F/ZP4	5
BP	GO:0035725	sodium ion transmembrane transport	3/322	177/18800	0.586901	0.738665	0.693863	NEDD4L/SLC6A7/CACNA1H	3
BP	GO:0050954	sensory perception of mechanical stimulus	3/322	177/18800	0.586901	0.738665	0.693863	OTOA/SCARB2/OTOR	3
BP	GO:0032984	protein-containing complex disassembly	4/322	239/18800	0.58771	0.739444	0.694594	BNIP3/SVIL/APEH/GSN	4
BP	GO:0033559	unsaturated fatty acid metabolic process	2/322	115/18800	0.588837	0.740144	0.695251	MGLL/PLA2G2F	2
BP	GO:0090288	negative regulation of cellular response to growth factor stimulus	2/322	115/18800	0.588837	0.740144	0.695251	SMURF1/SMURF2	2
BP	GO:1990748	cellular detoxification	2/322	115/18800	0.588837	0.740144	0.695251	BMP7/MTARC1	2
BP	GO:0016049	cell growth	8/322	484/18800	0.590449	0.74193	0.696929	NEDD4L/SH3BP4/BCAR1/OSGIN1/PAK4/VGLL4/SMURF1/PLXNA1	8
BP	GO:1901800	positive regulation of proteasomal protein catabolic process	2/322	116/18800	0.593559	0.743672	0.698566	SH3RF1/RNF144B	2
CC	GO:0005796	Golgi lumen	2/336	104/19594	0.534855	0.744289	0.674292	MUC5AC/HS3ST1	2
CC	GO:0070820	tertiary granule	3/336	164/19594	0.535941	0.744289	0.674292	ITGB2/TCIRG1/PTPRN2	3
CC	GO:0005819	spindle	7/336	402/19594	0.536865	0.744289	0.674292	SPECC1L/CYLD/ANXA11/ARHGEF7/DYNC1I1/TTC23L/SHCBP1L	7
BP	GO:0002683	negative regulation of immune system process	7/322	425/18800	0.59467	0.744824	0.699648	PLCL2/HLX/FGL1/ID2/LAPTM5/PLA2G2F/NR1D1	7
BP	GO:0016054	organic acid catabolic process	4/322	242/18800	0.59756	0.748202	0.702821	IDO2/MLYCD/HYKK/OAT	4
MF	GO:0005261	cation channel activity	6/332	345/18410	0.59272	0.748205	0.69861	KCNN4/P2RX1/KCNH8/TRPC3/CACNA1H/RYR1	6
BP	GO:0008645	hexose transmembrane transport	2/322	117/18800	0.59824	0.748412	0.703018	FGF19/SLC2A10	2
BP	GO:0015718	monocarboxylic acid transport	2/322	117/18800	0.59824	0.748412	0.703018	PLA2G2F/FGF19	2
BP	GO:0009266	response to temperature stimulus	3/322	180/18800	0.598306	0.748412	0.703018	ZNF516/CDH8/DNAJA2	3
MF	GO:0022804	active transmembrane transporter activity	7/332	404/18410	0.595611	0.750533	0.700784	ATP6V1G3/SLC29A4/SLC6A7/SLC35C1/SLC2A10/NDUFA10/SLC19A1	7
BP	GO:0006476	protein deacetylation	2/322	118/18800	0.602881	0.751715	0.70612	PER2/RCOR1	2
BP	GO:0008286	insulin receptor signaling pathway	2/322	118/18800	0.602881	0.751715	0.70612	BAIAP2/BCAR1	2
BP	GO:0030278	regulation of ossification	2/322	118/18800	0.602881	0.751715	0.70612	BMP7/LTBP3	2
BP	GO:0032368	regulation of lipid transport	2/322	118/18800	0.602881	0.751715	0.70612	GALR1/LPCAT3	2
BP	GO:0051261	protein depolymerization	2/322	118/18800	0.602881	0.751715	0.70612	SVIL/GSN	2
CC	GO:0016323	basolateral plasma membrane	4/336	226/19594	0.544367	0.752552	0.681777	SLC29A4/EPPK1/ADCY8/SLC19A1	4
BP	GO:0043410	positive regulation of MAPK cascade	8/322	491/18800	0.606671	0.754785	0.709005	PRKCA/ANKRD6/SH3RF1/MAP2K2/LAPTM5/TRAF3/FGF19/ADRB3	8
BP	GO:1903039	positive regulation of leukocyte cell-cell adhesion	4/322	245/18800	0.60727	0.754785	0.709005	ITGB2/HLX/ZP4/ZMIZ1	4
BP	GO:0006304	DNA modification	2/322	119/18800	0.607482	0.754785	0.709005	ASCC3/NTHL1	2
BP	GO:0015749	monosaccharide transmembrane transport	2/322	119/18800	0.607482	0.754785	0.709005	FGF19/SLC2A10	2
BP	GO:0045471	response to ethanol	2/322	119/18800	0.607482	0.754785	0.709005	ACTR2/FGF19	2
BP	GO:2000278	regulation of DNA biosynthetic process	2/322	119/18800	0.607482	0.754785	0.709005	SMOC2/MEN1	2
BP	GO:0006109	regulation of carbohydrate metabolic process	3/322	183/18800	0.609504	0.756571	0.710682	MLYCD/SCARB2/PPP1R3G	3
BP	GO:0055001	muscle cell development	3/322	183/18800	0.609504	0.756571	0.710682	CSRP1/DYSF/RYR1	3
BP	GO:0099504	synaptic vesicle cycle	3/322	183/18800	0.609504	0.756571	0.710682	P2RX1/CTBP2/DNAJC5	3
BP	GO:0006913	nucleocytoplasmic transport	5/322	308/18800	0.609971	0.756668	0.710773	XPO4/ANP32A/IPO9/TCF7L2/SMURF1	5
BP	GO:0051169	nuclear transport	5/322	308/18800	0.609971	0.756668	0.710773	XPO4/ANP32A/IPO9/TCF7L2/SMURF1	5
BP	GO:0002460	adaptive immune response based on somatic recombination of immune receptors built from immunoglobulin superfamily domains	6/322	370/18800	0.610599	0.757205	0.711278	UNC13D/HLX/EPHB2/TCIRG1/DENND1B/IRF7	6
BP	GO:1901361	organic cyclic compound catabolic process	8/322	494/18800	0.613524	0.758346	0.71235	PRKCA/STS/PDE10A/IDO2/MLYCD/ZFP36/TNRC6C/NTHL1	8
MF	GO:0031406	carboxylic acid binding	3/332	173/18410	0.606432	0.758834	0.708535	P4HTM/PC/SLC19A1	3
BP	GO:0009416	response to light stimulus	5/322	310/18800	0.61568	0.76035	0.714232	PER2/TRPC3/ID2/RGS9/MEN1	5
BP	GO:0000956	nuclear-transcribed mRNA catabolic process	2/322	121/18800	0.616561	0.760471	0.714346	ZFP36/TNRC6C	2
BP	GO:0006690	icosanoid metabolic process	2/322	121/18800	0.616561	0.760471	0.714346	MGLL/PLA2G2F	2
BP	GO:0030282	bone mineralization	2/322	121/18800	0.616561	0.760471	0.714346	BMP7/LTBP3	2
BP	GO:0051209	release of sequestered calcium ion into cytosol	2/322	121/18800	0.616561	0.760471	0.714346	PDPK1/RYR1	2
BP	GO:0017148	negative regulation of translation	4/322	248/18800	0.616836	0.760568	0.714437	MRPL13/ZFP36/TNRC6C/CELF4	4
BP	GO:0002040	sprouting angiogenesis	3/322	186/18800	0.620492	0.762846	0.716577	EPHA2/PDPK1/CDH13	3
BP	GO:0030308	negative regulation of cell growth	3/322	186/18800	0.620492	0.762846	0.716577	SH3BP4/OSGIN1/VGLL4	3
BP	GO:0007613	memory	2/322	122/18800	0.62104	0.762846	0.716577	BRINP1/ADCY8	2
BP	GO:0051283	negative regulation of sequestering of calcium ion	2/322	122/18800	0.62104	0.762846	0.716577	PDPK1/RYR1	2
BP	GO:0071901	negative regulation of protein serine/threonine kinase activity	2/322	122/18800	0.62104	0.762846	0.716577	BMP7/MEN1	2
BP	GO:0090257	regulation of muscle system process	4/322	250/18800	0.623132	0.765104	0.718697	PRKCA/P2RX1/TRPC3/GLRX3	4
BP	GO:0051896	regulation of protein kinase B signaling	3/322	187/18800	0.624108	0.765104	0.718697	EPHA2/TCF7L2/PHLDA3	3
BP	GO:0060070	canonical Wnt signaling pathway	5/322	313/18800	0.624151	0.765104	0.718697	ANKRD6/CYLD/DLX5/TCF7L2/SMURF2	5
BP	GO:1901214	regulation of neuron death	5/322	313/18800	0.624151	0.765104	0.718697	TFAP2B/ITGB2/DNAJC5/CAPN2/NCOA7	5
BP	GO:0010906	regulation of glucose metabolic process	2/322	123/18800	0.625479	0.765104	0.718697	MLYCD/PPP1R3G	2
BP	GO:0097237	cellular response to toxic substance	2/322	123/18800	0.625479	0.765104	0.718697	BMP7/MTARC1	2
BP	GO:0032259	methylation	6/322	376/18800	0.626149	0.765104	0.718697	SNRPD3/GFI1/TARBP1/METTL8/TRMT44/MEN1	6
BP	GO:1902806	regulation of cell cycle G1/S phase transition	3/322	188/18800	0.6277	0.7657	0.719257	TBX2/ID2/MEN1	3
BP	GO:0060326	cell chemotaxis	5/322	315/18800	0.629737	0.767391	0.720846	EPHA2/ARHGEF16/ITGB2/BCAR1/SMOC2	5
BP	GO:0046660	female sex differentiation	2/322	124/18800	0.629877	0.767391	0.720846	FOXC1/LHFPL2	2
BP	GO:0051224	negative regulation of protein transport	2/322	124/18800	0.629877	0.767391	0.720846	NDFIP2/RAB11FIP3	2
BP	GO:0051282	regulation of sequestering of calcium ion	2/322	124/18800	0.629877	0.767391	0.720846	PDPK1/RYR1	2
MF	GO:0099094	ligand-gated cation channel activity	2/332	115/18410	0.617037	0.769418	0.718417	P2RX1/RYR1	2
CC	GO:0090575	RNA polymerase II transcription regulator complex	4/336	230/19594	0.558238	0.769549	0.697176	ASCC3/MAF/STAT1/TCF7L2	4
BP	GO:0070663	regulation of leukocyte proliferation	4/322	254/18800	0.635528	0.771131	0.724359	SH3RF1/EPHB2/PLA2G2F/ZP4	4
BP	GO:0046700	heterocycle catabolic process	7/322	443/18800	0.638091	0.773999	0.727053	PRKCA/PDE10A/IDO2/MLYCD/ZFP36/TNRC6C/NTHL1	7
CC	GO:0034702	ion channel complex	5/336	294/19594	0.569694	0.774572	0.701726	KCNN4/TRPC3/CACNA1H/CLIC6/RYR1	5
CC	GO:1905368	peptidase complex	2/336	111/19594	0.570166	0.774572	0.701726	CAPN2/PSMA6	2
BP	GO:0042326	negative regulation of phosphorylation	6/322	382/18800	0.641339	0.776242	0.72916	PDPK1/EPHB2/BMP7/DEPTOR/PIK3IP1/MEN1	6
BP	GO:0045927	positive regulation of growth	4/322	256/18800	0.641627	0.776349	0.72926	NEDD4L/HLX/TBX2/SMURF1	4
BP	GO:0034968	histone lysine methylation	2/322	127/18800	0.642831	0.777563	0.730401	GFI1/MEN1	2
BP	GO:0034976	response to endoplasmic reticulum stress	4/322	257/18800	0.644651	0.778621	0.731395	RNF186/TMEM129/LPCAT3/TTC23L	4
BP	GO:0007368	determination of left/right symmetry	2/322	128/18800	0.647069	0.77905	0.731798	TBX2/NOTO	2
BP	GO:0045931	positive regulation of mitotic cell cycle	2/322	128/18800	0.647069	0.77905	0.731798	PRKCA/SMOC2	2
BP	GO:0051208	sequestering of calcium ion	2/322	128/18800	0.647069	0.77905	0.731798	PDPK1/RYR1	2
BP	GO:1904950	negative regulation of establishment of protein localization	2/322	128/18800	0.647069	0.77905	0.731798	NDFIP2/RAB11FIP3	2
MF	GO:0015291	secondary active transmembrane transporter activity	4/332	240/18410	0.631575	0.779639	0.72796	SLC6A7/SLC35C1/SLC2A10/SLC19A1	4
MF	GO:0106310	protein serine kinase activity	6/332	360/18410	0.633932	0.779639	0.72796	PRKCA/PDPK1/STK32B/MAP2K2/CDK18/PAK4	6
BP	GO:0032868	response to insulin	4/322	259/18800	0.65065	0.782313	0.734863	PDPK1/BAIAP2/BCAR1/STAT1	4
BP	GO:0002253	activation of immune response	6/322	386/18800	0.651259	0.782313	0.734863	KCNN4/PLCL2/BCAR1/LCP2/LAPTM5/DENND1B	6
BP	GO:0035601	protein deacylation	2/322	129/18800	0.651267	0.782313	0.734863	PER2/RCOR1	2
BP	GO:0044270	cellular nitrogen compound catabolic process	7/322	449/18800	0.651961	0.782313	0.734863	PRKCA/PDE10A/IDO2/MLYCD/ZFP36/TNRC6C/NTHL1	7
CC	GO:0000151	ubiquitin ligase complex	5/336	302/19594	0.593549	0.783673	0.709971	ASB1/PEF1/RNF144B/KCTD5/SMURF2	5
CC	GO:0099634	postsynaptic specialization membrane	2/336	116/19594	0.594178	0.783673	0.709971	SORCS2/RGS9	2
BP	GO:0006310	DNA recombination	5/322	324/18800	0.654244	0.784527	0.736943	TONSL/NFRKB/RAD51D/BCL11B/ACTR2	5
BP	GO:0070482	response to oxygen levels	5/322	324/18800	0.654244	0.784527	0.736943	BNIP3/BMP7/RWDD3/CAPN2/RYR1	5
BP	GO:0035303	regulation of dephosphorylation	2/322	130/18800	0.655426	0.785702	0.738046	PPP1R7/PPP6R1	2
BP	GO:0099003	vesicle-mediated transport in synapse	3/322	197/18800	0.658965	0.788241	0.740432	P2RX1/CTBP2/DNAJC5	3
BP	GO:0034219	carbohydrate transmembrane transport	2/322	131/18800	0.659545	0.788449	0.740627	FGF19/SLC2A10	2
BP	GO:0050853	B cell receptor signaling pathway	2/322	131/18800	0.659545	0.788449	0.740627	PLCL2/BCAR1	2
MF	GO:0016746	acyltransferase activity	4/332	244/18410	0.644433	0.788746	0.736464	ATE1/ZDHHC16/LPCAT3/LCAT	4
MF	GO:0005267	potassium channel activity	2/332	121/18410	0.644638	0.788746	0.736464	KCNN4/KCNH8	2
MF	GO:0051082	unfolded protein binding	2/332	121/18410	0.644638	0.788746	0.736464	CRYAA/DNAJA2	2
BP	GO:0016042	lipid catabolic process	5/322	327/18800	0.66218	0.790921	0.742949	RAB7A/STS/MGLL/MLYCD/PLA2G2F	5
BP	GO:0000723	telomere maintenance	2/322	132/18800	0.663624	0.790921	0.742949	ZNF827/RAD51D	2
BP	GO:0006612	protein targeting to membrane	2/322	132/18800	0.663624	0.790921	0.742949	ITGB2/MICALL1	2
CC	GO:0099055	integral component of postsynaptic membrane	2/336	118/19594	0.603499	0.791687	0.717231	EPHB2/P2RX1	2
[truncated: 330 more rows]

## Sheet: Control
Supplementary Table 4: Enrichment results for Gene Ontology (GO) and metabolic pathways obtained for the genes harboring the differentially methylated regions (DMRs) hypermethylated in the nutritional protein restriction (NPR-sheet) group or hypermethylated in the control group (Control_sheet).
ONTOLOGY	ID	Description	GeneRatio	BgRatio	pvalue	p.adjust	qvalue	geneID	Count
BP	GO:0001667	ameboidal-type cell migration	22/288	480/18800	5.27128e-06	0.0222764	0.0199587	KANK2/ARHGEF7/PPARD/PLCG2/APOA1/MAP2K3/CLASP1/GATA3/EPHB4/CCBE1/SMOC2/SASH1/PLXND1/PDLIM1/RET/AMOTL1/HMGB1/EDN2/DDR2/NR4A1/RTN4/EGR3	22
BP	GO:0010631	epithelial cell migration	17/288	358/18800	4.06287e-05	0.0564969	0.0506188	KANK2/PPARD/PLCG2/APOA1/MAP2K3/CLASP1/GATA3/EPHB4/CCBE1/SMOC2/SASH1/PLXND1/HMGB1/EDN2/NR4A1/RTN4/EGR3	17
BP	GO:0090132	epithelium migration	17/288	361/18800	4.50839e-05	0.0564969	0.0506188	KANK2/PPARD/PLCG2/APOA1/MAP2K3/CLASP1/GATA3/EPHB4/CCBE1/SMOC2/SASH1/PLXND1/HMGB1/EDN2/NR4A1/RTN4/EGR3	17
BP	GO:0090130	tissue migration	17/288	366/18800	5.34756e-05	0.0564969	0.0506188	KANK2/PPARD/PLCG2/APOA1/MAP2K3/CLASP1/GATA3/EPHB4/CCBE1/SMOC2/SASH1/PLXND1/HMGB1/EDN2/NR4A1/RTN4/EGR3	17
BP	GO:0048483	autonomic nervous system development	6/288	48/18800	8.76831e-05	0.0741097	0.0663992	PLXNA4/KIF26A/NAV2/GATA3/RET/CTNNB1	6
CC	GO:0098793	presynapse	18/300	492/19594	0.000618971	0.108136	0.096011	CPLX1/CTBP2/SLC8A3/KCNJ9/STX10/CLCN5/MCTP1/ATP2B2/PPFIA1/RAB40C/DOC2B/SLC29A4/NR4A1/PRKCG/SYT8/TH/CTNNB1/SLC18A1	18
CC	GO:0070369	beta-catenin-TCF7L2 complex	2/300	3/19594	0.000693846	0.108136	0.096011	TCF4/CTNNB1	2
CC	GO:1990907	beta-catenin-TCF complex	3/300	13/19594	0.000906931	0.108136	0.096011	TLE3/TCF4/CTNNB1	3
CC	GO:0005667	transcription regulator complex	17/300	483/19594	0.0013252	0.108136	0.096011	BARX2/PRDM16/BRF1/NR5A2/CTBP2/MYF6/RCOR1/RXRA/PDLIM1/LDB2/TLE3/HMGB1/NR4A1/TFDP1/ASCL5/TCF4/CTNNB1	17
CC	GO:0071664	catenin-TCF7L2 complex	2/300	4/19594	0.00137364	0.108136	0.096011	TCF4/CTNNB1	2
CC	GO:0098688	parallel fiber to Purkinje cell synapse	3/300	15/19594	0.00141047	0.108136	0.096011	KCNJ9/ATP2B2/SLC16A3	3
MF	GO:0005388	P-type calcium transporter activity	3/298	9/18410	0.000328098	0.142852	0.125472	ATP2B2/ATP2C2/ATP2A3	3
MF	GO:0001221	transcription coregulator binding	8/298	108/18410	0.000372495	0.142852	0.125472	PPARD/NR5A2/CTBP2/GATA3/VGLL4/RXRA/ZBTB49/CTNNB1	8
BP	GO:0010720	positive regulation of cell development	14/288	297/18800	0.000208935	0.14716	0.131849	ARHGEF7/APOA1/CXCL12/PLXNA4/SHOX2/MAN2A1/UNC13D/NTN1/MYF6/PLXND1/RET/PRKCH/ROBO2/CTNNB1	14
BP	GO:0044344	cellular response to fibroblast growth factor stimulus	8/288	113/18800	0.000350954	0.150061	0.134448	RAB14/GATA3/NDST1/SMOC2/TRIM71/NR4A1/CTNNB1/EGR3	8
BP	GO:0032623	interleukin-2 production	6/288	63/18800	0.00040074	0.150061	0.134448	PLCG2/GATA3/CD83/PRKCQ/TNFAIP3/TRAF2	6
BP	GO:0032663	regulation of interleukin-2 production	6/288	63/18800	0.00040074	0.150061	0.134448	PLCG2/GATA3/CD83/PRKCQ/TNFAIP3/TRAF2	6
BP	GO:0045453	bone resorption	6/288	63/18800	0.00040074	0.150061	0.134448	PLEKHM1/TNFRSF11A/TF/NCDN/TNFAIP3/CTNNB1	6
BP	GO:0001659	temperature homeostasis	10/288	177/18800	0.000413721	0.150061	0.134448	PLCL2/KDM6B/PRDM16/TNFRSF11A/CIDEA/GRB10/CNOT3/IL15/TLE3/EDN2	10
BP	GO:0001505	regulation of neurotransmitter levels	11/288	213/18800	0.000463048	0.150061	0.134448	CPLX1/CTBP2/MCTP1/PAH/DOC2B/SLC29A4/NR4A1/PRKCG/SYT8/TH/SLC18A1	11
BP	GO:0043507	positive regulation of JUN kinase activity	5/288	43/18800	0.000487061	0.150061	0.134448	TLR9/TNFRSF11A/SASH1/TRAF2/FZD10	5
BP	GO:0071774	response to fibroblast growth factor	8/288	119/18800	0.000497126	0.150061	0.134448	RAB14/GATA3/NDST1/SMOC2/TRIM71/NR4A1/CTNNB1/EGR3	8
BP	GO:0034163	regulation of toll-like receptor 9 signaling pathway	3/288	11/18800	0.000535904	0.150982	0.135273	TLR9/HMGB1/RTN4	3
BP	GO:0003007	heart morphogenesis	12/288	254/18800	0.000575143	0.151791	0.135998	SHOX2/TBX3/GATA3/EPHB4/COL5A1/PLXND1/TMEM100/ZMIZ1/ROBO2/TH/CTNNB1/RTN4	12
BP	GO:0021564	vagus nerve development	2/288	3/18800	0.000694505	0.151791	0.135998	PLXNA4/NAV2	2
BP	GO:0032425	positive regulation of mismatch repair	2/288	3/18800	0.000694505	0.151791	0.135998	HMGB1/PRKCG	2
BP	GO:0050919	negative chemotaxis	5/288	47/18800	0.000738423	0.151791	0.135998	APOA1/PLXNA4/LRTM1/NTN1/ROBO2	5
BP	GO:0050678	regulation of epithelial cell proliferation	15/288	382/18800	0.00085883	0.151791	0.135998	PPARD/CXCL12/CDKN1C/KLF9/SERPINB5/GATA3/F3/MIRLET7B/HMGB1/TNFAIP3/NR4A1/XDH/CTNNB1/RTN4/EGR3	15
BP	GO:0035924	cellular response to vascular endothelial growth factor stimulus	6/288	74/18800	0.000949683	0.151791	0.135998	MAP2K3/CCBE1/SMOC2/NR4A1/XDH/EGR3	6
BP	GO:0007411	axon guidance	11/288	234/18800	0.00100694	0.151791	0.135998	CXCL12/PLXNA4/GATA3/LRTM1/EPHB4/NTN1/PLXND1/RET/ETV1/PRKCQ/ROBO2	11
BP	GO:0006909	phagocytosis	13/288	310/18800	0.00104083	0.151791	0.135998	RAB14/PLCG2/APOA1/UNC13D/XKR5/IL15/MST1R/ICAM3/HMGB1/CORO1A/PRKCG/TUB/VAV2	13
BP	GO:0097485	neuron projection guidance	11/288	235/18800	0.00104234	0.151791	0.135998	CXCL12/PLXNA4/GATA3/LRTM1/EPHB4/NTN1/PLXND1/RET/ETV1/PRKCQ/ROBO2	11
BP	GO:0001894	tissue homeostasis	12/288	272/18800	0.0010449	0.151791	0.135998	PLEKHM1/TLR9/TNFRSF11A/TF/LDB2/NCDN/KRAS/CORO1A/TNFAIP3/TJP2/TUB/CTNNB1	12
BP	GO:0048732	gland development	16/288	431/18800	0.00105472	0.151791	0.135998	APOA1/TNFRSF11A/CDKN1C/TBX3/MAN2A1/UMPS/SERPINB5/GATA3/NTN1/PLXND1/ATP2C2/TG/TNFAIP3/XDH/CTNNB1/RTN4	16
BP	GO:0030879	mammary gland development	8/288	135/18800	0.00113851	0.151791	0.135998	TNFRSF11A/TBX3/UMPS/GATA3/NTN1/ATP2C2/XDH/RTN4	8
BP	GO:0050772	positive regulation of axonogenesis	6/288	77/18800	0.00116995	0.151791	0.135998	CXCL12/PLXNA4/SHOX2/NTN1/PLXND1/ROBO2	6
BP	GO:0035115	embryonic forelimb morphogenesis	4/288	31/18800	0.00122492	0.151791	0.135998	SHOX2/TBX3/CACNA1C/CTNNB1	4
BP	GO:0043542	endothelial cell migration	12/288	279/18800	0.00129822	0.151791	0.135998	APOA1/MAP2K3/GATA3/EPHB4/CCBE1/SMOC2/SASH1/PLXND1/HMGB1/EDN2/NR4A1/EGR3	12
BP	GO:0060249	anatomical structure homeostasis	13/288	319/18800	0.001347	0.151791	0.135998	PLEKHM1/TLR9/TNFRSF11A/TF/ATP2B2/LDB2/NCDN/KRAS/CORO1A/TNFAIP3/TJP2/TUB/CTNNB1	13
BP	GO:0006363	termination of RNA polymerase I transcription	2/288	4/18800	0.00137494	0.151791	0.135998	CAVIN1/TTF1	2
BP	GO:0015842	aminergic neurotransmitter loading into synaptic vesicle	2/288	4/18800	0.00137494	0.151791	0.135998	TH/SLC18A1	2
BP	GO:0021563	glossopharyngeal nerve development	2/288	4/18800	0.00137494	0.151791	0.135998	PLXNA4/NAV2	2
BP	GO:0032423	regulation of mismatch repair	2/288	4/18800	0.00137494	0.151791	0.135998	HMGB1/PRKCG	2
BP	GO:0035799	ureter maturation	2/288	4/18800	0.00137494	0.151791	0.135998	GATA3/RET	2
BP	GO:0050923	regulation of negative chemotaxis	2/288	4/18800	0.00137494	0.151791	0.135998	PLXNA4/ROBO2	2
BP	GO:0006836	neurotransmitter transport	10/288	207/18800	0.00137947	0.151791	0.135998	CPLX1/CTBP2/MCTP1/DOC2B/SLC29A4/NR4A1/PRKCG/SYT8/TH/SLC18A1	10
BP	GO:0050673	epithelial cell proliferation	16/288	443/18800	0.00140081	0.151791	0.135998	PPARD/APOA1/CXCL12/CDKN1C/KLF9/SERPINB5/GATA3/F3/MIRLET7B/HMGB1/TNFAIP3/NR4A1/XDH/CTNNB1/RTN4/EGR3	16
BP	GO:0010634	positive regulation of epithelial cell migration	9/288	174/18800	0.00148402	0.156787	0.140475	PLCG2/MAP2K3/CLASP1/GATA3/CCBE1/SMOC2/SASH1/HMGB1/RTN4	9
BP	GO:0006654	phosphatidic acid biosynthetic process	4/288	33/18800	0.00155523	0.160302	0.143624	AGPAT3/PNPLA3/ACP6/DGKD	4
BP	GO:0045780	positive regulation of bone resorption	3/288	16/18800	0.00171846	0.163555	0.146538	PLEKHM1/TNFRSF11A/TF	3
BP	GO:0032212	positive regulation of telomere maintenance via telomerase	4/288	34/18800	0.00174159	0.163555	0.146538	PRKCQ/TNKS/CTNNB1/POT1	4
BP	GO:0032743	positive regulation of interleukin-2 production	4/288	34/18800	0.00174159	0.163555	0.146538	PLCG2/CD83/PRKCQ/TRAF2	4
BP	GO:0051973	positive regulation of telomerase activity	4/288	34/18800	0.00174159	0.163555	0.146538	PRKCQ/TNKS/CTNNB1/POT1	4
BP	GO:0106106	cold-induced thermogenesis	8/288	146/18800	0.00187541	0.168628	0.151083	PLCL2/KDM6B/PRDM16/CIDEA/GRB10/CNOT3/IL15/TLE3	8
BP	GO:0120161	regulation of cold-induced thermogenesis	8/288	146/18800	0.00187541	0.168628	0.151083	PLCL2/KDM6B/PRDM16/CIDEA/GRB10/CNOT3/IL15/TLE3	8
BP	GO:0008543	fibroblast growth factor receptor signaling pathway	6/288	85/18800	0.00194966	0.171651	0.153792	RAB14/GATA3/NDST1/SMOC2/TRIM71/CTNNB1	6
BP	GO:0034103	regulation of tissue remodeling	6/288	86/18800	0.00206947	0.178481	0.159911	PLEKHM1/TNFRSF11A/TF/IL15/DDR2/TNFAIP3	6
BP	GO:0043506	regulation of JUN kinase activity	5/288	60/18800	0.00223716	0.180563	0.161777	TLR9/TNFRSF11A/SASH1/TRAF2/FZD10	5
BP	GO:0034165	positive regulation of toll-like receptor 9 signaling pathway	2/288	5/18800	0.00226838	0.180563	0.161777	HMGB1/RTN4	2
BP	GO:0060931	sinoatrial node cell development	2/288	5/18800	0.00226838	0.180563	0.161777	SHOX2/TBX3	2
BP	GO:2000172	regulation of branching morphogenesis of a nerve	2/288	5/18800	0.00226838	0.180563	0.161777	SHOX2/RTN4	2
BP	GO:0046849	bone remodeling	6/288	88/18800	0.00232568	0.180563	0.161777	PLEKHM1/TNFRSF11A/TF/NCDN/TNFAIP3/CTNNB1	6
BP	GO:0046473	phosphatidic acid metabolic process	4/288	37/18800	0.0023927	0.180563	0.161777	AGPAT3/PNPLA3/ACP6/DGKD	4
BP	GO:1904358	positive regulation of telomere maintenance via telomere lengthening	4/288	37/18800	0.0023927	0.180563	0.161777	PRKCQ/TNKS/CTNNB1/POT1	4
BP	GO:0050770	regulation of axonogenesis	8/288	154/18800	0.00261573	0.188949	0.16929	CXCL12/PLXNA4/SHOX2/NTN1/PLXND1/RET/ROBO2/RTN4	8
BP	GO:0035136	forelimb morphogenesis	4/288	38/18800	0.00264239	0.188949	0.16929	SHOX2/TBX3/CACNA1C/CTNNB1	4
BP	GO:0042060	wound healing	15/288	429/18800	0.00266814	0.188949	0.16929	ITPK1/PPARD/NLRP6/PLCG2/SERPIND1/CLASP1/F3/COL5A1/SMOC2/TEC/SCUBE1/PRKCQ/DGKD/TNFAIP3/VAV2	15
BP	GO:0007599	hemostasis	10/288	227/18800	0.00271348	0.188949	0.16929	ITPK1/PLCG2/SERPIND1/F3/TEC/SCUBE1/FLI1/PRKCQ/DGKD/VAV2	10
BP	GO:0007409	axonogenesis	15/288	430/18800	0.00272737	0.188949	0.16929	PARD6B/CXCL12/PLXNA4/SHOX2/GATA3/LRTM1/EPHB4/NTN1/PLXND1/RET/ETV1/PRKCQ/EDN2/ROBO2/RTN4	15
BP	GO:0034162	toll-like receptor 9 signaling pathway	3/288	19/18800	0.00287429	0.19211	0.172122	TLR9/HMGB1/RTN4	3
BP	GO:0048643	positive regulation of skeletal muscle tissue development	3/288	19/18800	0.00287429	0.19211	0.172122	SHOX2/MYF6/CTNNB1	3
BP	GO:0042401	cellular biogenic amine biosynthetic process	4/288	39/18800	0.00290938	0.19211	0.172122	GATA3/SMOX/PAH/TH	4
CC	GO:0045178	basal part of cell	11/300	269/19594	0.00301361	0.198037	0.175831	TLR9/CLASP1/TF/ATP2B2/SLC38A3/ATP2C2/SLC19A1/MST1R/SLC29A4/SLC16A3/CTNNB1	11
BP	GO:0061564	axon development	16/288	479/18800	0.00306053	0.198981	0.178279	PARD6B/CXCL12/PLXNA4/SHOX2/PTPRF/GATA3/LRTM1/EPHB4/NTN1/PLXND1/RET/ETV1/PRKCQ/EDN2/ROBO2/RTN4	16
BP	GO:1990845	adaptive thermogenesis	8/288	159/18800	0.0031833	0.201476	0.180514	PLCL2/KDM6B/PRDM16/CIDEA/GRB10/CNOT3/IL15/TLE3	8
BP	GO:0009309	amine biosynthetic process	4/288	40/18800	0.00319424	0.201476	0.180514	GATA3/SMOX/PAH/TH	4
BP	GO:0060921	sinoatrial node cell differentiation	2/288	6/18800	0.00336819	0.206289	0.184826	SHOX2/TBX3	2
BP	GO:0061643	chemorepulsion of axon	2/288	6/18800	0.00336819	0.206289	0.184826	PLXNA4/NTN1	2
BP	GO:0032733	positive regulation of interleukin-10 production	4/288	41/18800	0.00349754	0.208177	0.186518	TLR9/PLCG2/CD83/HMGB1	4
BP	GO:0045124	regulation of bone resorption	4/288	41/18800	0.00349754	0.208177	0.186518	PLEKHM1/TNFRSF11A/TF/TNFAIP3	4
BP	GO:0007252	I-kappaB phosphorylation	3/288	21/18800	0.00385697	0.223902	0.200607	TLR9/PLCG2/TRAF2	3
BP	GO:0061180	mammary gland epithelium development	5/288	68/18800	0.00386769	0.223902	0.200607	TBX3/GATA3/NTN1/ATP2C2/RTN4	5
BP	GO:0050764	regulation of phagocytosis	6/288	99/18800	0.00418396	0.233268	0.208998	PLCG2/APOA1/IL15/HMGB1/PRKCG/TUB	6
BP	GO:0015837	amine transport	6/288	100/18800	0.00439516	0.233268	0.208998	CXCL12/SLC38A3/SLC22A16/SYT8/TH/SLC18A1	6
BP	GO:0009713	catechol-containing compound biosynthetic process	3/288	22/18800	0.00441586	0.233268	0.208998	GATA3/PAH/TH	3
BP	GO:0031338	regulation of vesicle fusion	3/288	22/18800	0.00441586	0.233268	0.208998	CPLX1/DOC2B/CORO1A	3
BP	GO:0042423	catecholamine biosynthetic process	3/288	22/18800	0.00441586	0.233268	0.208998	GATA3/PAH/TH	3
BP	GO:0048485	sympathetic nervous system development	3/288	22/18800	0.00441586	0.233268	0.208998	PLXNA4/GATA3/CTNNB1	3
BP	GO:0071305	cellular response to vitamin D	3/288	22/18800	0.00441586	0.233268	0.208998	KANK2/RXRA/IL15	3
BP	GO:0001878	response to yeast	2/288	7/18800	0.00466787	0.237668	0.21294	PLCG2/MPO	2
BP	GO:1900748	positive regulation of vascular endothelial growth factor signaling pathway	2/288	7/18800	0.00466787	0.237668	0.21294	CCBE1/SMOC2	2
BP	GO:1903721	positive regulation of I-kappaB phosphorylation	2/288	7/18800	0.00466787	0.237668	0.21294	PLCG2/TRAF2	2
BP	GO:1900120	regulation of receptor binding	3/288	23/18800	0.00502131	0.25262	0.226336	PLCL2/PTPRF/ATP2A3	3
BP	GO:2000573	positive regulation of DNA biosynthetic process	5/288	73/18800	0.00523965	0.260503	0.2334	SMOC2/PRKCQ/TNKS/CTNNB1/POT1	5
BP	GO:0050679	positive regulation of epithelial cell proliferation	9/288	211/18800	0.00536953	0.260598	0.233484	CXCL12/F3/MIRLET7B/HMGB1/TNFAIP3/NR4A1/CTNNB1/RTN4/EGR3	9
BP	GO:0048771	tissue remodeling	8/288	174/18800	0.00547253	0.260598	0.233484	PLEKHM1/TNFRSF11A/TF/NCDN/IL15/DDR2/TNFAIP3/CTNNB1	8
BP	GO:0021801	cerebral cortex radial glia-guided migration	3/288	24/18800	0.00567435	0.260598	0.233484	ZMIZ1/CTNNB1/RTN4	3
BP	GO:0022030	telencephalon glial cell migration	3/288	24/18800	0.00567435	0.260598	0.233484	ZMIZ1/CTNNB1/RTN4	3
BP	GO:0038095	Fc-epsilon receptor signaling pathway	3/288	24/18800	0.00567435	0.260598	0.233484	PLCG2/PRKCQ/VAV2	3
BP	GO:1901863	positive regulation of muscle tissue development	3/288	24/18800	0.00567435	0.260598	0.233484	SHOX2/MYF6/CTNNB1	3
BP	GO:0051972	regulation of telomerase activity	4/288	47/18800	0.00573487	0.260598	0.233484	PRKCQ/TNKS/CTNNB1/POT1	4
BP	GO:0120163	negative regulation of cold-induced thermogenesis	4/288	47/18800	0.00573487	0.260598	0.233484	PLCL2/CIDEA/IL15/TLE3	4
BP	GO:0006477	protein sulfation	2/288	8/18800	0.00616109	0.264164	0.23668	TPST2/NDST1	2
BP	GO:0042421	norepinephrine biosynthetic process	2/288	8/18800	0.00616109	0.264164	0.23668	GATA3/TH	2
BP	GO:0045743	positive regulation of fibroblast growth factor receptor signaling pathway	2/288	8/18800	0.00616109	0.264164	0.23668	SMOC2/CTNNB1	2
BP	GO:0090091	positive regulation of extracellular matrix disassembly	2/288	8/18800	0.00616109	0.264164	0.23668	CLASP1/DDR2	2
BP	GO:0098700	neurotransmitter loading into synaptic vesicle	2/288	8/18800	0.00616109	0.264164	0.23668	TH/SLC18A1	2
BP	GO:0034121	regulation of toll-like receptor signaling pathway	5/288	76/18800	0.00621091	0.264164	0.23668	TLR9/NLRP6/HMGB1/TNFAIP3/RTN4	5
BP	GO:0050878	regulation of body fluid levels	13/288	382/18800	0.00626143	0.264164	0.23668	ITPK1/NLRP6/PLCG2/SERPIND1/UMPS/F3/TEC/SCUBE1/FLI1/PRKCQ/DGKD/VAV2/XDH	13
BP	GO:0032104	regulation of response to extracellular stimulus	3/288	25/18800	0.00637595	0.264164	0.23668	KANK2/RXRA/PRKCG	3
BP	GO:0032107	regulation of response to nutrient levels	3/288	25/18800	0.00637595	0.264164	0.23668	KANK2/RXRA/PRKCG	3
BP	GO:0046850	regulation of bone remodeling	4/288	49/18800	0.00665216	0.268265	0.240354	PLEKHM1/TNFRSF11A/TF/TNFAIP3	4
BP	GO:0097300	programmed necrotic cell death	4/288	49/18800	0.00665216	0.268265	0.240354	ITPK1/NLRP6/ZBP1/TRAF2	4
BP	GO:0090174	organelle membrane fusion	6/288	109/18800	0.00666537	0.268265	0.240354	PLEKHM1/CPLX1/RCC1L/STX10/DOC2B/CORO1A	6
BP	GO:0007269	neurotransmitter secretion	7/288	145/18800	0.00707153	0.2702	0.242087	CPLX1/CTBP2/MCTP1/DOC2B/NR4A1/PRKCG/SYT8	7
BP	GO:0099643	signal release from synapse	7/288	145/18800	0.00707153	0.2702	0.242087	CPLX1/CTBP2/MCTP1/DOC2B/NR4A1/PRKCG/SYT8	7
BP	GO:0032878	regulation of establishment or maintenance of cell polarity	3/288	26/18800	0.00712698	0.2702	0.242087	GATA3/LLGL2/ANKFN1	3
BP	GO:0048641	regulation of skeletal muscle tissue development	3/288	26/18800	0.00712698	0.2702	0.242087	SHOX2/MYF6/CTNNB1	3
BP	GO:0007596	blood coagulation	9/288	221/18800	0.00720235	0.2702	0.242087	ITPK1/PLCG2/SERPIND1/F3/TEC/SCUBE1/PRKCQ/DGKD/VAV2	9
BP	GO:0001938	positive regulation of endothelial cell proliferation	6/288	111/18800	0.00726748	0.2702	0.242087	CXCL12/F3/MIRLET7B/HMGB1/NR4A1/EGR3	6
BP	GO:0099504	synaptic vesicle cycle	8/288	183/18800	0.00734924	0.2702	0.242087	CPLX1/CTBP2/DOC2B/PRKCG/SYT8/TH/CTNNB1/SLC18A1	8
BP	GO:0050769	positive regulation of neurogenesis	9/288	222/18800	0.00740907	0.2702	0.242087	CXCL12/PLXNA4/SHOX2/MAN2A1/NTN1/PLXND1/PRKCH/ROBO2/CTNNB1	9
BP	GO:0030099	myeloid cell differentiation	13/288	391/18800	0.00754761	0.2702	0.242087	L3MBTL1/CBFA2T3/TNFRSF11A/CDKN1C/GATA3/RCOR1/TF/IKZF1/FLI1/IL15/TESC/PIK3R1/CTNNB1	13
BP	GO:0010890	positive regulation of sequestering of triglyceride	2/288	9/18800	0.00784166	0.2702	0.242087	CIDEA/PLIN2	2
BP	GO:0034351	negative regulation of glial cell apoptotic process	2/288	9/18800	0.00784166	0.2702	0.242087	PRKCH/TRAF2	2
BP	GO:0044851	hair cycle phase	2/288	9/18800	0.00784166	0.2702	0.242087	GAL/CTNNB1	2
BP	GO:0048743	positive regulation of skeletal muscle fiber development	2/288	9/18800	0.00784166	0.2702	0.242087	SHOX2/MYF6	2
BP	GO:0048819	regulation of hair follicle maturation	2/288	9/18800	0.00784166	0.2702	0.242087	GAL/CTNNB1	2
BP	GO:0060926	cardiac pacemaker cell development	2/288	9/18800	0.00784166	0.2702	0.242087	SHOX2/TBX3	2
BP	GO:0070562	regulation of vitamin D receptor signaling pathway	2/288	9/18800	0.00784166	0.2702	0.242087	KANK2/RXRA	2
BP	GO:1903719	regulation of I-kappaB phosphorylation	2/288	9/18800	0.00784166	0.2702	0.242087	PLCG2/TRAF2	2
BP	GO:0010875	positive regulation of cholesterol efflux	3/288	27/18800	0.00792825	0.2702	0.242087	APOA1/ABCG1/RXRA	3
BP	GO:1900746	regulation of vascular endothelial growth factor signaling pathway	3/288	27/18800	0.00792825	0.2702	0.242087	CCBE1/SMOC2/XDH	3
BP	GO:0021675	nerve development	5/288	81/18800	0.00809987	0.272933	0.244536	PLXNA4/NAV2/RET/PRKCG/CTNNB1	5
BP	GO:0090596	sensory organ morphogenesis	10/288	266/18800	0.00814914	0.272933	0.244536	TBX3/MAN2A1/GATA3/NTN1/COL5A1/SDK2/PLS1/RDH13/TH/CTNNB1	10
BP	GO:0032206	positive regulation of telomere maintenance	4/288	52/18800	0.00820219	0.272933	0.244536	PRKCQ/TNKS/CTNNB1/POT1	4
BP	GO:0050817	coagulation	9/288	226/18800	0.00828165	0.273424	0.244976	ITPK1/PLCG2/SERPIND1/F3/TEC/SCUBE1/PRKCQ/DGKD/VAV2	9
BP	GO:0002237	response to molecule of bacterial origin	12/288	354/18800	0.00871591	0.274861	0.246264	GPR31/TLR9/PPARD/PLCG2/TNFRSF11A/MAP2K3/MPO/SASH1/HMGB1/TNFAIP3/NR4A1/TH	12
BP	GO:0032210	regulation of telomere maintenance via telomerase	4/288	53/18800	0.0087671	0.274861	0.246264	PRKCQ/TNKS/CTNNB1/POT1	4
BP	GO:0000470	maturation of LSU-rRNA	3/288	28/18800	0.00878048	0.274861	0.246264	SNU13/FTSJ3/RPL7L1	3
BP	GO:0003272	endocardial cushion formation	3/288	28/18800	0.00878048	0.274861	0.246264	TBX3/TMEM100/ROBO2	3
BP	GO:0007141	male meiosis I	3/288	28/18800	0.00878048	0.274861	0.246264	TDRD9/DMC1/FOXJ3	3
BP	GO:0034123	positive regulation of toll-like receptor signaling pathway	3/288	28/18800	0.00878048	0.274861	0.246264	TLR9/HMGB1/RTN4	3
BP	GO:1903779	regulation of cardiac conduction	3/288	28/18800	0.00878048	0.274861	0.246264	SLC8A3/ATP2B2/ATP2A3	3
BP	GO:0043406	positive regulation of MAP kinase activity	6/288	116/18800	0.00894346	0.277905	0.248991	TLR9/TNFRSF11A/SASH1/MST1R/TRAF2/FZD10	6
BP	GO:0043410	positive regulation of MAPK cascade	15/288	491/18800	0.00901934	0.278217	0.24927	TLR9/PLCG2/TNFRSF11A/MAP2K3/NDST1/SASH1/MIRLET7B/HCRTR1/RET/MST1R/HMGB1/TRAF2/FZD10/XDH/CTNNB1	15
BP	GO:0045446	endothelial cell differentiation	6/288	117/18800	0.00930922	0.280871	0.251648	KDM6B/SCUBE1/TMEM100/TJP2/XDH/CTNNB1	6
BP	GO:0045661	regulation of myoblast differentiation	4/288	54/18800	0.00935683	0.280871	0.251648	PPARD/TBX3/MYF6/CDON	4
BP	GO:0070588	calcium ion transmembrane transport	11/288	314/18800	0.00936745	0.280871	0.251648	CACNG5/TLR9/PLCG2/SLC8A3/CACNA1C/SLC35G1/ATP2B2/ATP2C2/ATP2A3/IBTK/CORO1A	11
BP	GO:1902547	regulation of cellular response to vascular endothelial growth factor stimulus	3/288	29/18800	0.00968433	0.280871	0.251648	CCBE1/SMOC2/XDH	3
BP	GO:0032754	positive regulation of interleukin-5 production	2/288	10/18800	0.00970353	0.280871	0.251648	GATA3/CRLF2	2
BP	GO:0035860	glial cell-derived neurotrophic factor receptor signaling pathway	2/288	10/18800	0.00970353	0.280871	0.251648	GATA3/RET	2
BP	GO:0043320	natural killer cell degranulation	2/288	10/18800	0.00970353	0.280871	0.251648	UNC13D/CORO1A	2
BP	GO:0048755	branching morphogenesis of a nerve	2/288	10/18800	0.00970353	0.280871	0.251648	SHOX2/RTN4	2
BP	GO:0060920	cardiac pacemaker cell differentiation	2/288	10/18800	0.00970353	0.280871	0.251648	SHOX2/TBX3	2
BP	GO:0050886	endocrine process	5/288	85/18800	0.00987286	0.281899	0.252569	TBX3/GATA3/GAL/KRAS/EDN2	5
BP	GO:0010883	regulation of lipid storage	4/288	55/18800	0.00997178	0.281899	0.252569	PPARD/ABCG1/CIDEA/PLIN2	4
BP	GO:1905952	regulation of lipid localization	7/288	155/18800	0.0100214	0.281899	0.252569	PPARD/APOA1/TNFRSF11A/ABCG1/CIDEA/PLIN2/GAL	7
BP	GO:0051897	positive regulation of protein kinase B signaling	6/288	119/18800	0.0100726	0.281899	0.252569	MYORG/GATA3/F3/RET/MST1R/RTN4	6
BP	GO:2000278	regulation of DNA biosynthetic process	6/288	119/18800	0.0100726	0.281899	0.252569	SMOC2/PRKCQ/TFDP1/TNKS/CTNNB1/POT1	6
BP	GO:0001935	endothelial cell proliferation	8/288	194/18800	0.0102586	0.281912	0.252581	APOA1/CXCL12/F3/MIRLET7B/HMGB1/NR4A1/XDH/EGR3	8
BP	GO:0071897	DNA biosynthetic process	8/288	194/18800	0.0102586	0.281912	0.252581	POLN/POLL/SMOC2/PRKCQ/TFDP1/TNKS/CTNNB1/POT1	8
BP	GO:0019915	lipid storage	5/288	86/18800	0.0103546	0.281912	0.252581	PPARD/APOA1/ABCG1/CIDEA/PLIN2	5
BP	GO:0060284	regulation of cell development	15/288	500/18800	0.0105316	0.281912	0.252581	ARHGEF7/APOA1/CXCL12/PLXNA4/SHOX2/MAN2A1/UNC13D/NTN1/MYF6/PLXND1/RET/PRKCH/ROBO2/CTNNB1/RTN4	15
BP	GO:0034368	protein-lipid complex remodeling	3/288	30/18800	0.0106404	0.281912	0.252581	APOA1/ABCG1/MPO	3
BP	GO:0034369	plasma lipoprotein particle remodeling	3/288	30/18800	0.0106404	0.281912	0.252581	APOA1/ABCG1/MPO	3
BP	GO:0030856	regulation of epithelial cell differentiation	7/288	157/18800	0.0107051	0.281912	0.252581	CDKN1C/TBX3/GATA3/TMEM100/PRKCH/XDH/CTNNB1	7
BP	GO:1902107	positive regulation of leukocyte differentiation	7/288	157/18800	0.0107051	0.281912	0.252581	GATA3/IL15/CD83/HMGB1/ZMIZ1/TESC/EGR3	7
BP	GO:1903708	positive regulation of hemopoiesis	7/288	157/18800	0.0107051	0.281912	0.252581	GATA3/IL15/CD83/HMGB1/ZMIZ1/TESC/EGR3	7
BP	GO:0051017	actin filament bundle assembly	7/288	158/18800	0.0110594	0.281912	0.252581	APOA1/CLASP1/PDLIM1/PPFIA1/PLS1/FAM107A/PIK3R1	7
BP	GO:0099003	vesicle-mediated transport in synapse	8/288	197/18800	0.0111827	0.281912	0.252581	CPLX1/CTBP2/DOC2B/PRKCG/SYT8/TH/CTNNB1/SLC18A1	8
BP	GO:0030219	megakaryocyte differentiation	4/288	57/18800	0.0112789	0.281912	0.252581	L3MBTL1/RCOR1/FLI1/TESC	4
BP	GO:0035767	endothelial cell chemotaxis	3/288	31/18800	0.0116492	0.281912	0.252581	SMOC2/NR4A1/EGR3	3
BP	GO:0071295	cellular response to vitamin	3/288	31/18800	0.0116492	0.281912	0.252581	KANK2/RXRA/IL15	3
BP	GO:0002224	toll-like receptor signaling pathway	6/288	123/18800	0.0117311	0.281912	0.252581	TLR9/NLRP6/PLCG2/HMGB1/TNFAIP3/RTN4	6
BP	GO:0003163	sinoatrial node development	2/288	11/18800	0.0117408	0.281912	0.252581	SHOX2/TBX3	2
BP	GO:0006222	UMP biosynthetic process	2/288	11/18800	0.0117408	0.281912	0.252581	UMPS/UPP2	2
BP	GO:0009174	pyrimidine ribonucleoside monophosphate biosynthetic process	2/288	11/18800	0.0117408	0.281912	0.252581	UMPS/UPP2	2
BP	GO:0010887	negative regulation of cholesterol storage	2/288	11/18800	0.0117408	0.281912	0.252581	PPARD/ABCG1	2
BP	GO:0034350	regulation of glial cell apoptotic process	2/288	11/18800	0.0117408	0.281912	0.252581	PRKCH/TRAF2	2
BP	GO:0045654	positive regulation of megakaryocyte differentiation	2/288	11/18800	0.0117408	0.281912	0.252581	RCOR1/TESC	2
BP	GO:0048742	regulation of skeletal muscle fiber development	2/288	11/18800	0.0117408	0.281912	0.252581	SHOX2/MYF6	2
BP	GO:0051610	serotonin uptake	2/288	11/18800	0.0117408	0.281912	0.252581	SLC29A4/SLC18A1	2
BP	GO:0060272	embryonic skeletal joint morphogenesis	2/288	11/18800	0.0117408	0.281912	0.252581	SHOX2/CTNNB1	2
BP	GO:0070561	vitamin D receptor signaling pathway	2/288	11/18800	0.0117408	0.281912	0.252581	KANK2/RXRA	2
BP	GO:2001252	positive regulation of chromosome organization	5/288	89/18800	0.0118957	0.284018	0.254468	SMC2/PRKCQ/TNKS/CTNNB1/POT1	5
BP	GO:0022029	telencephalon cell migration	4/288	58/18800	0.0119719	0.284232	0.25466	CXCL12/ZMIZ1/CTNNB1/RTN4	4
CC	GO:0009925	basal plasma membrane	10/300	251/19594	0.00549528	0.285297	0.253307	TLR9/TF/ATP2B2/SLC38A3/ATP2C2/SLC19A1/MST1R/SLC29A4/SLC16A3/CTNNB1	10
CC	GO:0045177	apical part of cell	14/300	424/19594	0.00600769	0.285297	0.253307	ITPK1/TLR9/PARD6B/SLC9A3/KCNK1/CLCN5/TF/ATP2B2/SLC38A3/SLC19A1/SLC29A4/DDR2/SLC16A3/CTNNB1	14
CC	GO:0017053	transcription repressor complex	5/300	76/19594	0.00620211	0.285297	0.253307	PRDM16/CTBP2/RCOR1/HMGB1/CTNNB1	5
MF	GO:0004698	calcium-dependent protein kinase C activity	3/298	16/18410	0.00201098	0.286818	0.251923	PRKCQ/PRKCH/PRKCG	3
MF	GO:0004697	protein kinase C activity	3/298	17/18410	0.00241286	0.286818	0.251923	PRKCQ/PRKCH/PRKCG	3
MF	GO:0043546	molybdopterin cofactor binding	2/298	6/18410	0.00375227	0.286818	0.251923	MTARC1/XDH	2
MF	GO:0001223	transcription coactivator binding	4/298	40/18410	0.00388735	0.286818	0.251923	PPARD/GATA3/VGLL4/ZBTB49	4
MF	GO:0015662	P-type ion transporter activity	3/298	20/18410	0.00390264	0.286818	0.251923	ATP2B2/ATP2C2/ATP2A3	3
MF	GO:0140358	P-type transmembrane transporter activity	3/298	20/18410	0.00390264	0.286818	0.251923	ATP2B2/ATP2C2/ATP2A3	3
MF	GO:0009931	calcium-dependent protein serine/threonine kinase activity	3/298	22/18410	0.00514773	0.286818	0.251923	PRKCQ/PRKCH/PRKCG	3
MF	GO:0016714	oxidoreductase activity, acting on paired donors, with incorporation or reduction of molecular oxygen, reduced pteridine as one donor, and incorporation of one atom of oxygen	2/298	7/18410	0.00519716	0.286818	0.251923	PAH/TH	2
MF	GO:0010857	calcium-dependent protein kinase activity	3/298	23/18410	0.00584981	0.286818	0.251923	PRKCQ/PRKCH/PRKCG	3
MF	GO:0008201	heparin binding	8/298	168/18410	0.00613987	0.286818	0.251923	SERPIND1/PTPRF/MPO/NAV2/LRTM1/LTBP2/COL5A1/SMOC2	8
MF	GO:0022804	active transmembrane transporter activity	14/298	404/18410	0.0063647	0.286818	0.251923	ABCG1/SLC9A3/SLC8A3/CLCN5/ATP2B2/SLCO5A1/SLC38A3/ATP2C2/SLC19A1/ATP2A3/SLC29A4/SLC16A3/NDUFB9/SLC18A1	14
MF	GO:0019534	toxin transmembrane transporter activity	2/298	8/18410	0.00685575	0.286818	0.251923	ABCG1/SLC29A4	2
MF	GO:0015101	organic cation transmembrane transporter activity	3/298	25/18410	0.00741854	0.286818	0.251923	SLC25A42/SLC22A16/SLC29A4	3
MF	GO:0001228	DNA-binding transcription activator activity, RNA polymerase II-specific	15/298	462/18410	0.00858165	0.286818	0.251923	ZNF48/BARX2/PRDM16/CASZ1/NR5A2/TBX3/GATA3/MYF6/FLI1/ETV1/NR4A1/TFDP1/FOXJ3/TCF4/EGR3	15
MF	GO:0008504	monoamine transmembrane transporter activity	2/298	9/18410	0.0087208	0.286818	0.251923	SLC29A4/SLC18A1	2
MF	GO:0005242	inward rectifier potassium channel activity	3/298	27/18410	0.00921301	0.286818	0.251923	KCNJ9/KCNJ1/KCNK1	3
MF	GO:0001216	DNA-binding transcription activator activity	15/298	466/18410	0.0092426	0.286818	0.251923	ZNF48/BARX2/PRDM16/CASZ1/NR5A2/TBX3/GATA3/MYF6/FLI1/ETV1/NR4A1/TFDP1/FOXJ3/TCF4/EGR3	15
MF	GO:0004879	nuclear receptor activity	4/298	52/18410	0.00990231	0.286818	0.251923	PPARD/NR5A2/RXRA/NR4A1	4
MF	GO:0098531	ligand-activated transcription factor activity	4/298	52/18410	0.00990231	0.286818	0.251923	PPARD/NR5A2/RXRA/NR4A1	4
MF	GO:0015924	mannosyl-oligosaccharide mannosidase activity	2/298	10/18410	0.0107852	0.286818	0.251923	MAN1C1/MAN2A1	2
MF	GO:0042910	xenobiotic transmembrane transporter activity	3/298	30/18410	0.0123413	0.286818	0.251923	SLC19A1/SLC29A4/SLC18A1	3
MF	GO:0008199	ferric iron binding	2/298	11/18410	0.0130421	0.286818	0.251923	TF/TH	2
MF	GO:0015297	antiporter activity	5/298	89/18410	0.014786	0.286818	0.251923	SLC9A3/SLC8A3/CLCN5/SLC38A3/SLC19A1	5
MF	GO:0017154	semaphorin receptor activity	2/298	12/18410	0.0154848	0.286818	0.251923	PLXNA4/PLXND1	2
MF	GO:0004714	transmembrane receptor protein tyrosine kinase activity	4/298	60/18410	0.0161384	0.286818	0.251923	EPHB4/RET/MST1R/DDR2	4
MF	GO:0015298	solute:cation antiporter activity	3/298	35/18410	0.0187543	0.286818	0.251923	SLC9A3/SLC8A3/CLCN5	3
MF	GO:0005543	phospholipid binding	14/298	467/18410	0.0204008	0.286818	0.251923	ESYT2/PNPLA3/TOM1L2/APOA1/ABCG1/NR5A2/KCNJ1/F3/TEC/MCF2L/EXOC1L/DOC2B/HMGB1/SYT8	14
MF	GO:0004713	protein tyrosine kinase activity	6/298	135/18410	0.0226789	0.286818	0.251923	MAP2K3/EPHB4/TEC/RET/MST1R/DDR2	6
MF	GO:0015085	calcium ion transmembrane transporter activity	6/298	135/18410	0.0226789	0.286818	0.251923	CACNG5/SLC8A3/CACNA1C/ATP2B2/ATP2C2/ATP2A3	6
MF	GO:0004559	alpha-mannosidase activity	2/298	15/18410	0.0238624	0.286818	0.251923	MAN1C1/MAN2A1	2
MF	GO:0034483	heparan sulfate sulfotransferase activity	2/298	15/18410	0.0238624	0.286818	0.251923	HS3ST3A1/NDST1	2
MF	GO:0036041	long-chain fatty acid binding	2/298	15/18410	0.0238624	0.286818	0.251923	GPR31/PPARD	2
MF	GO:0015923	mannosidase activity	2/298	16/18410	0.0269841	0.286818	0.251923	MAN1C1/MAN2A1	2
MF	GO:0043177	organic acid binding	6/298	141/18410	0.0273383	0.286818	0.251923	GPR31/LCN12/PPARD/RXRA/SLC19A1/TH	6
MF	GO:0019905	syntaxin binding	4/298	71/18410	0.0280468	0.286818	0.251923	CPLX1/STX10/DOC2B/SYT8	4
MF	GO:0030020	extracellular matrix structural constituent conferring tensile strength	3/298	41/18410	0.0284655	0.286818	0.251923	COL5A1/COL27A1/COL21A1	3
MF	GO:0022843	voltage-gated cation channel activity	6/298	144/18410	0.0298891	0.286818	0.251923	CACNG5/KCNJ9/CACNA1C/KCNJ1/KCNK1/KCNT1	6
MF	GO:0031435	mitogen-activated protein kinase kinase kinase binding	2/298	17/18410	0.0302602	0.286818	0.251923	SASH1/TRAF2	2
MF	GO:1901681	sulfur compound binding	9/298	267/18410	0.0303235	0.286818	0.251923	PNPLA3/SERPIND1/PTPRF/MPO/NAV2/LRTM1/LTBP2/COL5A1/SMOC2	9
MF	GO:0003712	transcription coregulator activity	14/298	497/18410	0.0323031	0.286818	0.251923	IRF2BP1/TCERG1L/PRDM16/CBFA2T3/UTF1/CTBP2/RCOR1/IRF2BPL/PDLIM1/LDB2/TLE3/HMGB1/ZMIZ1/CTNNB1	14
MF	GO:0008509	anion transmembrane transporter activity	10/298	315/18410	0.0330308	0.286818	0.251923	SLC27A6/SLC25A42/SLC9A3/CLCN5/SLCO5A1/SLC38A3/SLC19A1/GABRD/SLC16A3/SLC18A1	10
MF	GO:0000295	adenine nucleotide transmembrane transporter activity	2/298	18/18410	0.0336851	0.286818	0.251923	SLC25A42/SLC19A1	2
MF	GO:0005346	purine ribonucleotide transmembrane transporter activity	2/298	18/18410	0.0336851	0.286818	0.251923	SLC25A42/SLC19A1	2
MF	GO:0001784	phosphotyrosine residue binding	3/298	44/18410	0.0341451	0.286818	0.251923	PLCG2/VAV2/PIK3R1	3
MF	GO:0019829	ATPase-coupled cation transmembrane transporter activity	3/298	44/18410	0.0341451	0.286818	0.251923	ATP2B2/ATP2C2/ATP2A3	3
MF	GO:0003714	transcription corepressor activity	7/298	191/18410	0.0362229	0.286818	0.251923	IRF2BP1/CBFA2T3/CTBP2/RCOR1/IRF2BPL/TLE3/HMGB1	7
MF	GO:0005539	glycosaminoglycan binding	8/298	234/18410	0.0371635	0.286818	0.251923	SERPIND1/PTPRF/MPO/NAV2/LRTM1/LTBP2/COL5A1/SMOC2	8
MF	GO:0004653	polypeptide N-acetylgalactosaminyltransferase activity	2/298	19/18410	0.0372531	0.286818	0.251923	GALNT18/GALNT1	2
MF	GO:0005326	neurotransmitter transmembrane transporter activity	2/298	19/18410	0.0372531	0.286818	0.251923	CPLX1/SLC29A4	2
MF	GO:0016835	carbon-oxygen lyase activity	4/298	79/18410	0.0392883	0.286818	0.251923	GMDS/POLL/TGDS/DGLUCY	4
MF	GO:0019199	transmembrane receptor protein kinase activity	4/298	79/18410	0.0392883	0.286818	0.251923	EPHB4/RET/MST1R/DDR2	4
MF	GO:0001972	retinoic acid binding	2/298	20/18410	0.0409587	0.286818	0.251923	LCN12/RXRA	2
MF	GO:0015291	secondary active transmembrane transporter activity	8/298	240/18410	0.042098	0.286818	0.251923	SLC9A3/SLC8A3/CLCN5/SLCO5A1/SLC38A3/SLC19A1/SLC16A3/SLC18A1	8
MF	GO:0033293	monocarboxylic acid binding	4/298	81/18410	0.0424459	0.286818	0.251923	GPR31/LCN12/PPARD/RXRA	4
MF	GO:0030165	PDZ domain binding	4/298	82/18410	0.0440769	0.286818	0.251923	CCDC88C/SLC9A3/LLGL2/ATP2B2	4
MF	GO:0003841	1-acylglycerol-3-phosphate O-acyltransferase activity	2/298	21/18410	0.0447966	0.286818	0.251923	AGPAT3/PNPLA3	2
MF	GO:0015216	purine nucleotide transmembrane transporter activity	2/298	21/18410	0.0447966	0.286818	0.251923	SLC25A42/SLC19A1	2
MF	GO:0016763	pentosyltransferase activity	3/298	49/18410	0.0448087	0.286818	0.251923	UMPS/UPP2/TNKS	3
MF	GO:0070888	E-box binding	3/298	49/18410	0.0448087	0.286818	0.251923	GATA3/MYF6/TCF4	3
MF	GO:0005244	voltage-gated ion channel activity	7/298	201/18410	0.0455823	0.286818	0.251923	CACNG5/KCNJ9/CACNA1C/KCNJ1/KCNK1/CLCN5/KCNT1	7
MF	GO:0022832	voltage-gated channel activity	7/298	201/18410	0.0455823	0.286818	0.251923	CACNG5/KCNJ9/CACNA1C/KCNJ1/KCNK1/CLCN5/KCNT1	7
MF	GO:0003697	single-stranded DNA binding	5/298	120/18410	0.0456155	0.286818	0.251923	DMC1/SMC2/HMGB1/TDP1/POT1	5
MF	GO:0046873	metal ion transmembrane transporter activity	12/298	428/18410	0.0466922	0.286818	0.251923	CACNG5/SLC9A3/SLC8A3/KCNJ9/CACNA1C/KCNJ1/KCNK1/ATP2B2/ATP2C2/KCNT1/ATP2A3/SLC18A1	12
MF	GO:0015932	nucleobase-containing compound transmembrane transporter activity	3/298	50/18410	0.0471175	0.286818	0.251923	SLC25A42/SLC19A1/SLC29A4	3
MF	GO:0005158	insulin receptor binding	2/298	22/18410	0.0487615	0.286818	0.251923	GRB10/PIK3R1	2
MF	GO:0072349	modified amino acid transmembrane transporter activity	2/298	22/18410	0.0487615	0.286818	0.251923	SLC19A1/SLC22A16	2
MF	GO:0120020	cholesterol transfer activity	2/298	22/18410	0.0487615	0.286818	0.251923	APOA1/ABCG1	2
MF	GO:0008013	beta-catenin binding	4/298	86/18410	0.0509483	0.286818	0.251923	KDM6B/CHD8/TCF4/CTNNB1	4
MF	GO:0008146	sulfotransferase activity	3/298	52/18410	0.0519072	0.286818	0.251923	TPST2/HS3ST3A1/NDST1	3
MF	GO:0017046	peptide hormone binding	3/298	52/18410	0.0519072	0.286818	0.251923	HCRTR1/GCGR/PIK3R1	3
MF	GO:1901618	organic hydroxy compound transmembrane transporter activity	3/298	52/18410	0.0519072	0.286818	0.251923	ABCG1/SLC16A3/SLC18A1	3
MF	GO:0015299	solute:proton antiporter activity	2/298	23/18410	0.0528483	0.286818	0.251923	SLC9A3/CLCN5	2
MF	GO:0042171	lysophosphatidic acid acyltransferase activity	2/298	23/18410	0.0528483	0.286818	0.251923	AGPAT3/PNPLA3	2
MF	GO:0071617	lysophospholipid acyltransferase activity	2/298	23/18410	0.0528483	0.286818	0.251923	AGPAT3/PNPLA3	2
MF	GO:0120015	sterol transfer activity	2/298	23/18410	0.0528483	0.286818	0.251923	APOA1/ABCG1	2
MF	GO:1901505	carbohydrate derivative transmembrane transporter activity	3/298	53/18410	0.054387	0.286818	0.251923	SLC25A42/SLC19A1/SLC29A4	3
MF	GO:0008081	phosphoric diester hydrolase activity	4/298	88/18410	0.0545915	0.286818	0.251923	PLCL2/PLCG2/TDP1/PDE7B	4
MF	GO:0022853	active ion transmembrane transporter activity	8/298	254/18410	0.0552482	0.286818	0.251923	SLC9A3/SLC8A3/ATP2B2/SLCO5A1/ATP2C2/SLC19A1/ATP2A3/SLC18A1	8
MF	GO:0005544	calcium-dependent phospholipid binding	3/298	54/18410	0.0569226	0.286818	0.251923	ESYT2/DOC2B/SYT8	3
MF	GO:0001965	G-protein alpha-subunit binding	2/298	24/18410	0.0570521	0.286818	0.251923	CCDC88C/SASH1	2
MF	GO:0003707	nuclear steroid receptor activity	2/298	24/18410	0.0570521	0.286818	0.251923	PPARD/RXRA	2
MF	GO:0051537	2 iron, 2 sulfur cluster binding	2/298	24/18410	0.0570521	0.286818	0.251923	ISCA1/XDH	2
MF	GO:0042626	ATPase-coupled transmembrane transporter activity	4/298	90/18410	0.0583722	0.286818	0.251923	ABCG1/ATP2B2/ATP2C2/ATP2A3	4
MF	GO:0045309	protein phosphorylated amino acid binding	3/298	55/18410	0.0595135	0.286818	0.251923	PLCG2/VAV2/PIK3R1	3
MF	GO:0005249	voltage-gated potassium channel activity	4/298	91/18410	0.0603137	0.286818	0.251923	KCNJ9/KCNJ1/KCNK1/KCNT1	4
MF	GO:0003887	DNA-directed DNA polymerase activity	2/298	25/18410	0.0613681	0.286818	0.251923	POLN/POLL	2
MF	GO:0019001	guanyl nucleotide binding	11/298	401/18410	0.0626247	0.286818	0.251923	RAB14/RCC1L/RAB44/RRAS2/EEFSEC/RAB40C/SLC19A1/KRAS/GNAZ/RHOT2/RNGTT	11
MF	GO:0032561	guanyl ribonucleotide binding	11/298	401/18410	0.0626247	0.286818	0.251923	RAB14/RCC1L/RAB44/RRAS2/EEFSEC/RAB40C/SLC19A1/KRAS/GNAZ/RHOT2/RNGTT	11
MF	GO:0016779	nucleotidyltransferase activity	5/298	132/18410	0.063579	0.286854	0.251954	POLN/POLR3A/PAPOLG/POLL/RNGTT	5
BP	GO:1902105	regulation of leukocyte differentiation	10/288	283/18800	0.0122315	0.288773	0.258728	TLR9/GATA3/IL15/CD83/HMGB1/ZMIZ1/TESC/PIK3R1/CTNNB1/EGR3	10
BP	GO:1903706	regulation of hemopoiesis	12/288	371/18800	0.0123081	0.288968	0.258903	TLR9/L3MBTL1/GATA3/RCOR1/IL15/CD83/HMGB1/ZMIZ1/TESC/PIK3R1/CTNNB1/EGR3	12
BP	GO:0061572	actin filament bundle organization	7/288	162/18800	0.0125619	0.293296	0.262781	APOA1/CLASP1/PDLIM1/PPFIA1/PLS1/FAM107A/PIK3R1	7
MF	GO:0004435	phosphatidylinositol phospholipase C activity	2/298	26/18410	0.0657915	0.293384	0.25769	PLCL2/PLCG2	2
MF	GO:0008198	ferrous iron binding	2/298	26/18410	0.0657915	0.293384	0.25769	TF/TH	2
BP	GO:0009161	ribonucleoside monophosphate metabolic process	4/288	59/18800	0.0126916	0.293538	0.262998	UMPS/UPP2/TJP2/XDH	4
BP	GO:0034367	protein-containing complex remodeling	3/288	32/18800	0.0127112	0.293538	0.262998	APOA1/ABCG1/MPO	3
BP	GO:0019722	calcium-mediated signaling	8/288	202/18800	0.0128576	0.295305	0.26458	PLCG2/NR5A2/CACNA1C/MCTP1/PTBP1/SGCD/TMEM100/EDN2	8
BP	GO:0070509	calcium ion import	5/288	91/18800	0.0130055	0.297087	0.266178	CXCL12/SLC8A3/CACNA1C/ATP2C2/CTNNB1	5
BP	GO:0043010	camera-type eye development	11/288	330/18800	0.0132067	0.297336	0.2664	CDKN1C/MAN2A1/GATA3/CACNA1C/SDK2/ATP2B2/RET/RDH13/TUB/TH/CTNNB1	11
BP	GO:0000209	protein polyubiquitination	9/288	244/18800	0.0132076	0.297336	0.2664	IRF2BP1/RNF152/SASH1/DDA1/TRIM71/TNFAIP3/TRAF2/TNKS/CTNNB1	9
BP	GO:0055074	calcium ion homeostasis	14/288	468/18800	0.0135307	0.297336	0.2664	PLCG2/CXCL12/SLC8A3/CACNA1C/SLC35G1/ATP2B2/ATP2C2/HCRTR1/ATP2A3/HMGB1/IBTK/SGCD/CORO1A/EDN2	14
BP	GO:0021799	cerebral cortex radially oriented cell migration	3/288	33/18800	0.0138268	0.297336	0.2664	ZMIZ1/CTNNB1/RTN4	3
BP	GO:0032633	interleukin-4 production	3/288	33/18800	0.0138268	0.297336	0.2664	GATA3/CD83/PRKCQ	3
BP	GO:0032673	regulation of interleukin-4 production	3/288	33/18800	0.0138268	0.297336	0.2664	GATA3/CD83/PRKCQ	3
BP	GO:0051497	negative regulation of stress fiber assembly	3/288	33/18800	0.0138268	0.297336	0.2664	CLASP1/PPFIA1/PIK3R1	3
BP	GO:0060317	cardiac epithelial to mesenchymal transition	3/288	33/18800	0.0138268	0.297336	0.2664	TBX3/TMEM100/RTN4	3
BP	GO:0032957	inositol trisphosphate metabolic process	2/288	12/18800	0.0139476	0.297336	0.2664	ITPK1/PLCG2	2
BP	GO:0044848	biological phase	2/288	12/18800	0.0139476	0.297336	0.2664	GAL/CTNNB1	2
BP	GO:0060788	ectodermal placode formation	2/288	12/18800	0.0139476	0.297336	0.2664	TBX3/CTNNB1	2
BP	GO:0071697	ectodermal placode morphogenesis	2/288	12/18800	0.0139476	0.297336	0.2664	TBX3/CTNNB1	2
BP	GO:0072182	regulation of nephron tubule epithelial cell differentiation	2/288	12/18800	0.0139476	0.297336	0.2664	GATA3/CTNNB1	2
BP	GO:0006816	calcium ion transport	13/288	424/18800	0.0141365	0.297336	0.2664	CACNG5/TLR9/PLCG2/CXCL12/SLC8A3/CACNA1C/SLC35G1/ATP2B2/ATP2C2/ATP2A3/IBTK/CORO1A/CTNNB1	13
BP	GO:0060047	heart contraction	9/288	247/18800	0.014204	0.297336	0.2664	MAP2K3/SHOX2/SLC8A3/CACNA1C/ATP2B2/ATP2A3/SGCD/EDN2/TH	9
BP	GO:0021885	forebrain cell migration	4/288	61/18800	0.0142125	0.297336	0.2664	CXCL12/ZMIZ1/CTNNB1/RTN4	4
BP	GO:1904356	regulation of telomere maintenance via telomere lengthening	4/288	61/18800	0.0142125	0.297336	0.2664	PRKCQ/TNKS/CTNNB1/POT1	4
BP	GO:0001654	eye development	12/288	379/18800	0.0143491	0.298716	0.267637	CDKN1C/MAN2A1/GATA3/CACNA1C/COL5A1/SDK2/ATP2B2/RET/RDH13/TUB/TH/CTNNB1	12
MF	GO:0015215	nucleotide transmembrane transporter activity	2/298	27/18410	0.0703178	0.302038	0.265291	SLC25A42/SLC19A1	2
MF	GO:0015491	cation:cation antiporter activity	2/298	27/18410	0.0703178	0.302038	0.265291	SLC9A3/SLC8A3	2
MF	GO:0005085	guanyl-nucleotide exchange factor activity	7/298	223/18410	0.0712459	0.302038	0.265291	ARHGEF7/ARHGEF28/CCDC88C/RCC1L/MCF2L/SPATA13/VAV2	7
MF	GO:0008022	protein C-terminus binding	6/298	179/18410	0.0713598	0.302038	0.265291	HPCAL4/SASH1/CORO1A/TNFAIP3/TCF4/CTNNB1	6
MF	GO:0016757	glycosyltransferase activity	8/298	271/18410	0.0744087	0.302038	0.265291	UMPS/UPP2/GALNT18/ST3GAL6/TNKS/STT3B/GALNT1/TMTC3	8
MF	GO:0004629	phospholipase C activity	2/298	28/18410	0.0749425	0.302038	0.265291	PLCL2/PLCG2	2
MF	GO:0051393	alpha-actinin binding	2/298	28/18410	0.0749425	0.302038	0.265291	CACNA1C/PDLIM1	2
MF	GO:0043548	phosphatidylinositol 3-kinase binding	2/298	29/18410	0.0796612	0.305501	0.268332	CORO1A/PIK3R1	2
BP	GO:1905954	positive regulation of lipid localization	5/288	94/18800	0.0147981	0.306552	0.274658	APOA1/TNFRSF11A/CIDEA/PLIN2/GAL	5
BP	GO:0110110	positive regulation of animal organ morphogenesis	3/288	34/18800	0.0149963	0.307057	0.27511	GATA3/ROBO2/CTNNB1	3
BP	GO:0030098	lymphocyte differentiation	12/288	382/18800	0.0151776	0.307057	0.27511	PLCL2/TLR9/PLCG2/TPD52/GATA3/IKZF1/IL15/CD83/HMGB1/ZMIZ1/CTNNB1/EGR3	12
BP	GO:0150063	visual system development	12/288	383/18800	0.0154616	0.307057	0.27511	CDKN1C/MAN2A1/GATA3/CACNA1C/COL5A1/SDK2/ATP2B2/RET/RDH13/TUB/TH/CTNNB1	12
BP	GO:0010595	positive regulation of endothelial cell migration	6/288	131/18800	0.015609	0.307057	0.27511	MAP2K3/GATA3/CCBE1/SMOC2/SASH1/HMGB1	6
BP	GO:0032613	interleukin-10 production	4/288	63/18800	0.0158441	0.307057	0.27511	TLR9/PLCG2/CD83/HMGB1	4
BP	GO:0032653	regulation of interleukin-10 production	4/288	63/18800	0.0158441	0.307057	0.27511	TLR9/PLCG2/CD83/HMGB1	4
BP	GO:0002573	myeloid leukocyte differentiation	8/288	210/18800	0.0159096	0.307057	0.27511	CBFA2T3/TNFRSF11A/GATA3/TF/IL15/TESC/PIK3R1/CTNNB1	8
BP	GO:0033280	response to vitamin D	3/288	35/18800	0.0162201	0.307057	0.27511	KANK2/RXRA/IL15	3
BP	GO:0048741	skeletal muscle fiber development	3/288	35/18800	0.0162201	0.307057	0.27511	MYORG/SHOX2/MYF6	3
BP	GO:0033700	phospholipid efflux	2/288	13/18800	0.0163185	0.307057	0.27511	APOA1/ABCG1	2
BP	GO:0035331	negative regulation of hippo signaling	2/288	13/18800	0.0163185	0.307057	0.27511	MAP2K3/VGLL4	2
BP	GO:0071696	ectodermal placode development	2/288	13/18800	0.0163185	0.307057	0.27511	TBX3/CTNNB1	2
BP	GO:1900121	negative regulation of receptor binding	2/288	13/18800	0.0163185	0.307057	0.27511	PTPRF/ATP2A3	2
BP	GO:0001701	in utero embryonic development	12/288	387/18800	0.0166384	0.307057	0.27511	CDKN1C/TBX3/MAN2A1/GATA3/CNOT3/RPL7L1/CHD8/TMEM100/ZMIZ1/XAB2/CTNNB1/RTN4	12
BP	GO:0003158	endothelium development	6/288	133/18800	0.0167022	0.307057	0.27511	KDM6B/SCUBE1/TMEM100/TJP2/XDH/CTNNB1	6
BP	GO:0050918	positive chemotaxis	4/288	64/18800	0.0167023	0.307057	0.27511	CXCL12/F3/HMGB1/CORO1A	4
BP	GO:0048880	sensory system development	12/288	389/18800	0.0172516	0.307057	0.27511	CDKN1C/MAN2A1/GATA3/CACNA1C/COL5A1/SDK2/ATP2B2/RET/RDH13/TUB/TH/CTNNB1	12
BP	GO:0015695	organic cation transport	3/288	36/18800	0.0174983	0.307057	0.27511	SLC25A42/SLC22A16/SLC29A4	3
BP	GO:0032232	negative regulation of actin filament bundle assembly	3/288	36/18800	0.0174983	0.307057	0.27511	CLASP1/PPFIA1/PIK3R1	3
BP	GO:0045652	regulation of megakaryocyte differentiation	3/288	36/18800	0.0174983	0.307057	0.27511	L3MBTL1/RCOR1/TESC	3
BP	GO:0045880	positive regulation of smoothened signaling pathway	3/288	36/18800	0.0174983	0.307057	0.27511	SHOX2/NDST1/SCUBE1	3
BP	GO:0051294	establishment of spindle orientation	3/288	36/18800	0.0174983	0.307057	0.27511	CLASP1/LLGL2/ANKFN1	3
BP	GO:0003015	heart process	9/288	257/18800	0.0179284	0.307057	0.27511	MAP2K3/SHOX2/SLC8A3/CACNA1C/ATP2B2/ATP2A3/SGCD/EDN2/TH	9
BP	GO:0070265	necrotic cell death	4/288	66/18800	0.0185044	0.307057	0.27511	ITPK1/NLRP6/ZBP1/TRAF2	4
BP	GO:2000514	regulation of CD4-positive, alpha-beta T cell activation	4/288	66/18800	0.0185044	0.307057	0.27511	GATA3/CD83/PRKCQ/HMGB1	4
BP	GO:0043491	protein kinase B signaling	8/288	216/18800	0.0185201	0.307057	0.27511	MYORG/GATA3/F3/RET/MST1R/TMEM100/XDH/RTN4	8
BP	GO:0019932	second-messenger-mediated signaling	10/288	303/18800	0.0188233	0.307057	0.27511	PLCG2/NR5A2/CACNA1C/MCTP1/GAL/PTBP1/SGCD/TMEM100/EDN2/PDE7B	10
BP	GO:0003203	endocardial cushion morphogenesis	3/288	37/18800	0.0188311	0.307057	0.27511	TBX3/TMEM100/ROBO2	3
BP	GO:0048009	insulin-like growth factor receptor signaling pathway	3/288	37/18800	0.0188311	0.307057	0.27511	MYORG/GRB10/PIK3R1	3
BP	GO:0002467	germinal center formation	2/288	14/18800	0.0188478	0.307057	0.27511	UNC13D/TNFAIP3	2
BP	GO:0009159	deoxyribonucleoside monophosphate catabolic process	2/288	14/18800	0.0188478	0.307057	0.27511	UPP2/XDH	2
BP	GO:0010872	regulation of cholesterol esterification	2/288	14/18800	0.0188478	0.307057	0.27511	APOA1/ABCG1	2
BP	GO:0042136	neurotransmitter biosynthetic process	2/288	14/18800	0.0188478	0.307057	0.27511	PAH/TH	2
BP	GO:0061043	regulation of vascular wound healing	2/288	14/18800	0.0188478	0.307057	0.27511	SMOC2/TNFAIP3	2
BP	GO:0072160	nephron tubule epithelial cell differentiation	2/288	14/18800	0.0188478	0.307057	0.27511	GATA3/CTNNB1	2
BP	GO:0001936	regulation of endothelial cell proliferation	7/288	178/18800	0.0200561	0.307057	0.27511	CXCL12/F3/MIRLET7B/HMGB1/NR4A1/XDH/EGR3	7
BP	GO:0040036	regulation of fibroblast growth factor receptor signaling pathway	3/288	38/18800	0.0202187	0.307057	0.27511	GATA3/SMOC2/CTNNB1	3
BP	GO:0045785	positive regulation of cell adhesion	13/288	446/18800	0.0205337	0.307057	0.27511	ARHGEF7/APOA1/CXCL12/UNC13D/GATA3/RET/IL15/CD83/PRKCQ/HMGB1/CORO1A/ZMIZ1/EGR3	13
BP	GO:0051091	positive regulation of DNA-binding transcription factor activity	9/288	265/18800	0.0213848	0.307057	0.27511	TLR9/PLCG2/TNFRSF11A/PRKCQ/PRKCH/DDR2/TRAF2/TFDP1/CTNNB1	9
BP	GO:0007004	telomere maintenance via telomerase	4/288	69/18800	0.0214261	0.307057	0.27511	PRKCQ/TNKS/CTNNB1/POT1	4
BP	GO:0000463	maturation of LSU-rRNA from tricistronic rRNA transcript (SSU-rRNA, 5.8S rRNA, LSU-rRNA)	2/288	15/18800	0.0215302	0.307057	0.27511	FTSJ3/RPL7L1	2
BP	GO:0006570	tyrosine metabolic process	2/288	15/18800	0.0215302	0.307057	0.27511	PAH/TH	2
BP	GO:0009173	pyrimidine ribonucleoside monophosphate metabolic process	2/288	15/18800	0.0215302	0.307057	0.27511	UMPS/UPP2	2
BP	GO:0010763	positive regulation of fibroblast migration	2/288	15/18800	0.0215302	0.307057	0.27511	ARHGEF7/DDR2	2
BP	GO:0010889	regulation of sequestering of triglyceride	2/288	15/18800	0.0215302	0.307057	0.27511	CIDEA/PLIN2	2
BP	GO:0032488	Cdc42 protein signal transduction	2/288	15/18800	0.0215302	0.307057	0.27511	APOA1/NTN1	2
BP	GO:0033599	regulation of mammary gland epithelial cell proliferation	2/288	15/18800	0.0215302	0.307057	0.27511	GATA3/RTN4	2
BP	GO:0042415	norepinephrine metabolic process	2/288	15/18800	0.0215302	0.307057	0.27511	GATA3/TH	2
BP	GO:0046049	UMP metabolic process	2/288	15/18800	0.0215302	0.307057	0.27511	UMPS/UPP2	2
BP	GO:0048484	enteric nervous system development	2/288	15/18800	0.0215302	0.307057	0.27511	KIF26A/RET	2
BP	GO:0048820	hair follicle maturation	2/288	15/18800	0.0215302	0.307057	0.27511	GAL/CTNNB1	2
BP	GO:0055091	phospholipid homeostasis	2/288	15/18800	0.0215302	0.307057	0.27511	APOA1/ABCG1	2
BP	GO:0072498	embryonic skeletal joint development	2/288	15/18800	0.0215302	0.307057	0.27511	SHOX2/CTNNB1	2
BP	GO:1902287	semaphorin-plexin signaling pathway involved in axon guidance	2/288	15/18800	0.0215302	0.307057	0.27511	PLXNA4/PLXND1	2
BP	GO:0048284	organelle fusion	6/288	141/18800	0.0216019	0.307057	0.27511	PLEKHM1/CPLX1/RCC1L/STX10/DOC2B/CORO1A	6
BP	GO:0014904	myotube cell development	3/288	39/18800	0.0216612	0.307057	0.27511	MYORG/SHOX2/MYF6	3
BP	GO:0045619	regulation of lymphocyte differentiation	7/288	181/18800	0.0217474	0.307057	0.27511	TLR9/GATA3/IL15/CD83/HMGB1/ZMIZ1/EGR3	7
BP	GO:0050870	positive regulation of T cell activation	8/288	223/18800	0.0219377	0.307057	0.27511	GATA3/IL15/CD83/PRKCQ/HMGB1/CORO1A/ZMIZ1/EGR3	8
BP	GO:0022600	digestive system process	5/288	104/18800	0.0219468	0.307057	0.27511	TLR9/APOA1/HRH2/PLS1/TJP2	5
BP	GO:0006887	exocytosis	11/288	357/18800	0.0222471	0.307057	0.27511	CPLX1/CTBP2/UNC13D/CLASP1/LLGL2/EXOC1L/GCGR/DOC2B/CORO1A/PRKCG/SYT8	11
BP	GO:0023061	signal release	13/288	451/18800	0.0222504	0.307057	0.27511	CPLX1/PPARD/TNFRSF11A/CXCL12/TBX3/CTBP2/GATA3/MCTP1/GAL/DOC2B/NR4A1/PRKCG/SYT8	13
BP	GO:0006576	cellular biogenic amine metabolic process	5/288	105/18800	0.0227656	0.307057	0.27511	GATA3/SMOX/PAH/SLC29A4/TH	5
BP	GO:0006906	vesicle fusion	5/288	105/18800	0.0227656	0.307057	0.27511	PLEKHM1/CPLX1/STX10/DOC2B/CORO1A	5
BP	GO:2001056	positive regulation of cysteine-type endopeptidase activity	6/288	143/18800	0.0229637	0.307057	0.27511	NLRP6/BBC3/F3/ATP2A3/HMGB1/XDH	6
BP	GO:0006486	protein glycosylation	8/288	225/18800	0.022991	0.307057	0.27511	MAN1C1/MAN2A1/IL15/GALNT18/ST3GAL6/STT3B/GALNT1/TMTC3	8
BP	GO:0043413	macromolecule glycosylation	8/288	225/18800	0.022991	0.307057	0.27511	MAN1C1/MAN2A1/IL15/GALNT18/ST3GAL6/STT3B/GALNT1/TMTC3	8
BP	GO:0016233	telomere capping	3/288	40/18800	0.0231585	0.307057	0.27511	PRKCQ/TNKS/POT1	3
BP	GO:0034331	cell junction maintenance	3/288	40/18800	0.0231585	0.307057	0.27511	CBLN4/CTBP2/KIFC3	3
BP	GO:0035329	hippo signaling	3/288	40/18800	0.0231585	0.307057	0.27511	MAP2K3/VGLL4/AMOTL1	3
BP	GO:0030032	lamellipodium assembly	4/288	71/18800	0.0235221	0.307057	0.27511	ARHGEF7/SPATA13/VAV2/PIK3R1	4
BP	GO:0050766	positive regulation of phagocytosis	4/288	71/18800	0.0235221	0.307057	0.27511	PLCG2/APOA1/IL15/TUB	4
BP	GO:0003279	cardiac septum development	5/288	106/18800	0.0236039	0.307057	0.27511	TBX3/GATA3/NDST1/PLXND1/ROBO2	5
BP	GO:0062207	regulation of pattern recognition receptor signaling pathway	5/288	106/18800	0.0236039	0.307057	0.27511	TLR9/NLRP6/HMGB1/TNFAIP3/RTN4	5
BP	GO:0051962	positive regulation of nervous system development	9/288	270/18800	0.0237747	0.307057	0.27511	CXCL12/PLXNA4/SHOX2/MAN2A1/NTN1/PLXND1/PRKCH/ROBO2/CTNNB1	9
BP	GO:0006874	cellular calcium ion homeostasis	13/288	456/18800	0.0240721	0.307057	0.27511	PLCG2/CXCL12/SLC8A3/CACNA1C/SLC35G1/ATP2B2/ATP2C2/HCRTR1/ATP2A3/HMGB1/IBTK/CORO1A/EDN2	13
BP	GO:0009101	glycoprotein biosynthetic process	10/288	316/18800	0.0243196	0.307057	0.27511	MAN1C1/MAN2A1/NDST1/IL15/GALNT18/ST3GAL6/STT3B/GALNT1/CTNNB1/TMTC3	10
BP	GO:0009130	pyrimidine nucleoside monophosphate biosynthetic process	2/288	16/18800	0.0243604	0.307057	0.27511	UMPS/UPP2	2
BP	GO:0010715	regulation of extracellular matrix disassembly	2/288	16/18800	0.0243604	0.307057	0.27511	CLASP1/DDR2	2
BP	GO:0014819	regulation of skeletal muscle contraction	2/288	16/18800	0.0243604	0.307057	0.27511	SLC8A3/NR4A1	2
BP	GO:0034349	glial cell apoptotic process	2/288	16/18800	0.0243604	0.307057	0.27511	PRKCH/TRAF2	2
BP	GO:0034374	low-density lipoprotein particle remodeling	2/288	16/18800	0.0243604	0.307057	0.27511	ABCG1/MPO	2
BP	GO:0034375	high-density lipoprotein particle remodeling	2/288	16/18800	0.0243604	0.307057	0.27511	APOA1/ABCG1	2
BP	GO:0050872	white fat cell differentiation	2/288	16/18800	0.0243604	0.307057	0.27511	PNPLA3/CTBP2	2
BP	GO:1902285	semaphorin-plexin signaling pathway involved in neuron projection guidance	2/288	16/18800	0.0243604	0.307057	0.27511	PLXNA4/PLXND1	2
BP	GO:2000696	regulation of epithelial cell differentiation involved in kidney development	2/288	16/18800	0.0243604	0.307057	0.27511	GATA3/CTNNB1	2
BP	GO:2001212	regulation of vasculogenesis	2/288	16/18800	0.0243604	0.307057	0.27511	TMEM100/XDH	2
BP	GO:0016079	synaptic vesicle exocytosis	5/288	107/18800	0.0244619	0.307057	0.27511	CPLX1/CTBP2/DOC2B/PRKCG/SYT8	5
BP	GO:0030038	contractile actin filament bundle assembly	5/288	107/18800	0.0244619	0.307057	0.27511	APOA1/CLASP1/PDLIM1/PPFIA1/PIK3R1	5
BP	GO:0043149	stress fiber assembly	5/288	107/18800	0.0244619	0.307057	0.27511	APOA1/CLASP1/PDLIM1/PPFIA1/PIK3R1	5
BP	GO:0045621	positive regulation of lymphocyte differentiation	5/288	107/18800	0.0244619	0.307057	0.27511	GATA3/IL15/CD83/ZMIZ1/EGR3	5
BP	GO:0010463	mesenchymal cell proliferation	3/288	41/18800	0.0247107	0.307057	0.27511	SHOX2/DCHS2/CTNNB1	3
BP	GO:0034122	negative regulation of toll-like receptor signaling pathway	3/288	41/18800	0.0247107	0.307057	0.27511	TLR9/NLRP6/TNFAIP3	3
BP	GO:0050892	intestinal absorption	3/288	41/18800	0.0247107	0.307057	0.27511	APOA1/PLS1/TJP2	3
BP	GO:2000116	regulation of cysteine-type endopeptidase activity	8/288	229/18800	0.0252036	0.307057	0.27511	NLRP6/BBC3/F3/MIRLET7B/ATP2A3/HMGB1/NR4A1/XDH	8
BP	GO:0051896	regulation of protein kinase B signaling	7/288	187/18800	0.025422	0.307057	0.27511	MYORG/GATA3/F3/RET/MST1R/XDH/RTN4	7
BP	GO:0031670	cellular response to nutrient	3/288	42/18800	0.0263177	0.307057	0.27511	KANK2/RXRA/IL15	3
BP	GO:0032689	negative regulation of interferon-gamma production	3/288	42/18800	0.0263177	0.307057	0.27511	NLRP6/GATA3/HMGB1	3
BP	GO:0032735	positive regulation of interleukin-12 production	3/288	42/18800	0.0263177	0.307057	0.27511	TLR9/PLCG2/HMGB1	3
BP	GO:0070266	necroptotic process	3/288	42/18800	0.0263177	0.307057	0.27511	ITPK1/NLRP6/ZBP1	3
BP	GO:1900026	positive regulation of substrate adhesion-dependent cell spreading	3/288	42/18800	0.0263177	0.307057	0.27511	ARHGEF7/APOA1/UNC13D	3
BP	GO:0001845	phagolysosome assembly	2/288	17/18800	0.0273334	0.307057	0.27511	RAB14/CORO1A	2
BP	GO:0002544	chronic inflammatory response	2/288	17/18800	0.0273334	0.307057	0.27511	UNC13D/TNFAIP3	2
BP	GO:0021783	preganglionic parasympathetic fiber development	2/288	17/18800	0.0273334	0.307057	0.27511	PLXNA4/NAV2	2
BP	GO:0048791	calcium ion-regulated exocytosis of neurotransmitter	2/288	17/18800	0.0273334	0.307057	0.27511	DOC2B/SYT8	2
BP	GO:0051770	positive regulation of nitric-oxide synthase biosynthetic process	2/288	17/18800	0.0273334	0.307057	0.27511	TLR9/MAP2K3	2
BP	GO:1904355	positive regulation of telomere capping	2/288	17/18800	0.0273334	0.307057	0.27511	PRKCQ/TNKS	2
BP	GO:0060041	retina development in camera-type eye	6/288	149/18800	0.0273919	0.307057	0.27511	MAN2A1/SDK2/ATP2B2/RET/RDH13/TUB	6
BP	GO:0060401	cytosolic calcium ion transport	7/288	190/18800	0.0274098	0.307057	0.27511	PLCG2/SLC8A3/CACNA1C/SLC35G1/ATP2A3/IBTK/CORO1A	7
BP	GO:0001825	blastocyst formation	3/288	43/18800	0.0279794	0.307057	0.27511	CNOT3/RPL7L1/RTN4	3
BP	GO:0006278	RNA-templated DNA biosynthetic process	4/288	75/18800	0.028076	0.307057	0.27511	PRKCQ/TNKS/CTNNB1/POT1	4
BP	GO:0045580	regulation of T cell differentiation	6/288	151/18800	0.0289851	0.307057	0.27511	GATA3/IL15/CD83/HMGB1/ZMIZ1/EGR3	6
BP	GO:0021987	cerebral cortex development	5/288	112/18800	0.029052	0.307057	0.27511	ZMIZ1/XAB2/TH/CTNNB1/RTN4	5
BP	GO:0021795	cerebral cortex cell migration	3/288	44/18800	0.0296957	0.307057	0.27511	ZMIZ1/CTNNB1/RTN4	3
BP	GO:0062208	positive regulation of pattern recognition receptor signaling pathway	3/288	44/18800	0.0296957	0.307057	0.27511	TLR9/HMGB1/RTN4	3
BP	GO:0009125	nucleoside monophosphate catabolic process	2/288	18/18800	0.0304441	0.307057	0.27511	UPP2/XDH	2
BP	GO:0030730	sequestering of triglyceride	2/288	18/18800	0.0304441	0.307057	0.27511	CIDEA/PLIN2	2
BP	GO:0034433	steroid esterification	2/288	18/18800	0.0304441	0.307057	0.27511	APOA1/ABCG1	2
BP	GO:0034434	sterol esterification	2/288	18/18800	0.0304441	0.307057	0.27511	APOA1/ABCG1	2
BP	GO:0034435	cholesterol esterification	2/288	18/18800	0.0304441	0.307057	0.27511	APOA1/ABCG1	2
BP	GO:0045945	positive regulation of transcription by RNA polymerase III	2/288	18/18800	0.0304441	0.307057	0.27511	BRF1/CHD8	2
BP	GO:0048535	lymph node development	2/288	18/18800	0.0304441	0.307057	0.27511	TNFRSF11A/IL15	2
BP	GO:0072189	ureter development	2/288	18/18800	0.0304441	0.307057	0.27511	GATA3/RET	2
BP	GO:2000136	regulation of cell proliferation involved in heart morphogenesis	2/288	18/18800	0.0304441	0.307057	0.27511	TBX3/CTNNB1	2
BP	GO:0006919	activation of cysteine-type endopeptidase activity involved in apoptotic process	4/288	77/18800	0.0305361	0.307252	0.275285	BBC3/F3/ATP2A3/XDH	4
BP	GO:0098657	import into cell	8/288	238/18800	0.0307175	0.308343	0.276262	SLC9A3/SLC8A3/KCNJ9/CACNA1C/KCNJ1/SLC19A1/SLC29A4/SLC18A1	8
BP	GO:0030900	forebrain development	11/288	376/18800	0.0308945	0.309385	0.277195	CXCL12/PLXNA4/TBX3/NDST1/KRAS/ZMIZ1/ROBO2/XAB2/TH/CTNNB1/RTN4	11
CC	GO:0099523	presynaptic cytosol	2/300	9/19594	0.00783435	0.309715	0.274987	CTBP2/PRKCG	2
CC	GO:0005938	cell cortex	11/300	310/19594	0.00854866	0.309715	0.274987	ARHGEF7/PARD6B/CTBP2/CLASP1/LLGL2/PLS1/EXOC1L/LASP1/CORO1A/TRAF2/CTNNB1	11
CC	GO:0043204	perikaryon	7/300	153/19594	0.00935645	0.309715	0.274987	CPLX1/SLC8A3/CACNA1C/KCNK1/NCDN/TMEM100/TH	7
CC	GO:0016324	apical plasma membrane	12/300	358/19594	0.00946594	0.309715	0.274987	ITPK1/TLR9/PARD6B/SLC9A3/KCNK1/TF/ATP2B2/SLC38A3/SLC19A1/SLC29A4/DDR2/SLC16A3	12
CC	GO:0002116	semaphorin receptor complex	2/300	11/19594	0.0117299	0.309715	0.274987	PLXNA4/PLXND1	2
CC	GO:0005583	fibrillar collagen trimer	2/300	12/19594	0.0139348	0.309715	0.274987	COL5A1/COL27A1	2
CC	GO:0098643	banded collagen fibril	2/300	12/19594	0.0139348	0.309715	0.274987	COL5A1/COL27A1	2
CC	GO:0031253	cell projection membrane	11/300	339/19594	0.0158146	0.309715	0.274987	PLCG2/SLC9A3/KCNK1/ATP2B2/PLXND1/SPATA13/SLC19A1/FAM107A/TESC/ROBO2/CTNNB1	11
CC	GO:0005635	nuclear envelope	14/300	479/19594	0.0162195	0.309715	0.274987	NLRP6/CSE1L/AGPAT3/MYORG/TMEM18/TNRC18/SNUPN/SMOX/ATP2A3/GNAZ/NR4A1/SLC16A3/TNKS/RTN4	14
CC	GO:0070382	exocytic vesicle	8/300	214/19594	0.0175919	0.309715	0.274987	UNC13D/STX10/CLCN5/MCTP1/RAB40C/SYT8/TH/SLC18A1	8
CC	GO:0031256	leading edge membrane	7/300	175/19594	0.0184312	0.309715	0.274987	PLCG2/ATP2B2/PLXND1/SPATA13/FAM107A/TESC/ROBO2	7
CC	GO:0030014	CCR4-NOT complex	2/300	14/19594	0.0188305	0.309715	0.274987	CNOT3/CNOT11	2
CC	GO:0099522	cytosolic region	2/300	15/19594	0.0215105	0.309715	0.274987	CTBP2/PRKCG	2
CC	GO:0099738	cell cortex region	3/300	39/19594	0.0216362	0.309715	0.274987	CTBP2/CLASP1/CTNNB1	3
CC	GO:0098982	GABA-ergic synapse	4/300	70/19594	0.0224297	0.309715	0.274987	CBLN4/CTBP2/ATP2B2/GABRD	4
CC	GO:0016323	basolateral plasma membrane	8/300	226/19594	0.0234952	0.309715	0.274987	TLR9/ATP2B2/SLC38A3/ATP2C2/SLC19A1/SLC29A4/SLC16A3/CTNNB1	8
CC	GO:0098831	presynaptic active zone cytoplasmic component	2/300	16/19594	0.0243382	0.309715	0.274987	CTBP2/CTNNB1	2
CC	GO:0030863	cortical cytoskeleton	5/300	107/19594	0.0244273	0.309715	0.274987	CLASP1/LLGL2/PLS1/LASP1/CORO1A	5
CC	GO:0090575	RNA polymerase II transcription regulator complex	8/300	230/19594	0.02574	0.309715	0.274987	NR5A2/MYF6/RXRA/TLE3/TFDP1/ASCL5/TCF4/CTNNB1	8
CC	GO:0048786	presynaptic active zone	4/300	75/19594	0.0280393	0.309715	0.274987	CTBP2/ATP2B2/PPFIA1/CTNNB1	4
CC	GO:0098562	cytoplasmic side of membrane	7/300	193/19594	0.029456	0.309715	0.274987	ESYT2/LITAFD/ATP2C2/KRAS/GNAZ/TRAF2/TH	7
CC	GO:0043679	axon terminus	5/300	113/19594	0.0299885	0.309715	0.274987	CPLX1/SLC8A3/PRKCG/TH/SLC18A1	5
CC	GO:0044305	calyx of Held	2/300	18/19594	0.0304165	0.309715	0.274987	CPLX1/PRKCG	2
CC	GO:0008021	synaptic vesicle	7/300	196/19594	0.0316488	0.309715	0.274987	STX10/CLCN5/MCTP1/RAB40C/SYT8/TH/SLC18A1	7
CC	GO:0055037	recycling endosome	7/300	196/19594	0.0316488	0.309715	0.274987	RAB14/ABCG1/TBC1D14/UNC13D/KCNK1/TF/MCTP1	7
CC	GO:0016528	sarcoplasm	4/300	78/19594	0.031771	0.309715	0.274987	SLC8A3/ATP2A3/SGCD/XDH	4
CC	GO:0032432	actin filament bundle	4/300	78/19594	0.031771	0.309715	0.274987	PDLIM1/PLS1/MST1R/FAM107A	4
CC	GO:0030864	cortical actin cytoskeleton	4/300	79/19594	0.0330765	0.309715	0.274987	LLGL2/PLS1/LASP1/CORO1A	4
CC	GO:0062023	collagen-containing extracellular matrix	12/300	429/19594	0.0333619	0.309715	0.274987	CBLN4/APOA1/CXCL12/NAV2/F3/NTN1/LTBP2/COL5A1/SMOC2/COL27A1/COL21A1/CDON	12
CC	GO:0036020	endolysosome membrane	2/300	19/19594	0.0336572	0.309715	0.274987	TLR9/AP2A2	2
CC	GO:0043025	neuronal cell body	13/300	482/19594	0.035318	0.309715	0.274987	CPLX1/ARHGEF7/PTPRF/SLC8A3/CACNA1C/KCNK1/ATP2B2/GAL/NCDN/RET/GABRD/TMEM100/TH	13
CC	GO:0043195	terminal bouton	3/300	48/19594	0.0370604	0.309715	0.274987	CPLX1/TH/SLC18A1	3
CC	GO:0005871	kinesin complex	3/300	49/19594	0.0390442	0.309715	0.274987	KIF26A/KIFC3/KIF13A	3
CC	GO:0031965	nuclear membrane	9/300	300/19594	0.0421484	0.309715	0.274987	NLRP6/MYORG/TMEM18/TNRC18/SMOX/ATP2A3/NR4A1/SLC16A3/TNKS	9
CC	GO:0005581	collagen trimer	4/300	86/19594	0.0430844	0.309715	0.274987	CCBE1/COL5A1/COL27A1/COL21A1	4
CC	GO:0060076	excitatory synapse	3/300	51/19594	0.0431702	0.309715	0.274987	KCNJ9/ATP2B2/SLC16A3	3
CC	GO:0098644	complex of collagen trimers	2/300	22/19594	0.0441284	0.309715	0.274987	COL5A1/COL27A1	2
CC	GO:0009898	cytoplasmic side of plasma membrane	6/300	169/19594	0.0460239	0.309715	0.274987	ESYT2/ATP2C2/KRAS/GNAZ/TRAF2/TH	6
CC	GO:0019897	extrinsic component of plasma membrane	6/300	170/19594	0.0471232	0.309715	0.274987	ESYT2/TF/SCUBE1/KRAS/GNAZ/CTNNB1	6
CC	GO:0098839	postsynaptic density membrane	4/300	89/19594	0.04784	0.309715	0.274987	CACNG5/CACNA1C/ATP2B2/SLC16A3	4
CC	GO:0071682	endocytic vesicle lumen	2/300	23/19594	0.0478535	0.309715	0.274987	APOA1/MPO	2
CC	GO:0044306	neuron projection terminus	5/300	129/19594	0.0484772	0.309715	0.274987	CPLX1/SLC8A3/PRKCG/TH/SLC18A1	5
MF	GO:0008514	organic anion transmembrane transporter activity	6/298	186/18410	0.0823284	0.309745	0.27206	SLC27A6/SLC25A42/SLCO5A1/SLC38A3/SLC19A1/SLC16A3	6
MF	GO:0016411	acylglycerol O-acyltransferase activity	2/298	30/18410	0.0844698	0.309745	0.27206	AGPAT3/PNPLA3	2
MF	GO:0140142	nucleocytoplasmic carrier activity	2/298	30/18410	0.0844698	0.309745	0.27206	CSE1L/SNUPN	2
MF	GO:0140767	enzyme-substrate adaptor activity	2/298	30/18410	0.0844698	0.309745	0.27206	SPSB1/ANKRD9	2
MF	GO:1990756	ubiquitin ligase-substrate adaptor activity	2/298	30/18410	0.0844698	0.309745	0.27206	SPSB1/ANKRD9	2
MF	GO:0016836	hydro-lyase activity	3/298	64/18410	0.0852012	0.309745	0.27206	GMDS/TGDS/DGLUCY	3
MF	GO:0031210	phosphatidylcholine binding	2/298	31/18410	0.089364	0.309745	0.27206	ESYT2/APOA1	2
MF	GO:0005525	GTP binding	10/298	379/18410	0.0896104	0.309745	0.27206	RAB14/RCC1L/RAB44/RRAS2/EEFSEC/RAB40C/KRAS/GNAZ/RHOT2/RNGTT	10
BP	GO:0001754	eye photoreceptor cell differentiation	3/288	45/18800	0.0314664	0.311628	0.279206	SDK2/RDH13/TH	3
BP	GO:0071827	plasma lipoprotein particle organization	3/288	45/18800	0.0314664	0.311628	0.279206	APOA1/ABCG1/MPO	3
BP	GO:1901861	regulation of muscle tissue development	3/288	45/18800	0.0314664	0.311628	0.279206	SHOX2/MYF6/CTNNB1	3
BP	GO:0048592	eye morphogenesis	6/288	154/18800	0.0314873	0.311628	0.279206	MAN2A1/COL5A1/SDK2/RDH13/TH/CTNNB1	6
BP	GO:0051092	positive regulation of NF-kappaB transcription factor activity	6/288	154/18800	0.0314873	0.311628	0.279206	TLR9/PLCG2/TNFRSF11A/PRKCQ/PRKCH/TRAF2	6
MF	GO:0015605	organophosphate ester transmembrane transporter activity	2/298	32/18410	0.09434	0.311891	0.273946	SLC25A42/SLC19A1	2
BP	GO:0009123	nucleoside monophosphate metabolic process	4/288	78/18800	0.0318124	0.313379	0.280774	UMPS/UPP2/TJP2/XDH	4
BP	GO:1901264	carbohydrate derivative transport	4/288	78/18800	0.0318124	0.313379	0.280774	ABCG1/SLC25A42/SLC19A1/SLC29A4	4
BP	GO:0001819	positive regulation of cytokine production	13/288	475/18800	0.0320119	0.31461	0.281877	TLR9/PLCG2/POLR3A/GATA3/CRLF2/F3/CCBE1/IL15/CD83/PRKCQ/HMGB1/TRAF2/PIK3R1	13
BP	GO:0044106	cellular amine metabolic process	5/288	116/18800	0.0330913	0.316866	0.283898	GATA3/SMOX/PAH/SLC29A4/TH	5
BP	GO:0032496	response to lipopolysaccharide	10/288	333/18800	0.0331422	0.316866	0.283898	PPARD/PLCG2/TNFRSF11A/MAP2K3/MPO/SASH1/HMGB1/TNFAIP3/NR4A1/TH	10
BP	GO:0006491	N-glycan processing	2/288	19/18800	0.0336876	0.316866	0.283898	MAN1C1/MAN2A1	2
BP	GO:0006837	serotonin transport	2/288	19/18800	0.0336876	0.316866	0.283898	SLC29A4/SLC18A1	2
BP	GO:0010885	regulation of cholesterol storage	2/288	19/18800	0.0336876	0.316866	0.283898	PPARD/ABCG1	2
BP	GO:0032634	interleukin-5 production	2/288	19/18800	0.0336876	0.316866	0.283898	GATA3/CRLF2	2
BP	GO:0032674	regulation of interleukin-5 production	2/288	19/18800	0.0336876	0.316866	0.283898	GATA3/CRLF2	2
BP	GO:0045603	positive regulation of endothelial cell differentiation	2/288	19/18800	0.0336876	0.316866	0.283898	TMEM100/CTNNB1	2
BP	GO:0048486	parasympathetic nervous system development	2/288	19/18800	0.0336876	0.316866	0.283898	PLXNA4/NAV2	2
BP	GO:0061323	cell proliferation involved in heart morphogenesis	2/288	19/18800	0.0336876	0.316866	0.283898	TBX3/CTNNB1	2
BP	GO:0072079	nephron tubule formation	2/288	19/18800	0.0336876	0.316866	0.283898	GATA3/CTNNB1	2
BP	GO:0001570	vasculogenesis	4/288	80/18800	0.0344579	0.316866	0.283898	TMEM100/ZMIZ1/XDH/CTNNB1	4
BP	GO:0003151	outflow tract morphogenesis	4/288	80/18800	0.0344579	0.316866	0.283898	TBX3/PLXND1/ROBO2/CTNNB1	4
BP	GO:0032204	regulation of telomere maintenance	4/288	80/18800	0.0344579	0.316866	0.283898	PRKCQ/TNKS/CTNNB1/POT1	4
BP	GO:0070085	glycosylation	8/288	244/18800	0.0348227	0.316866	0.283898	MAN1C1/MAN2A1/IL15/GALNT18/ST3GAL6/STT3B/GALNT1/TMTC3	8
BP	GO:0003197	endocardial cushion development	3/288	47/18800	0.0351701	0.316866	0.283898	TBX3/TMEM100/ROBO2	3
BP	GO:0042908	xenobiotic transport	3/288	47/18800	0.0351701	0.316866	0.283898	SLC19A1/SLC29A4/SLC18A1	3
BP	GO:0045601	regulation of endothelial cell differentiation	3/288	47/18800	0.0351701	0.316866	0.283898	TMEM100/XDH/CTNNB1	3
BP	GO:0046189	phenol-containing compound biosynthetic process	3/288	47/18800	0.0351701	0.316866	0.283898	GATA3/PAH/TH	3
BP	GO:0090279	regulation of calcium ion import	3/288	47/18800	0.0351701	0.316866	0.283898	CXCL12/ATP2C2/CTNNB1	3
BP	GO:0098659	inorganic cation import across plasma membrane	5/288	118/18800	0.0352356	0.316866	0.283898	SLC9A3/SLC8A3/KCNJ9/CACNA1C/KCNJ1	5
BP	GO:0099587	inorganic ion import across plasma membrane	5/288	118/18800	0.0352356	0.316866	0.283898	SLC9A3/SLC8A3/KCNJ9/CACNA1C/KCNJ1	5
BP	GO:0010632	regulation of epithelial cell migration	9/288	290/18800	0.0352472	0.316866	0.283898	PLCG2/MAP2K3/CLASP1/GATA3/CCBE1/SMOC2/SASH1/HMGB1/RTN4	9
BP	GO:1903131	mononuclear cell differentiation	12/288	433/18800	0.0354768	0.316866	0.283898	PLCL2/TLR9/PLCG2/TPD52/GATA3/IKZF1/IL15/CD83/HMGB1/ZMIZ1/CTNNB1/EGR3	12
BP	GO:1990778	protein localization to cell periphery	10/288	337/18800	0.0355073	0.316866	0.283898	CPLX1/PPFIA1/ATP2C2/PLS1/RAB40C/PRKCH/TESC/KIF13A/TUB/PIK3R1	10
BP	GO:0031668	cellular response to extracellular stimulus	8/288	245/18800	0.0355413	0.316866	0.283898	KANK2/RNF152/KIF26A/RXRA/SLC38A3/IL15/GCGR/FAM107A	8
BP	GO:1903039	positive regulation of leukocyte cell-cell adhesion	8/288	245/18800	0.0355413	0.316866	0.283898	GATA3/IL15/CD83/PRKCQ/HMGB1/CORO1A/ZMIZ1/EGR3	8
BP	GO:0002285	lymphocyte activation involved in immune response	7/288	201/18800	0.0355964	0.316866	0.283898	PLCL2/PLCG2/UNC13D/GATA3/HMGB1/EXOSC6/CORO1A	7
BP	GO:0010833	telomere maintenance via telomere lengthening	4/288	81/18800	0.0358271	0.316866	0.283898	PRKCQ/TNKS/CTNNB1/POT1	4
BP	GO:0045445	myoblast differentiation	4/288	81/18800	0.0358271	0.316866	0.283898	PPARD/TBX3/MYF6/CDON	4
BP	GO:0009100	glycoprotein metabolic process	11/288	386/18800	0.0363039	0.316866	0.283898	MAN1C1/PPARD/MAN2A1/NDST1/IL15/GALNT18/ST3GAL6/STT3B/GALNT1/CTNNB1/TMTC3	11
BP	GO:0021537	telencephalon development	8/288	247/18800	0.0370085	0.316866	0.283898	CXCL12/PLXNA4/ZMIZ1/ROBO2/XAB2/TH/CTNNB1/RTN4	8
BP	GO:0003228	atrial cardiac muscle tissue development	2/288	20/18800	0.0370591	0.316866	0.283898	SHOX2/TBX3	2
BP	GO:0035313	wound healing, spreading of epidermal cells	2/288	20/18800	0.0370591	0.316866	0.283898	CLASP1/COL5A1	2
BP	GO:0035902	response to immobilization stress	2/288	20/18800	0.0370591	0.316866	0.283898	GAL/TH	2
BP	GO:0042454	ribonucleoside catabolic process	2/288	20/18800	0.0370591	0.316866	0.283898	UPP2/XDH	2
BP	GO:0042693	muscle cell fate commitment	2/288	20/18800	0.0370591	0.316866	0.283898	TBX3/MYF6	2
BP	GO:0043691	reverse cholesterol transport	2/288	20/18800	0.0370591	0.316866	0.283898	APOA1/ABCG1	2
BP	GO:0060231	mesenchymal to epithelial transition	2/288	20/18800	0.0370591	0.316866	0.283898	GATA3/CTNNB1	2
BP	GO:0090026	positive regulation of monocyte chemotaxis	2/288	20/18800	0.0370591	0.316866	0.283898	CXCL12/HMGB1	2
BP	GO:1901679	nucleotide transmembrane transport	2/288	20/18800	0.0370591	0.316866	0.283898	SLC25A42/SLC19A1	2
BP	GO:0010761	fibroblast migration	3/288	48/18800	0.0371026	0.316866	0.283898	ARHGEF7/PDLIM1/DDR2	3
BP	GO:0060976	coronary vasculature development	3/288	48/18800	0.0371026	0.316866	0.283898	NDST1/PLXND1/SGCD	3
BP	GO:0071825	protein-lipid complex subunit organization	3/288	48/18800	0.0371026	0.316866	0.283898	APOA1/ABCG1/MPO	3
BP	GO:0097720	calcineurin-mediated signaling	3/288	48/18800	0.0371026	0.316866	0.283898	PLCG2/NR5A2/PTBP1	3
BP	GO:0002702	positive regulation of production of molecular mediator of immune response	5/288	120/18800	0.037464	0.316866	0.283898	TLR9/PLCG2/GATA3/EXOSC6/TRAF2	5
BP	GO:0015850	organic hydroxy compound transport	8/288	248/18800	0.0377571	0.316866	0.283898	APOA1/CXCL12/ABCG1/GAL/SLC29A4/SLC16A3/SYT8/SLC18A1	8
BP	GO:0031346	positive regulation of cell projection organization	10/288	341/18800	0.0379877	0.316866	0.283898	PLEKHM1/ARHGEF7/CXCL12/PLXNA4/SHOX2/NTN1/PLXND1/RET/ROBO2/PIK3R1	10
BP	GO:0043281	regulation of cysteine-type endopeptidase activity involved in apoptotic process	7/288	204/18800	0.0380821	0.316866	0.283898	BBC3/F3/MIRLET7B/ATP2A3/HMGB1/NR4A1/XDH	7
BP	GO:0009308	amine metabolic process	5/288	121/18800	0.0386099	0.316866	0.283898	GATA3/SMOX/PAH/SLC29A4/TH	5
BP	GO:0048675	axon extension	5/288	121/18800	0.0386099	0.316866	0.283898	CXCL12/PLXNA4/NTN1/EDN2/RTN4	5
BP	GO:0015844	monoamine transport	4/288	83/18800	0.0386589	0.316866	0.283898	CXCL12/SLC29A4/SYT8/SLC18A1	4
BP	GO:0033273	response to vitamin	4/288	83/18800	0.0386589	0.316866	0.283898	KANK2/PPARD/RXRA/IL15	4
BP	GO:0001837	epithelial to mesenchymal transition	6/288	162/18800	0.0388352	0.316866	0.283898	TBX3/CLASP1/GATA3/TMEM100/CTNNB1/RTN4	6
BP	GO:0060986	endocrine hormone secretion	3/288	49/18800	0.0390885	0.316866	0.283898	TBX3/GATA3/GAL	3
BP	GO:0048593	camera-type eye morphogenesis	5/288	122/18800	0.039777	0.316866	0.283898	MAN2A1/SDK2/RDH13/TH/CTNNB1	5
BP	GO:0061025	membrane fusion	6/288	163/18800	0.0398241	0.316866	0.283898	PLEKHM1/CPLX1/RCC1L/STX10/DOC2B/CORO1A	6
BP	GO:0006353	DNA-templated transcription, termination	2/288	21/18800	0.0405541	0.316866	0.283898	CAVIN1/TTF1	2
BP	GO:0006590	thyroid hormone generation	2/288	21/18800	0.0405541	0.316866	0.283898	GATA3/TG	2
BP	GO:0007063	regulation of sister chromatid cohesion	2/288	21/18800	0.0405541	0.316866	0.283898	TNKS/CTNNB1	2
BP	GO:0010878	cholesterol storage	2/288	21/18800	0.0405541	0.316866	0.283898	PPARD/ABCG1	2
BP	GO:0035330	regulation of hippo signaling	2/288	21/18800	0.0405541	0.316866	0.283898	MAP2K3/VGLL4	2
BP	GO:0051767	nitric-oxide synthase biosynthetic process	2/288	21/18800	0.0405541	0.316866	0.283898	TLR9/MAP2K3	2
BP	GO:0051769	regulation of nitric-oxide synthase biosynthetic process	2/288	21/18800	0.0405541	0.316866	0.283898	TLR9/MAP2K3	2
BP	GO:0060065	uterus development	2/288	21/18800	0.0405541	0.316866	0.283898	CDKN1C/GATA3	2
BP	GO:0090280	positive regulation of calcium ion import	2/288	21/18800	0.0405541	0.316866	0.283898	CXCL12/ATP2C2	2
BP	GO:0099558	maintenance of synapse structure	2/288	21/18800	0.0405541	0.316866	0.283898	CBLN4/CTBP2	2
BP	GO:0022612	gland morphogenesis	5/288	123/18800	0.0409654	0.316866	0.283898	TBX3/SERPINB5/NTN1/PLXND1/TNFAIP3	5
BP	GO:0050727	regulation of inflammatory response	11/288	394/18800	0.0410866	0.316866	0.283898	GPR31/TLR9/PPARD/NLRP6/PLCG2/APOA1/TNFRSF11A/GATA3/ZBP1/IL15/TNFAIP3	11
BP	GO:0030857	negative regulation of epithelial cell differentiation	3/288	50/18800	0.0411275	0.316866	0.283898	TBX3/XDH/CTNNB1	3
BP	GO:0038084	vascular endothelial growth factor signaling pathway	3/288	50/18800	0.0411275	0.316866	0.283898	CCBE1/SMOC2/XDH	3
BP	GO:0043370	regulation of CD4-positive, alpha-beta T cell differentiation	3/288	50/18800	0.0411275	0.316866	0.283898	GATA3/CD83/HMGB1	3
BP	GO:0048168	regulation of neuronal synaptic plasticity	3/288	50/18800	0.0411275	0.316866	0.283898	MCTP1/NCDN/KRAS	3
BP	GO:0051293	establishment of spindle localization	3/288	50/18800	0.0411275	0.316866	0.283898	CLASP1/LLGL2/ANKFN1	3
BP	GO:1903053	regulation of extracellular matrix organization	3/288	50/18800	0.0411275	0.316866	0.283898	ZNF469/CLASP1/DDR2	3
BP	GO:0072503	cellular divalent inorganic cation homeostasis	13/288	494/18800	0.0416968	0.316866	0.283898	PLCG2/CXCL12/SLC8A3/CACNA1C/SLC35G1/ATP2B2/ATP2C2/HCRTR1/ATP2A3/HMGB1/IBTK/CORO1A/EDN2	13
BP	GO:0031647	regulation of protein stability	9/288	300/18800	0.0422147	0.316866	0.283898	CCDC88C/APOA1/TF/SIAH3/KRAS/FAM107A/TESC/PIK3R1/RTN4	9
BP	GO:0070663	regulation of leukocyte proliferation	8/288	254/18800	0.0424633	0.316866	0.283898	TLR9/GAL/IL15/PRKCQ/HMGB1/CORO1A/TNFAIP3/CTNNB1	8
BP	GO:0007140	male meiotic nuclear division	3/288	51/18800	0.0432191	0.316866	0.283898	TDRD9/DMC1/FOXJ3	3
BP	GO:0008347	glial cell migration	3/288	51/18800	0.0432191	0.316866	0.283898	ZMIZ1/CTNNB1/RTN4	3
BP	GO:0015872	dopamine transport	3/288	51/18800	0.0432191	0.316866	0.283898	CXCL12/SLC29A4/SYT8	3
BP	GO:0043277	apoptotic cell clearance	3/288	51/18800	0.0432191	0.316866	0.283898	RAB14/XKR5/HMGB1	3
BP	GO:0060688	regulation of morphogenesis of a branching structure	3/288	51/18800	0.0432191	0.316866	0.283898	SHOX2/CTNNB1/RTN4	3
BP	GO:0043280	positive regulation of cysteine-type endopeptidase activity involved in apoptotic process	5/288	125/18800	0.0434062	0.316866	0.283898	BBC3/F3/ATP2A3/HMGB1/XDH	5
BP	GO:0002700	regulation of production of molecular mediator of immune response	6/288	167/18800	0.0439387	0.316866	0.283898	TLR9/PLCG2/APOA1/GATA3/EXOSC6/TRAF2	6
BP	GO:0003205	cardiac chamber development	6/288	167/18800	0.0439387	0.316866	0.283898	SHOX2/TBX3/GATA3/NDST1/PLXND1/ROBO2	6
BP	GO:0009129	pyrimidine nucleoside monophosphate metabolic process	2/288	22/18800	0.0441679	0.316866	0.283898	UMPS/UPP2	2
BP	GO:0010042	response to manganese ion	2/288	22/18800	0.0441679	0.316866	0.283898	D2HGDH/TH	2
BP	GO:0010888	negative regulation of lipid storage	2/288	22/18800	0.0441679	0.316866	0.283898	PPARD/ABCG1	2
BP	GO:0061042	vascular wound healing	2/288	22/18800	0.0441679	0.316866	0.283898	SMOC2/TNFAIP3	2
BP	GO:0070269	pyroptosis	2/288	22/18800	0.0441679	0.316866	0.283898	NLRP6/ZBP1	2
BP	GO:0008016	regulation of heart contraction	7/288	211/18800	0.044318	0.316866	0.283898	SHOX2/SLC8A3/CACNA1C/ATP2B2/ATP2A3/EDN2/TH	7
BP	GO:0010232	vascular transport	4/288	87/18800	0.0446962	0.316866	0.283898	SLC38A3/SLC19A1/ATP2A3/SLC29A4	4
BP	GO:0035023	regulation of Rho protein signal transduction	4/288	87/18800	0.0446962	0.316866	0.283898	KANK2/ARHGEF28/APOA1/MCF2L	4
BP	GO:0150104	transport across blood-brain barrier	4/288	87/18800	0.0446962	0.316866	0.283898	SLC38A3/SLC19A1/ATP2A3/SLC29A4	4
BP	GO:0010874	regulation of cholesterol efflux	3/288	52/18800	0.045363	0.316866	0.283898	APOA1/ABCG1/RXRA	3
BP	GO:0038093	Fc receptor signaling pathway	3/288	52/18800	0.045363	0.316866	0.283898	PLCG2/PRKCQ/VAV2	3
BP	GO:0048013	ephrin receptor signaling pathway	3/288	52/18800	0.045363	0.316866	0.283898	ARHGEF7/ARHGEF28/EPHB4	3
BP	GO:0008654	phospholipid biosynthetic process	8/288	258/18800	0.0458077	0.319445	0.286209	PPARD/PLCG2/AGPAT3/PNPLA3/APOA1/ACP6/DGKD/PIK3R1	8
BP	GO:0031669	cellular response to nutrient levels	7/288	213/18800	0.0462136	0.321582	0.288123	KANK2/RNF152/RXRA/SLC38A3/IL15/GCGR/FAM107A	7
BP	GO:0016055	Wnt signaling pathway	12/288	452/18800	0.0465415	0.321582	0.288123	CCDC88C/PLCG2/GATA3/VGLL4/GRB10/AMOTL1/TLE3/CHD8/TNFAIP3/FZD10/TNKS/CTNNB1	12
BP	GO:0046474	glycerophospholipid biosynthetic process	7/288	214/18800	0.0471806	0.321582	0.288123	PLCG2/AGPAT3/PNPLA3/APOA1/ACP6/DGKD/PIK3R1	7
BP	GO:1903522	regulation of blood circulation	8/288	260/18800	0.047543	0.321582	0.288123	SHOX2/HRH2/SLC8A3/CACNA1C/ATP2B2/ATP2A3/EDN2/TH	8
BP	GO:0048260	positive regulation of receptor-mediated endocytosis	3/288	53/18800	0.0475587	0.321582	0.288123	PLCG2/TF/DGKD	3
BP	GO:0050832	defense response to fungus	3/288	53/18800	0.0475587	0.321582	0.288123	PLCG2/MPO/ZBP1	3
BP	GO:0072132	mesenchyme morphogenesis	3/288	53/18800	0.0475587	0.321582	0.288123	TBX3/TMEM100/ROBO2	3
BP	GO:0198738	cell-cell signaling by wnt	12/288	454/18800	0.0478306	0.321582	0.288123	CCDC88C/PLCG2/GATA3/VGLL4/GRB10/AMOTL1/TLE3/CHD8/TNFAIP3/FZD10/TNKS/CTNNB1	12
BP	GO:0002053	positive regulation of mesenchymal cell proliferation	2/288	23/18800	0.0478962	0.321582	0.288123	SHOX2/CTNNB1	2
BP	GO:0008211	glucocorticoid metabolic process	2/288	23/18800	0.0478962	0.321582	0.288123	APOA1/GAL	2
BP	GO:0009220	pyrimidine ribonucleotide biosynthetic process	2/288	23/18800	0.0478962	0.321582	0.288123	UMPS/UPP2	2
BP	GO:0014821	phasic smooth muscle contraction	2/288	23/18800	0.0478962	0.321582	0.288123	TBX3/EDN2	2
BP	GO:0045663	positive regulation of myoblast differentiation	2/288	23/18800	0.0478962	0.321582	0.288123	MYF6/CDON	2
BP	GO:2000114	regulation of establishment of cell polarity	2/288	23/18800	0.0478962	0.321582	0.288123	GATA3/ANKFN1	2
BP	GO:0001656	metanephros development	4/288	89/18800	0.0479016	0.321582	0.288123	GATA3/RET/ROBO2/CTNNB1	4
BP	GO:0006493	protein O-linked glycosylation	4/288	89/18800	0.0479016	0.321582	0.288123	IL15/GALNT18/GALNT1/TMTC3	4
BP	GO:0097581	lamellipodium organization	4/288	89/18800	0.0479016	0.321582	0.288123	ARHGEF7/SPATA13/VAV2/PIK3R1	4
BP	GO:0051099	positive regulation of binding	6/288	171/18800	0.0483104	0.321582	0.288123	PLCL2/CTBP2/GATA3/PLXND1/HMGB1/CTNNB1	6
BP	GO:0051480	regulation of cytosolic calcium ion concentration	10/288	356/18800	0.0483526	0.321582	0.288123	PLCG2/SLC8A3/CACNA1C/SLC35G1/ATP2B2/HCRTR1/HMGB1/IBTK/CORO1A/EDN2	10
BP	GO:1990138	neuron projection extension	6/288	172/18800	0.0494438	0.321582	0.288123	CXCL12/PLXNA4/NTN1/EDN2/CTNNB1/RTN4	6
BP	GO:1901657	glycosyl compound metabolic process	4/288	90/18800	0.0495509	0.321582	0.288123	UMPS/UPP2/XDH/TH	4
BP	GO:0021545	cranial nerve development	3/288	54/18800	0.0498059	0.321582	0.288123	PLXNA4/NAV2/CTNNB1	3
BP	GO:0030168	platelet activation	5/288	130/18800	0.0498838	0.321582	0.288123	PLCG2/TEC/PRKCQ/DGKD/VAV2	5
BP	GO:0003018	vascular process in circulatory system	8/288	263/18800	0.0502255	0.321582	0.288123	PPARD/HRH2/SLC38A3/SLC19A1/ATP2A3/SLC29A4/EDN2/TJP2	8
BP	GO:0051054	positive regulation of DNA metabolic process	8/288	263/18800	0.0502255	0.321582	0.288123	SMOC2/PRKCQ/HMGB1/EXOSC6/TNKS/PRKCG/CTNNB1/POT1	8
BP	GO:0002822	regulation of adaptive immune response based on somatic recombination of immune receptors built from immunoglobulin superfamily domains	6/288	173/18800	0.0505934	0.321582	0.288123	GATA3/PRKCQ/HMGB1/EXOSC6/TNFAIP3/TRAF2	6
BP	GO:0030522	intracellular receptor signaling pathway	8/288	264/18800	0.0511411	0.321582	0.288123	KANK2/PPARD/NR5A2/CTBP2/RXRA/TNFAIP3/ZMIZ1/NR4A1	8
BP	GO:0001759	organ induction	2/288	24/18800	0.0517345	0.321582	0.288123	ROBO2/CTNNB1	2
BP	GO:0009162	deoxyribonucleoside monophosphate metabolic process	2/288	24/18800	0.0517345	0.321582	0.288123	UPP2/XDH	2
BP	GO:0010560	positive regulation of glycoprotein biosynthetic process	2/288	24/18800	0.0517345	0.321582	0.288123	IL15/CTNNB1	2
BP	GO:0030539	male genitalia development	2/288	24/18800	0.0517345	0.321582	0.288123	TBX3/CTNNB1	2
BP	GO:0032740	positive regulation of interleukin-17 production	2/288	24/18800	0.0517345	0.321582	0.288123	IL15/PRKCQ	2
BP	GO:0050855	regulation of B cell receptor signaling pathway	2/288	24/18800	0.0517345	0.321582	0.288123	PLCL2/PRKCH	2
BP	GO:0051923	sulfation	2/288	24/18800	0.0517345	0.321582	0.288123	TPST2/NDST1	2
BP	GO:0072530	purine-containing compound transmembrane transport	2/288	24/18800	0.0517345	0.321582	0.288123	SLC25A42/SLC19A1	2
BP	GO:0099637	neurotransmitter receptor transport	2/288	24/18800	0.0517345	0.321582	0.288123	CPLX1/CACNG5	2
BP	GO:2000679	positive regulation of transcription regulatory region DNA binding	2/288	24/18800	0.0517345	0.321582	0.288123	GATA3/CTNNB1	2
BP	GO:0010950	positive regulation of endopeptidase activity	6/288	174/18800	0.0517594	0.321582	0.288123	NLRP6/BBC3/F3/ATP2A3/HMGB1/XDH	6
BP	GO:0030178	negative regulation of Wnt signaling pathway	6/288	174/18800	0.0517594	0.321582	0.288123	CCDC88C/VGLL4/GRB10/TLE3/CHD8/CTNNB1	6
BP	GO:0051653	spindle localization	3/288	55/18800	0.052104	0.321582	0.288123	CLASP1/LLGL2/ANKFN1	3
BP	GO:0050767	regulation of neurogenesis	10/288	361/18800	0.0521927	0.321582	0.288123	CXCL12/PLXNA4/SHOX2/MAN2A1/NTN1/PLXND1/PRKCH/ROBO2/CTNNB1/RTN4	10
BP	GO:0007163	establishment or maintenance of cell polarity	7/288	219/18800	0.0522091	0.321582	0.288123	PARD6B/CLASP1/GATA3/LLGL2/PDLIM1/AMOTL1/ANKFN1	7
BP	GO:0032874	positive regulation of stress-activated MAPK cascade	5/288	132/18800	0.0526256	0.321582	0.288123	TLR9/SASH1/HMGB1/TRAF2/XDH	5
BP	GO:0043534	blood vessel endothelial cell migration	6/288	175/18800	0.0529416	0.321582	0.288123	APOA1/MAP2K3/EPHB4/HMGB1/NR4A1/EGR3	6
BP	GO:0051492	regulation of stress fiber assembly	4/288	92/18800	0.0529423	0.321582	0.288123	APOA1/CLASP1/PPFIA1/PIK3R1	4
BP	GO:0090287	regulation of cellular response to growth factor stimulus	9/288	314/18800	0.0534463	0.321582	0.288123	PRDM16/CDKN1C/GATA3/CIDEA/GRB10/CCBE1/SMOC2/XDH/CTNNB1	9
BP	GO:0002221	pattern recognition receptor signaling pathway	6/288	176/18800	0.0541403	0.321582	0.288123	TLR9/NLRP6/PLCG2/HMGB1/TNFAIP3/RTN4	6
BP	GO:0060326	cell chemotaxis	9/288	315/18800	0.0543165	0.321582	0.288123	TNFRSF11A/CXCL12/SMOC2/PRKCQ/HMGB1/CORO1A/EDN2/NR4A1/EGR3	9
BP	GO:0048016	inositol phosphate-mediated signaling	3/288	56/18800	0.0544526	0.321582	0.288123	PLCG2/PTBP1/EDN2	3
BP	GO:0031589	cell-substrate adhesion	10/288	364/18800	0.0545916	0.321582	0.288123	ARHGEF7/PPARD/APOA1/UNC13D/CLASP1/PPFIA1/FAM107A/CORO1A/PIK3R1/CTNNB1	10
BP	GO:0030516	regulation of axon extension	4/288	93/18800	0.0546843	0.321582	0.288123	CXCL12/PLXNA4/NTN1/RTN4	4
BP	GO:0050954	sensory perception of mechanical stimulus	6/288	177/18800	0.0553552	0.321582	0.288123	CXCL12/NAV2/ATP2B2/TUB/NDUFB9/TH	6
BP	GO:0070304	positive regulation of stress-activated protein kinase signaling cascade	5/288	134/18800	0.0554537	0.321582	0.288123	TLR9/SASH1/HMGB1/TRAF2/XDH	5
BP	GO:0002438	acute inflammatory response to antigenic stimulus	2/288	25/18800	0.0556788	0.321582	0.288123	NLRP6/GATA3	2
BP	GO:0009164	nucleoside catabolic process	2/288	25/18800	0.0556788	0.321582	0.288123	UPP2/XDH	2
BP	GO:0010842	retina layer formation	2/288	25/18800	0.0556788	0.321582	0.288123	SDK2/RDH13	2
BP	GO:0032753	positive regulation of interleukin-4 production	2/288	25/18800	0.0556788	0.321582	0.288123	GATA3/PRKCQ	2
BP	GO:0033233	regulation of protein sumoylation	2/288	25/18800	0.0556788	0.321582	0.288123	ZMIZ1/CTNNB1	2
BP	GO:0045662	negative regulation of myoblast differentiation	2/288	25/18800	0.0556788	0.321582	0.288123	PPARD/TBX3	2
BP	GO:0050927	positive regulation of positive chemotaxis	2/288	25/18800	0.0556788	0.321582	0.288123	CXCL12/F3	2
BP	GO:0051098	regulation of binding	10/288	366/18800	0.0562308	0.321582	0.288123	PLCL2/ARHGEF7/CTBP2/PTPRF/GATA3/PLXND1/ATP2A3/HMGB1/TNKS/CTNNB1	10
BP	GO:0001657	ureteric bud development	4/288	94/18800	0.056457	0.321582	0.288123	GATA3/RET/ROBO2/CTNNB1	4
BP	GO:0045582	positive regulation of T cell differentiation	4/288	94/18800	0.056457	0.321582	0.288123	GATA3/CD83/ZMIZ1/EGR3	4
BP	GO:0010803	regulation of tumor necrosis factor-mediated signaling pathway	3/288	57/18800	0.0568511	0.321582	0.288123	APOA1/TNFAIP3/TRAF2	3
BP	GO:0038066	p38MAPK cascade	3/288	57/18800	0.0568511	0.321582	0.288123	MAP2K3/SASH1/XDH	3
BP	GO:0043388	positive regulation of DNA binding	3/288	57/18800	0.0568511	0.321582	0.288123	GATA3/HMGB1/CTNNB1	3
BP	GO:0060042	retina morphogenesis in camera-type eye	3/288	57/18800	0.0568511	0.321582	0.288123	MAN2A1/SDK2/RDH13	3
BP	GO:0070534	protein K63-linked ubiquitination	3/288	57/18800	0.0568511	0.321582	0.288123	RNF152/SASH1/TRAF2	3
BP	GO:0015849	organic acid transport	9/288	318/18800	0.0569824	0.321582	0.288123	PPARD/SLC27A6/TNFRSF11A/LLGL2/PLIN2/SLC38A3/SLC19A1/SLC29A4/SLC16A3	9
BP	GO:0008361	regulation of cell size	6/288	179/18800	0.0578344	0.321582	0.288123	CXCL12/PLXNA4/NTN1/RET/VAV2/RTN4	6
BP	GO:0043648	dicarboxylic acid metabolic process	4/288	95/18800	0.0582604	0.321582	0.288123	D2HGDH/SLC19A1/SDHAF3/DGLUCY	4
BP	GO:0072163	mesonephric epithelium development	4/288	95/18800	0.0582604	0.321582	0.288123	GATA3/RET/ROBO2/CTNNB1	4
BP	GO:0072164	mesonephric tubule development	4/288	95/18800	0.0582604	0.321582	0.288123	GATA3/RET/ROBO2/CTNNB1	4
BP	GO:0050920	regulation of chemotaxis	7/288	225/18800	0.0586731	0.321582	0.288123	CXCL12/PLXNA4/F3/SMOC2/HMGB1/EDN2/ROBO2	7
BP	GO:0045862	positive regulation of proteolysis	10/288	369/18800	0.0587498	0.321582	0.288123	NLRP6/CBFA2T3/BBC3/F3/CCBE1/DDA1/ATP2A3/HMGB1/XDH/TMTC3	10
BP	GO:0006584	catecholamine metabolic process	3/288	58/18800	0.0592991	0.321582	0.288123	GATA3/PAH/TH	3
BP	GO:0009712	catechol-containing compound metabolic process	3/288	58/18800	0.0592991	0.321582	0.288123	GATA3/PAH/TH	3
BP	GO:0032481	positive regulation of type I interferon production	3/288	58/18800	0.0592991	0.321582	0.288123	TLR9/PLCG2/POLR3A	3
BP	GO:1900024	regulation of substrate adhesion-dependent cell spreading	3/288	58/18800	0.0592991	0.321582	0.288123	ARHGEF7/APOA1/UNC13D	3
BP	GO:0034329	cell junction assembly	11/288	420/18800	0.0596035	0.321582	0.288123	ARHGEF7/CBLN4/PARD6B/CLASP1/NTN1/SDK2/PLXND1/FAM107A/PRKCH/ROBO2/CTNNB1	11
BP	GO:0002726	positive regulation of T cell cytokine production	2/288	26/18800	0.0597247	0.321582	0.288123	GATA3/TRAF2	2
BP	GO:0006517	protein deglycosylation	2/288	26/18800	0.0597247	0.321582	0.288123	MAN1C1/MAN2A1	2
BP	GO:0015012	heparan sulfate proteoglycan biosynthetic process	2/288	26/18800	0.0597247	0.321582	0.288123	NDST1/CTNNB1	2
BP	GO:0016226	iron-sulfur cluster assembly	2/288	26/18800	0.0597247	0.321582	0.288123	ISCA1/XDH	2
BP	GO:0031163	metallo-sulfur cluster assembly	2/288	26/18800	0.0597247	0.321582	0.288123	ISCA1/XDH	2
BP	GO:0031664	regulation of lipopolysaccharide-mediated signaling pathway	2/288	26/18800	0.0597247	0.321582	0.288123	SASH1/TNFAIP3	2
BP	GO:0033598	mammary gland epithelial cell proliferation	2/288	26/18800	0.0597247	0.321582	0.288123	GATA3/RTN4	2
BP	GO:0046037	GMP metabolic process	2/288	26/18800	0.0597247	0.321582	0.288123	TJP2/XDH	2
BP	GO:0050926	regulation of positive chemotaxis	2/288	26/18800	0.0597247	0.321582	0.288123	CXCL12/F3	2
BP	GO:0051204	protein insertion into mitochondrial membrane	2/288	26/18800	0.0597247	0.321582	0.288123	TIMM22/BBC3	2
BP	GO:0060384	innervation	2/288	26/18800	0.0597247	0.321582	0.288123	RET/PRKCG	2
BP	GO:0090382	phagosome maturation	2/288	26/18800	0.0597247	0.321582	0.288123	RAB14/CORO1A	2
BP	GO:1904353	regulation of telomere capping	2/288	26/18800	0.0597247	0.321582	0.288123	PRKCQ/TNKS	2
BP	GO:0007586	digestion	5/288	137/18800	0.0598576	0.321582	0.288123	TLR9/APOA1/HRH2/PLS1/TJP2	5
MF	GO:0016829	lyase activity	6/298	195/18410	0.0977305	0.321714	0.282573	GMDS/UMPS/POLL/TGDS/HMGB1/DGLUCY	6
BP	GO:0030316	osteoclast differentiation	4/288	96/18800	0.0600943	0.321874	0.288385	TNFRSF11A/TF/PIK3R1/CTNNB1	4
BP	GO:0032392	DNA geometric change	4/288	96/18800	0.0600943	0.321874	0.288385	NAV2/HMGB1/CHD8/POT1	4
BP	GO:0002696	positive regulation of leukocyte activation	11/288	421/18800	0.0604101	0.323065	0.289452	TLR9/GATA3/CRLF2/IL15/CD83/PRKCQ/HMGB1/EXOSC6/CORO1A/ZMIZ1/EGR3	11
BP	GO:0051251	positive regulation of lymphocyte activation	10/288	371/18800	0.0604696	0.323065	0.289452	TLR9/GATA3/IL15/CD83/PRKCQ/HMGB1/EXOSC6/CORO1A/ZMIZ1/EGR3	10
BP	GO:0051052	regulation of DNA metabolic process	12/288	472/18800	0.0605482	0.323077	0.289463	GATA3/CIDEA/SMOC2/TTF1/PRKCQ/HMGB1/EXOSC6/TFDP1/TNKS/PRKCG/CTNNB1/POT1	12
BP	GO:1903532	positive regulation of secretion by cell	8/288	274/18800	0.0608909	0.324495	0.290734	PPARD/TNFRSF11A/CXCL12/ABCG1/UNC13D/CLASP1/GAL/DOC2B	8
BP	GO:0007266	Rho protein signal transduction	5/288	138/18800	0.0613686	0.32663	0.292646	KANK2/ARHGEF28/APOA1/NTN1/MCF2L	5
MF	GO:0030695	GTPase regulator activity	12/298	488/18410	0.10013	0.326806	0.287045	ARHGEF7/ARHGEF28/CCDC88C/TBC1D14/RCC1L/GRTP1/LLGL2/CPEB2/MCF2L/SPATA13/VAV2/USP6NL	12
MF	GO:0060589	nucleoside-triphosphatase regulator activity	12/298	488/18410	0.10013	0.326806	0.287045	ARHGEF7/ARHGEF28/CCDC88C/TBC1D14/RCC1L/GRTP1/LLGL2/CPEB2/MCF2L/SPATA13/VAV2/USP6NL	12
BP	GO:0032640	tumor necrosis factor production	6/288	182/18800	0.0616762	0.327031	0.293006	TLR9/PLCG2/CIDEA/HMGB1/TNFAIP3/PIK3R1	6
BP	GO:0032680	regulation of tumor necrosis factor production	6/288	182/18800	0.0616762	0.327031	0.293006	TLR9/PLCG2/CIDEA/HMGB1/TNFAIP3/PIK3R1	6
BP	GO:0050728	negative regulation of inflammatory response	6/288	182/18800	0.0616762	0.327031	0.293006	GPR31/PPARD/NLRP6/APOA1/GATA3/TNFAIP3	6
BP	GO:0002218	activation of innate immune response	3/288	59/18800	0.0617959	0.327255	0.293207	PLCG2/ZBP1/HMGB1	3
MF	GO:0016782	transferase activity, transferring sulphur-containing groups	3/298	69/18410	0.101183	0.327456	0.287617	TPST2/HS3ST3A1/NDST1	3
MF	GO:0030276	clathrin binding	3/298	69/18410	0.101183	0.327456	0.287617	TOM1L2/AP2A2/SYT8	3
CC	GO:0031526	brush border membrane	3/300	55/19594	0.0520456	0.327958	0.291185	SLC9A3/KCNK1/SLC19A1	3
MF	GO:0000149	SNARE binding	4/298	110/18410	0.103432	0.329928	0.289788	CPLX1/STX10/DOC2B/SYT8	4
MF	GO:0004860	protein kinase inhibitor activity	3/298	70/18410	0.104513	0.329928	0.289788	CDKN1C/IBTK/TESC	3
MF	GO:0008376	acetylgalactosaminyltransferase activity	2/298	34/18410	0.104521	0.329928	0.289788	GALNT18/GALNT1	2
MF	GO:0015079	potassium ion transmembrane transporter activity	5/298	154/18410	0.105367	0.329928	0.289788	SLC9A3/KCNJ9/KCNJ1/KCNK1/KCNT1	5
BP	GO:0043405	regulation of MAP kinase activity	6/288	183/18800	0.0629897	0.332399	0.297815	TLR9/TNFRSF11A/SASH1/MST1R/TRAF2/FZD10	6
BP	GO:0048469	cell maturation	6/288	183/18800	0.0629897	0.332399	0.297815	CDKN1C/GATA3/DMC1/RET/IL15/CTNNB1	6
BP	GO:0002718	regulation of cytokine production involved in immune response	4/288	98/18800	0.0638532	0.332399	0.297815	PLCG2/APOA1/GATA3/TRAF2	4
BP	GO:0061337	cardiac conduction	4/288	98/18800	0.0638532	0.332399	0.297815	SLC8A3/CACNA1C/ATP2B2/ATP2A3	4
BP	GO:0120162	positive regulation of cold-induced thermogenesis	4/288	98/18800	0.0638532	0.332399	0.297815	KDM6B/PRDM16/GRB10/CNOT3	4
BP	GO:0150115	cell-substrate junction organization	4/288	98/18800	0.0638532	0.332399	0.297815	ARHGEF7/CLASP1/FAM107A/PIK3R1	4
BP	GO:0010884	positive regulation of lipid storage	2/288	27/18800	0.0638685	0.332399	0.297815	CIDEA/PLIN2	2
BP	GO:0030325	adrenal gland development	2/288	27/18800	0.0638685	0.332399	0.297815	APOA1/CDKN1C	2
BP	GO:0042403	thyroid hormone metabolic process	2/288	27/18800	0.0638685	0.332399	0.297815	GATA3/TG	2
BP	GO:0051503	adenine nucleotide transport	2/288	27/18800	0.0638685	0.332399	0.297815	SLC25A42/SLC19A1	2
BP	GO:1902883	negative regulation of response to oxidative stress	2/288	27/18800	0.0638685	0.332399	0.297815	MCTP1/MIRLET7B	2
BP	GO:1903020	positive regulation of glycoprotein metabolic process	2/288	27/18800	0.0638685	0.332399	0.297815	IL15/CTNNB1	2
BP	GO:1903055	positive regulation of extracellular matrix organization	2/288	27/18800	0.0638685	0.332399	0.297815	CLASP1/DDR2	2
BP	GO:1904357	negative regulation of telomere maintenance via telomere lengthening	2/288	27/18800	0.0638685	0.332399	0.297815	TNKS/POT1	2
MF	GO:0042887	amide transmembrane transporter activity	2/298	35/18410	0.109719	0.332628	0.292159	SLC38A3/SLC19A1	2
MF	GO:0097718	disordered domain specific binding	2/298	35/18410	0.109719	0.332628	0.292159	AP2A2/CTNNB1	2
BP	GO:1903078	positive regulation of protein localization to plasma membrane	3/288	60/18800	0.064341	0.333809	0.299078	PLS1/PRKCH/PIK3R1	3
BP	GO:0050670	regulation of lymphocyte proliferation	7/288	230/18800	0.0644213	0.333809	0.299078	TLR9/GAL/IL15/PRKCQ/HMGB1/CORO1A/CTNNB1	7
BP	GO:0050921	positive regulation of chemotaxis	5/288	140/18800	0.0644553	0.333809	0.299078	CXCL12/F3/SMOC2/HMGB1/EDN2	5
BP	GO:0072073	kidney epithelium development	5/288	140/18800	0.0644553	0.333809	0.299078	KANK2/GATA3/RET/ROBO2/CTNNB1	5
BP	GO:0018212	peptidyl-tyrosine modification	10/288	376/18800	0.0649114	0.335759	0.300826	TPST2/PLCG2/MAP2K3/EPHB4/TEC/RET/IL15/MST1R/IBTK/DDR2	10
BP	GO:0001823	mesonephros development	4/288	99/18800	0.0657779	0.335785	0.300849	GATA3/RET/ROBO2/CTNNB1	4
BP	GO:0015908	fatty acid transport	4/288	99/18800	0.0657779	0.335785	0.300849	PPARD/SLC27A6/TNFRSF11A/PLIN2	4
BP	GO:0050671	positive regulation of lymphocyte proliferation	5/288	141/18800	0.0660307	0.335785	0.300849	TLR9/IL15/PRKCQ/HMGB1/CORO1A	5
BP	GO:0009991	response to extracellular stimulus	12/288	479/18800	0.0660502	0.335785	0.300849	KANK2/RNF152/PPARD/KIF26A/MPO/RXRA/SLC38A3/IL15/GCGR/FAM107A/PRKCG/TH	12
BP	GO:0055123	digestive system development	5/288	142/18800	0.0676276	0.335785	0.300849	CDKN1C/SHOX2/RET/CHD8/CTNNB1	5
BP	GO:0002367	cytokine production involved in immune response	4/288	100/18800	0.0677327	0.335785	0.300849	PLCG2/APOA1/GATA3/TRAF2	4
BP	GO:0032944	regulation of mononuclear cell proliferation	7/288	233/18800	0.0680289	0.335785	0.300849	TLR9/GAL/IL15/PRKCQ/HMGB1/CORO1A/CTNNB1	7
BP	GO:0003416	endochondral bone growth	2/288	28/18800	0.068106	0.335785	0.300849	COL27A1/DDR2	2
BP	GO:0015868	purine ribonucleotide transport	2/288	28/18800	0.068106	0.335785	0.300849	SLC25A42/SLC19A1	2
BP	GO:0032703	negative regulation of interleukin-2 production	2/288	28/18800	0.068106	0.335785	0.300849	GATA3/TNFAIP3	2
BP	GO:0035116	embryonic hindlimb morphogenesis	2/288	28/18800	0.068106	0.335785	0.300849	TBX3/CTNNB1	2
BP	GO:0042133	neurotransmitter metabolic process	2/288	28/18800	0.068106	0.335785	0.300849	PAH/TH	2
BP	GO:0048873	homeostasis of number of cells within a tissue	2/288	28/18800	0.068106	0.335785	0.300849	KRAS/CORO1A	2
BP	GO:0090025	regulation of monocyte chemotaxis	2/288	28/18800	0.068106	0.335785	0.300849	CXCL12/HMGB1	2
BP	GO:0051146	striated muscle cell differentiation	8/288	281/18800	0.0683666	0.335785	0.300849	BARX2/KDM6B/MYORG/SHOX2/TBX3/MYF6/KRAS/SGCD	8
BP	GO:0071706	tumor necrosis factor superfamily cytokine production	6/288	187/18800	0.068408	0.335785	0.300849	TLR9/PLCG2/CIDEA/HMGB1/TNFAIP3/PIK3R1	6
BP	GO:1903555	regulation of tumor necrosis factor superfamily cytokine production	6/288	187/18800	0.068408	0.335785	0.300849	TLR9/PLCG2/CIDEA/HMGB1/TNFAIP3/PIK3R1	6
BP	GO:0070661	leukocyte proliferation	9/288	330/18800	0.0684848	0.335785	0.300849	PLCL2/TLR9/GAL/IL15/PRKCQ/HMGB1/CORO1A/TNFAIP3/CTNNB1	9
BP	GO:0002764	immune response-regulating signaling pathway	12/288	482/18800	0.0685056	0.335785	0.300849	PLCL2/TLR9/NLRP6/PLCG2/GATA3/TEC/PRKCQ/HMGB1/PRKCH/TNFAIP3/VAV2/RTN4	12
BP	GO:0030010	establishment of cell polarity	5/288	143/18800	0.0692459	0.335785	0.300849	CLASP1/GATA3/LLGL2/AMOTL1/ANKFN1	5
BP	GO:0032946	positive regulation of mononuclear cell proliferation	5/288	143/18800	0.0692459	0.335785	0.300849	TLR9/IL15/PRKCQ/HMGB1/CORO1A	5
BP	GO:0045055	regulated exocytosis	7/288	234/18800	0.0692579	0.335785	0.300849	CPLX1/CTBP2/UNC13D/DOC2B/CORO1A/PRKCG/SYT8	7
BP	GO:0051235	maintenance of location	9/288	331/18800	0.0695045	0.335785	0.300849	PPARD/PLCG2/APOA1/ABCG1/CIDEA/CACNA1C/PLIN2/IBTK/CORO1A	9
BP	GO:0031663	lipopolysaccharide-mediated signaling pathway	3/288	62/18800	0.0695739	0.335785	0.300849	PLCG2/SASH1/TNFAIP3	3
BP	GO:0032757	positive regulation of interleukin-8 production	3/288	62/18800	0.0695739	0.335785	0.300849	TLR9/F3/HMGB1	3
BP	GO:0035904	aorta development	3/288	62/18800	0.0695739	0.335785	0.300849	NDST1/PLXND1/ROBO2	3
BP	GO:0046530	photoreceptor cell differentiation	3/288	62/18800	0.0695739	0.335785	0.300849	SDK2/RDH13/TH	3
BP	GO:0046579	positive regulation of Ras protein signal transduction	3/288	62/18800	0.0695739	0.335785	0.300849	APOA1/MCF2L/KRAS	3
BP	GO:0110020	regulation of actomyosin structure organization	4/288	101/18800	0.0697173	0.335785	0.300849	APOA1/CLASP1/PPFIA1/PIK3R1	4
BP	GO:0002819	regulation of adaptive immune response	6/288	188/18800	0.0698037	0.335785	0.300849	GATA3/PRKCQ/HMGB1/EXOSC6/TNFAIP3/TRAF2	6
BP	GO:0098739	import across plasma membrane	6/288	188/18800	0.0698037	0.335785	0.300849	SLC9A3/SLC8A3/KCNJ9/CACNA1C/KCNJ1/SLC19A1	6
BP	GO:0072659	protein localization to plasma membrane	8/288	283/18800	0.0706019	0.335785	0.300849	PPFIA1/ATP2C2/PLS1/RAB40C/PRKCH/TESC/KIF13A/PIK3R1	8
BP	GO:0035710	CD4-positive, alpha-beta T cell activation	4/288	102/18800	0.0717316	0.335785	0.300849	GATA3/CD83/PRKCQ/HMGB1	4
BP	GO:0032615	interleukin-12 production	3/288	63/18800	0.0722604	0.335785	0.300849	TLR9/PLCG2/HMGB1	3
BP	GO:0032655	regulation of interleukin-12 production	3/288	63/18800	0.0722604	0.335785	0.300849	TLR9/PLCG2/HMGB1	3
BP	GO:0070059	intrinsic apoptotic signaling pathway in response to endoplasmic reticulum stress	3/288	63/18800	0.0722604	0.335785	0.300849	BBC3/ATP2A3/TRAF2	3
BP	GO:0003156	regulation of animal organ formation	2/288	29/18800	0.0724335	0.335785	0.300849	ROBO2/CTNNB1	2
BP	GO:0006359	regulation of transcription by RNA polymerase III	2/288	29/18800	0.0724335	0.335785	0.300849	BRF1/CHD8	2
BP	GO:0009264	deoxyribonucleotide catabolic process	2/288	29/18800	0.0724335	0.335785	0.300849	UPP2/XDH	2
BP	GO:0010447	response to acidic pH	2/288	29/18800	0.0724335	0.335785	0.300849	GPR31/SLC38A3	2
BP	GO:0010464	regulation of mesenchymal cell proliferation	2/288	29/18800	0.0724335	0.335785	0.300849	SHOX2/CTNNB1	2
BP	GO:0015865	purine nucleotide transport	2/288	29/18800	0.0724335	0.335785	0.300849	SLC25A42/SLC19A1	2
BP	GO:0048265	response to pain	2/288	29/18800	0.0724335	0.335785	0.300849	RET/PRKCG	2
BP	GO:0060441	epithelial tube branching involved in lung morphogenesis	2/288	29/18800	0.0724335	0.335785	0.300849	KRAS/CTNNB1	2
BP	GO:0015748	organophosphate ester transport	5/288	145/18800	0.0725463	0.335785	0.300849	APOA1/ABCG1/SLC25A42/XKR5/SLC19A1	5
BP	GO:0050729	positive regulation of inflammatory response	5/288	145/18800	0.0725463	0.335785	0.300849	TLR9/PLCG2/TNFRSF11A/ZBP1/IL15	5
BP	GO:0009755	hormone-mediated signaling pathway	6/288	190/18800	0.0726442	0.335785	0.300849	KANK2/PPARD/NR5A2/RXRA/GCGR/ZMIZ1	6
BP	GO:0050867	positive regulation of cell activation	11/288	436/18800	0.073378	0.335785	0.300849	TLR9/GATA3/CRLF2/IL15/CD83/PRKCQ/HMGB1/EXOSC6/CORO1A/ZMIZ1/EGR3	11
BP	GO:0032760	positive regulation of tumor necrosis factor production	4/288	103/18800	0.0737754	0.335785	0.300849	TLR9/PLCG2/HMGB1/PIK3R1	4
BP	GO:0042102	positive regulation of T cell proliferation	4/288	103/18800	0.0737754	0.335785	0.300849	IL15/PRKCQ/HMGB1/CORO1A	4
BP	GO:0042472	inner ear morphogenesis	4/288	103/18800	0.0737754	0.335785	0.300849	TBX3/GATA3/NTN1/PLS1	4
BP	GO:0071103	DNA conformation change	4/288	103/18800	0.0737754	0.335785	0.300849	NAV2/HMGB1/CHD8/POT1	4
BP	GO:1903076	regulation of protein localization to plasma membrane	4/288	103/18800	0.0737754	0.335785	0.300849	PPFIA1/PLS1/PRKCH/PIK3R1	4
BP	GO:1905477	positive regulation of protein localization to membrane	4/288	103/18800	0.0737754	0.335785	0.300849	BBC3/PLS1/PRKCH/PIK3R1	4
MF	GO:0017022	myosin binding	3/298	72/18410	0.111302	0.336098	0.295208	RAB14/LLGL2/CORO1A	3
MF	GO:0019003	GDP binding	3/298	73/18410	0.114759	0.336614	0.29566	RAB14/RRAS2/KRAS	3
MF	GO:0140104	molecular carrier activity	3/298	73/18410	0.114759	0.336614	0.29566	CSE1L/SNUPN/TF	3
MF	GO:0000217	DNA secondary structure binding	2/298	36/18410	0.114984	0.336614	0.29566	HMGB1/POT1	2
MF	GO:0015248	sterol transporter activity	2/298	36/18410	0.114984	0.336614	0.29566	APOA1/ABCG1	2
MF	GO:0034061	DNA polymerase activity	2/298	36/18410	0.114984	0.336614	0.29566	POLN/POLL	2
MF	GO:0042805	actinin binding	2/298	36/18410	0.114984	0.336614	0.29566	CACNA1C/PDLIM1	2
MF	GO:0043394	proteoglycan binding	2/298	36/18410	0.114984	0.336614	0.29566	PTPRF/COL5A1	2
MF	GO:0071855	neuropeptide receptor binding	2/298	36/18410	0.114984	0.336614	0.29566	GAL/EDN2	2
BP	GO:0009116	nucleoside metabolic process	3/288	64/18800	0.0749927	0.337867	0.302714	UMPS/UPP2/XDH	3
BP	GO:0009620	response to fungus	3/288	64/18800	0.0749927	0.337867	0.302714	PLCG2/MPO/ZBP1	3
BP	GO:0045995	regulation of embryonic development	3/288	64/18800	0.0749927	0.337867	0.302714	RAB14/CLASP1/CTNNB1	3
MF	GO:0019210	kinase inhibitor activity	3/298	74/18410	0.118256	0.338956	0.297718	CDKN1C/IBTK/TESC	3
MF	GO:0071949	FAD binding	2/298	37/18410	0.120312	0.338956	0.297718	D2HGDH/XDH	2
MF	GO:0015399	primary active transmembrane transporter activity	5/298	162/18410	0.123246	0.339204	0.297935	ABCG1/ATP2B2/ATP2C2/ATP2A3/NDUFB9	5
MF	GO:0030674	protein-macromolecule adaptor activity	8/298	305/18410	0.123387	0.339204	0.297935	SPSB1/STX10/GRB10/AP2A2/TRAF2/ANKRD9/TJP2/PIK3R1	8
BP	GO:0042692	muscle cell differentiation	10/288	387/18800	0.075407	0.339372	0.304063	BARX2/KDM6B/MYORG/SHOX2/TBX3/MYF6/PTBP1/KRAS/SGCD/CTNNB1	10
BP	GO:0010952	positive regulation of peptidase activity	6/288	192/18800	0.0755502	0.339654	0.304316	NLRP6/BBC3/F3/ATP2A3/HMGB1/XDH	6
BP	GO:0001975	response to amphetamine	2/288	30/18800	0.0768473	0.340843	0.305381	NR4A1/TH	2
BP	GO:0008045	motor neuron axon guidance	2/288	30/18800	0.0768473	0.340843	0.305381	PLXNA4/NTN1	2
BP	GO:0009218	pyrimidine ribonucleotide metabolic process	2/288	30/18800	0.0768473	0.340843	0.305381	UMPS/UPP2	2
BP	GO:0010458	exit from mitosis	2/288	30/18800	0.0768473	0.340843	0.305381	CDKN1C/CLASP1	2
BP	GO:0034656	nucleobase-containing small molecule catabolic process	2/288	30/18800	0.0768473	0.340843	0.305381	UPP2/XDH	2
BP	GO:0045671	negative regulation of osteoclast differentiation	2/288	30/18800	0.0768473	0.340843	0.305381	PIK3R1/CTNNB1	2
BP	GO:0046386	deoxyribose phosphate catabolic process	2/288	30/18800	0.0768473	0.340843	0.305381	UPP2/XDH	2
BP	GO:0060603	mammary gland duct morphogenesis	2/288	30/18800	0.0768473	0.340843	0.305381	TBX3/NTN1	2
BP	GO:0070198	protein localization to chromosome, telomeric region	2/288	30/18800	0.0768473	0.340843	0.305381	TNKS/POT1	2
BP	GO:0090151	establishment of protein localization to mitochondrial membrane	2/288	30/18800	0.0768473	0.340843	0.305381	TIMM22/BBC3	2
BP	GO:0051960	regulation of nervous system development	11/288	440/18800	0.0771143	0.340843	0.305381	CXCL12/PLXNA4/SHOX2/MAN2A1/NTN1/PLXND1/TG/PRKCH/ROBO2/CTNNB1/RTN4	11
BP	GO:0003170	heart valve development	3/288	65/18800	0.0777703	0.340843	0.305381	SHOX2/GATA3/ROBO2	3
BP	GO:0030858	positive regulation of epithelial cell differentiation	3/288	65/18800	0.0777703	0.340843	0.305381	TMEM100/PRKCH/CTNNB1	3
BP	GO:0043954	cellular component maintenance	3/288	65/18800	0.0777703	0.340843	0.305381	CBLN4/CTBP2/KIFC3	3
BP	GO:0046634	regulation of alpha-beta T cell activation	4/288	105/18800	0.0779508	0.340843	0.305381	GATA3/CD83/PRKCQ/HMGB1	4
BP	GO:0032103	positive regulation of response to external stimulus	11/288	442/18800	0.0790267	0.340843	0.305381	TLR9/PLCG2/TNFRSF11A/CXCL12/F3/SMOC2/SASH1/ZBP1/IL15/HMGB1/EDN2	11
BP	GO:0022409	positive regulation of cell-cell adhesion	8/288	291/18800	0.0799861	0.340843	0.305381	GATA3/IL15/CD83/PRKCQ/HMGB1/CORO1A/ZMIZ1/EGR3	8
BP	GO:0007631	feeding behavior	4/288	106/18800	0.0800821	0.340843	0.305381	GAL/HCRTR1/INSL5/TH	4
BP	GO:0032231	regulation of actin filament bundle assembly	4/288	106/18800	0.0800821	0.340843	0.305381	APOA1/CLASP1/PPFIA1/PIK3R1	4
BP	GO:0060840	artery development	4/288	106/18800	0.0800821	0.340843	0.305381	NDST1/PLXND1/ZMIZ1/ROBO2	4
BP	GO:0006303	double-strand break repair via nonhomologous end joining	3/288	66/18800	0.0805925	0.340843	0.305381	POLL/HMGB1/POT1	3
BP	GO:0007584	response to nutrient	5/288	150/18800	0.0811673	0.340843	0.305381	KANK2/PPARD/RXRA/IL15/GCGR	5
BP	GO:0002507	tolerance induction	2/288	31/18800	0.0813438	0.340843	0.305381	HMGB1/TNFAIP3	2
BP	GO:0009072	aromatic amino acid family metabolic process	2/288	31/18800	0.0813438	0.340843	0.305381	PAH/TH	2
BP	GO:0019433	triglyceride catabolic process	2/288	31/18800	0.0813438	0.340843	0.305381	PNPLA3/APOA1	2
BP	GO:0048384	retinoic acid receptor signaling pathway	2/288	31/18800	0.0813438	0.340843	0.305381	CTBP2/RXRA	2
BP	GO:0060055	angiogenesis involved in wound healing	2/288	31/18800	0.0813438	0.340843	0.305381	SMOC2/TNFAIP3	2
BP	GO:0060351	cartilage development involved in endochondral bone morphogenesis	2/288	31/18800	0.0813438	0.340843	0.305381	SHOX2/COL27A1	2
BP	GO:0098868	bone growth	2/288	31/18800	0.0813438	0.340843	0.305381	COL27A1/DDR2	2
BP	GO:0050863	regulation of T cell activation	9/288	342/18800	0.0813479	0.340843	0.305381	GATA3/IL15/CD83/PRKCQ/HMGB1/CORO1A/ZMIZ1/CTNNB1/EGR3	9
BP	GO:0033209	tumor necrosis factor-mediated signaling pathway	4/288	107/18800	0.0822421	0.340843	0.305381	APOA1/TNFRSF11A/TNFAIP3/TRAF2	4
BP	GO:1903557	positive regulation of tumor necrosis factor superfamily cytokine production	4/288	107/18800	0.0822421	0.340843	0.305381	TLR9/PLCG2/HMGB1/PIK3R1	4
BP	GO:0048762	mesenchymal cell differentiation	7/288	244/18800	0.0822766	0.340843	0.305381	TBX3/CLASP1/GATA3/RET/TMEM100/CTNNB1/RTN4	7
BP	GO:0031667	response to nutrient levels	11/288	446/18800	0.0829404	0.340843	0.305381	KANK2/RNF152/PPARD/MPO/RXRA/SLC38A3/IL15/GCGR/FAM107A/PRKCG/TH	11
BP	GO:0046637	regulation of alpha-beta T cell differentiation	3/288	67/18800	0.0834586	0.340843	0.305381	GATA3/CD83/HMGB1	3
BP	GO:0071300	cellular response to retinoic acid	3/288	67/18800	0.0834586	0.340843	0.305381	RET/FZD10/TESC	3
BP	GO:1904377	positive regulation of protein localization to cell periphery	3/288	67/18800	0.0834586	0.340843	0.305381	PLS1/PRKCH/PIK3R1	3
BP	GO:1903037	regulation of leukocyte cell-cell adhesion	9/288	344/18800	0.083625	0.340843	0.305381	CXCL12/GATA3/IL15/CD83/PRKCQ/HMGB1/CORO1A/ZMIZ1/EGR3	9
BP	GO:0048562	embryonic organ morphogenesis	8/288	294/18800	0.0836881	0.340843	0.305381	SHOX2/TBX3/GATA3/NDST1/NTN1/PLS1/TH/CTNNB1	8
BP	GO:0061387	regulation of extent of cell growth	4/288	108/18800	0.0844306	0.340843	0.305381	CXCL12/PLXNA4/NTN1/RTN4	4
BP	GO:0048167	regulation of synaptic plasticity	6/288	198/18800	0.0846593	0.340843	0.305381	SLC8A3/MCTP1/NCDN/KRAS/FAM107A/PRKCG	6
BP	GO:0045765	regulation of angiogenesis	9/288	345/18800	0.0847779	0.340843	0.305381	F3/CCBE1/SMOC2/SASH1/MIRLET7B/PLXND1/RNH1/TNFAIP3/CTNNB1	9
BP	GO:0071695	anatomical structure maturation	7/288	246/18800	0.085039	0.340843	0.305381	CDKN1C/GATA3/DMC1/GAL/RET/IL15/CTNNB1	7
BP	GO:1903320	regulation of protein modification by small protein conjugation or removal	7/288	246/18800	0.085039	0.340843	0.305381	SASH1/RASSF5/FAM107A/TNFAIP3/ZMIZ1/PRKCG/CTNNB1	7
BP	GO:0002063	chondrocyte development	2/288	32/18800	0.0859193	0.340843	0.305381	SHOX2/COL27A1	2
BP	GO:0002323	natural killer cell activation involved in immune response	2/288	32/18800	0.0859193	0.340843	0.305381	UNC13D/CORO1A	2
BP	GO:0003180	aortic valve morphogenesis	2/288	32/18800	0.0859193	0.340843	0.305381	GATA3/ROBO2	2
BP	GO:0006221	pyrimidine nucleotide biosynthetic process	2/288	32/18800	0.0859193	0.340843	0.305381	UMPS/UPP2	2
BP	GO:0010669	epithelial structure maintenance	2/288	32/18800	0.0859193	0.340843	0.305381	TLR9/LDB2	2
BP	GO:0010743	regulation of macrophage derived foam cell differentiation	2/288	32/18800	0.0859193	0.340843	0.305381	ABCG1/PRKCH	2
BP	GO:0019082	viral protein processing	2/288	32/18800	0.0859193	0.340843	0.305381	MAN2A1/GALNT1	2
BP	GO:0030201	heparan sulfate proteoglycan metabolic process	2/288	32/18800	0.0859193	0.340843	0.305381	NDST1/CTNNB1	2
BP	GO:0045684	positive regulation of epidermis development	2/288	32/18800	0.0859193	0.340843	0.305381	PPARD/PRKCH	2
BP	GO:0060914	heart formation	2/288	32/18800	0.0859193	0.340843	0.305381	ROBO2/CTNNB1	2
BP	GO:0071353	cellular response to interleukin-4	2/288	32/18800	0.0859193	0.340843	0.305381	GATA3/CORO1A	2
BP	GO:0072337	modified amino acid transport	2/288	32/18800	0.0859193	0.340843	0.305381	SLC19A1/SLC22A16	2
BP	GO:0090183	regulation of kidney development	2/288	32/18800	0.0859193	0.340843	0.305381	GATA3/RET	2
BP	GO:0098703	calcium ion import across plasma membrane	2/288	32/18800	0.0859193	0.340843	0.305381	SLC8A3/CACNA1C	2
BP	GO:1900745	positive regulation of p38MAPK cascade	2/288	32/18800	0.0859193	0.340843	0.305381	SASH1/XDH	2
BP	GO:1901889	negative regulation of cell junction assembly	2/288	32/18800	0.0859193	0.340843	0.305381	FAM107A/ROBO2	2
BP	GO:0046651	lymphocyte proliferation	8/288	296/18800	0.0862115	0.340843	0.305381	PLCL2/TLR9/GAL/IL15/PRKCQ/HMGB1/CORO1A/CTNNB1	8
BP	GO:0001763	morphogenesis of a branching structure	6/288	199/18800	0.0862342	0.340843	0.305381	SHOX2/TBX3/PLXND1/KRAS/CTNNB1/RTN4	6
BP	GO:0002720	positive regulation of cytokine production involved in immune response	3/288	68/18800	0.086368	0.340843	0.305381	PLCG2/GATA3/TRAF2	3
BP	GO:0046626	regulation of insulin receptor signaling pathway	3/288	68/18800	0.086368	0.340843	0.305381	GRB10/PRKCQ/PIK3R1	3
BP	GO:0072665	protein localization to vacuole	3/288	68/18800	0.086368	0.340843	0.305381	CACNG5/TNFAIP3/RTN4	3
BP	GO:0150116	regulation of cell-substrate junction organization	3/288	68/18800	0.086368	0.340843	0.305381	CLASP1/FAM107A/PIK3R1	3
BP	GO:0032526	response to retinoic acid	4/288	109/18800	0.0866475	0.340843	0.305381	RXRA/RET/FZD10/TESC	4
BP	GO:0034446	substrate adhesion-dependent cell spreading	4/288	109/18800	0.0866475	0.340843	0.305381	ARHGEF7/APOA1/UNC13D/PIK3R1	4
BP	GO:0097553	calcium ion transmembrane import into cytosol	5/288	154/18800	0.0884398	0.340843	0.305381	PLCG2/SLC8A3/CACNA1C/IBTK/CORO1A	5
BP	GO:0002824	positive regulation of adaptive immune response based on somatic recombination of immune receptors built from immunoglobulin superfamily domains	4/288	110/18800	0.0888925	0.342131	0.306535	GATA3/PRKCQ/EXOSC6/TRAF2	4
MF	GO:0005501	retinoid binding	2/298	38/18410	0.1257	0.343102	0.301359	LCN12/RXRA	2
MF	GO:0019840	isoprenoid binding	2/298	38/18410	0.1257	0.343102	0.301359	LCN12/RXRA	2
BP	GO:0032370	positive regulation of lipid transport	3/288	69/18800	0.0893199	0.343151	0.307448	APOA1/TNFRSF11A/GAL	3
BP	GO:0033344	cholesterol efflux	3/288	69/18800	0.0893199	0.343151	0.307448	APOA1/ABCG1/RXRA	3
CC	GO:0031252	cell leading edge	11/300	416/19594	0.0563578	0.344169	0.305578	ARHGEF7/PLCG2/ATP2B2/PLXND1/LDB2/SPATA13/FAM107A/CORO1A/TESC/ROBO2/CTNNB1	11
CC	GO:0005925	focal adhesion	11/300	419/19594	0.0587091	0.344169	0.305578	ARHGEF7/CLASP1/PDLIM1/RRAS2/PPFIA1/KRAS/FAM107A/RPS16/LASP1/DDR2/CTNNB1	11
BP	GO:0007519	skeletal muscle tissue development	5/288	155/18800	0.0903094	0.34482	0.308944	MYORG/SHOX2/MYF6/NR4A1/CTNNB1	5
BP	GO:0006298	mismatch repair	2/288	33/18800	0.0905704	0.34482	0.308944	HMGB1/PRKCG	2
BP	GO:0009112	nucleobase metabolic process	2/288	33/18800	0.0905704	0.34482	0.308944	UMPS/XDH	2
BP	GO:0009225	nucleotide-sugar metabolic process	2/288	33/18800	0.0905704	0.34482	0.308944	GMDS/TGDS	2
BP	GO:0045736	negative regulation of cyclin-dependent protein serine/threonine kinase activity	2/288	33/18800	0.0905704	0.34482	0.308944	CDKN1C/TNFAIP3	2
BP	GO:0045940	positive regulation of steroid metabolic process	2/288	33/18800	0.0905704	0.34482	0.308944	APOA1/ABCG1	2
BP	GO:0048799	animal organ maturation	2/288	33/18800	0.0905704	0.34482	0.308944	GATA3/RET	2
BP	GO:0048841	regulation of axon extension involved in axon guidance	2/288	33/18800	0.0905704	0.34482	0.308944	CXCL12/PLXNA4	2
BP	GO:1902656	calcium ion import into cytosol	2/288	33/18800	0.0905704	0.34482	0.308944	SLC8A3/CACNA1C	2
BP	GO:1904030	negative regulation of cyclin-dependent protein kinase activity	2/288	33/18800	0.0905704	0.34482	0.308944	CDKN1C/TNFAIP3	2
BP	GO:0009306	protein secretion	9/288	350/18800	0.0906849	0.344945	0.309056	CAVIN1/CPLX1/PPARD/CBLN4/ABCG1/LLGL2/LTBP2/GAL/DOC2B	9
BP	GO:0032943	mononuclear cell proliferation	8/288	300/18800	0.0913908	0.347006	0.310902	PLCL2/TLR9/GAL/IL15/PRKCQ/HMGB1/CORO1A/CTNNB1	8
BP	GO:0051047	positive regulation of secretion	8/288	300/18800	0.0913908	0.347006	0.310902	PPARD/TNFRSF11A/CXCL12/ABCG1/UNC13D/CLASP1/GAL/DOC2B	8
BP	GO:0035592	establishment of protein localization to extracellular region	9/288	351/18800	0.0918948	0.348008	0.311801	CAVIN1/CPLX1/PPARD/CBLN4/ABCG1/LLGL2/LTBP2/GAL/DOC2B	9
BP	GO:1901342	regulation of vasculature development	9/288	351/18800	0.0918948	0.348008	0.311801	F3/CCBE1/SMOC2/SASH1/MIRLET7B/PLXND1/RNH1/TNFAIP3/CTNNB1	9
BP	GO:0051924	regulation of calcium ion transport	7/288	251/18800	0.0921745	0.348008	0.311801	TLR9/PLCG2/CXCL12/CACNA1C/ATP2C2/CORO1A/CTNNB1	7
BP	GO:0007605	sensory perception of sound	5/288	156/18800	0.0921994	0.348008	0.311801	NAV2/ATP2B2/TUB/NDUFB9/TH	5
BP	GO:0002548	monocyte chemotaxis	3/288	70/18800	0.0923136	0.348008	0.311801	TNFRSF11A/CXCL12/HMGB1	3
BP	GO:0003407	neural retina development	3/288	70/18800	0.0923136	0.348008	0.311801	SDK2/ATP2B2/RDH13	3
BP	GO:0007585	respiratory gaseous exchange by respiratory system	3/288	70/18800	0.0923136	0.348008	0.311801	MAN2A1/NDST1/CCBE1	3
BP	GO:0051057	positive regulation of small GTPase mediated signal transduction	3/288	70/18800	0.0923136	0.348008	0.311801	APOA1/MCF2L/KRAS	3
BP	GO:0010959	regulation of metal ion transport	10/288	403/18800	0.0924695	0.348285	0.312049	TLR9/PLCG2/CXCL12/CACNA1C/TF/GAL/ATP2C2/CORO1A/TESC/CTNNB1	10
BP	GO:0071383	cellular response to steroid hormone stimulus	6/288	203/18800	0.0926943	0.348582	0.312314	KANK2/PPARD/KLF9/RXRA/FAM107A/ZMIZ1	6
BP	GO:0060485	mesenchyme development	8/288	301/18800	0.0927131	0.348582	0.312314	TBX3/CLASP1/GATA3/RET/TMEM100/ROBO2/CTNNB1/RTN4	8
BP	GO:0001655	urogenital system development	9/288	352/18800	0.0931142	0.349778	0.313387	KANK2/CDKN1C/DCHS2/SERPINB5/GATA3/PLXND1/RET/ROBO2/CTNNB1	9
BP	GO:0043434	response to peptide hormone	10/288	404/18800	0.0936068	0.351132	0.3146	PNPLA3/CXCL12/GRB10/CPEB2/GAL/GCGR/PRKCQ/NR4A1/PIK3R1/TH	10
BP	GO:0031098	stress-activated protein kinase signaling cascade	7/288	252/18800	0.0936408	0.351132	0.3146	TLR9/CCDC88C/MAP2K3/SASH1/HMGB1/TRAF2/XDH	7
CC	GO:0032587	ruffle membrane	4/300	97/19594	0.0618796	0.351415	0.312011	PLCG2/SPATA13/FAM107A/TESC	4
BP	GO:1903364	positive regulation of cellular protein catabolic process	5/288	157/18800	0.0941097	0.351693	0.315102	CBFA2T3/VGLL4/DDA1/TNFAIP3/TMTC3	5
BP	GO:0017157	regulation of exocytosis	6/288	204/18800	0.0943492	0.351693	0.315102	CPLX1/UNC13D/CLASP1/DOC2B/PRKCG/SYT8	6
BP	GO:0034655	nucleobase-containing compound catabolic process	10/288	405/18800	0.0947525	0.351693	0.315102	CIDEA/CNOT3/RNH1/TRIM71/UPP2/CNOT11/EXOSC6/TRAF2/XDH/PDE7B	10
BP	GO:0045017	glycerolipid biosynthetic process	7/288	253/18800	0.0951201	0.351693	0.315102	PLCG2/AGPAT3/PNPLA3/APOA1/ACP6/DGKD/PIK3R1	7
BP	GO:0002335	mature B cell differentiation	2/288	34/18800	0.0952938	0.351693	0.315102	PLCL2/PLCG2	2
BP	GO:0009156	ribonucleoside monophosphate biosynthetic process	2/288	34/18800	0.0952938	0.351693	0.315102	UMPS/UPP2	2
BP	GO:0009303	rRNA transcription	2/288	34/18800	0.0952938	0.351693	0.315102	CAVIN1/BRF1	2
BP	GO:0031128	developmental induction	2/288	34/18800	0.0952938	0.351693	0.315102	ROBO2/CTNNB1	2
BP	GO:0032228	regulation of synaptic transmission, GABAergic	2/288	34/18800	0.0952938	0.351693	0.315102	PLCL2/KRAS	2
BP	GO:0035025	positive regulation of Rho protein signal transduction	2/288	34/18800	0.0952938	0.351693	0.315102	APOA1/MCF2L	2
BP	GO:0050850	positive regulation of calcium-mediated signaling	2/288	34/18800	0.0952938	0.351693	0.315102	PLCG2/PTBP1	2
BP	GO:0070670	response to interleukin-4	2/288	34/18800	0.0952938	0.351693	0.315102	GATA3/CORO1A	2
BP	GO:2000352	negative regulation of endothelial cell apoptotic process	2/288	34/18800	0.0952938	0.351693	0.315102	GATA3/TNFAIP3	2
BP	GO:0001822	kidney development	8/288	303/18800	0.0953908	0.351693	0.315102	KANK2/CDKN1C/DCHS2/GATA3/PLXND1/RET/ROBO2/CTNNB1	8
BP	GO:0001824	blastocyst development	4/288	113/18800	0.0957937	0.351693	0.315102	CNOT3/RPL7L1/XAB2/RTN4	4
BP	GO:0002526	acute inflammatory response	4/288	113/18800	0.0957937	0.351693	0.315102	NLRP6/TNFRSF11A/GATA3/F3	4
BP	GO:0018958	phenol-containing compound metabolic process	4/288	113/18800	0.0957937	0.351693	0.315102	GATA3/PAH/TG/TH	4
BP	GO:0046631	alpha-beta T cell activation	5/288	158/18800	0.0960402	0.351693	0.315102	GATA3/IL15/CD83/PRKCQ/HMGB1	5
BP	GO:0070665	positive regulation of leukocyte proliferation	5/288	158/18800	0.0960402	0.351693	0.315102	TLR9/IL15/PRKCQ/HMGB1/CORO1A	5
BP	GO:0009166	nucleotide catabolic process	3/288	72/18800	0.0984239	0.351693	0.315102	UPP2/XDH/PDE7B	3
BP	GO:0042273	ribosomal large subunit biogenesis	3/288	72/18800	0.0984239	0.351693	0.315102	SNU13/FTSJ3/RPL7L1	3
BP	GO:0051937	catecholamine transport	3/288	72/18800	0.0984239	0.351693	0.315102	CXCL12/SLC29A4/SYT8	3
BP	GO:0016050	vesicle organization	8/288	306/18800	0.0994895	0.351693	0.315102	PLEKHM1/RAB14/CPLX1/UNC13D/STX10/DOC2B/CORO1A/KIF13A	8
BP	GO:0071216	cellular response to biotic stimulus	7/288	256/18800	0.0996358	0.351693	0.315102	PPARD/PLCG2/MAP2K3/SASH1/ATG10/HMGB1/TNFAIP3	7
BP	GO:0001569	branching involved in blood vessel morphogenesis	2/288	35/18800	0.100086	0.351693	0.315102	PLXND1/CTNNB1	2
BP	GO:0010762	regulation of fibroblast migration	2/288	35/18800	0.100086	0.351693	0.315102	ARHGEF7/DDR2	2
BP	GO:0032205	negative regulation of telomere maintenance	2/288	35/18800	0.100086	0.351693	0.315102	TNKS/POT1	2
BP	GO:0034260	negative regulation of GTPase activity	2/288	35/18800	0.100086	0.351693	0.315102	CPEB2/FZD10	2
BP	GO:0035137	hindlimb morphogenesis	2/288	35/18800	0.100086	0.351693	0.315102	TBX3/CTNNB1	2
BP	GO:0040001	establishment of mitotic spindle localization	2/288	35/18800	0.100086	0.351693	0.315102	CLASP1/ANKFN1	2
BP	GO:0042462	eye photoreceptor cell development	2/288	35/18800	0.100086	0.351693	0.315102	RDH13/TH	2
BP	GO:0044319	wound healing, spreading of cells	2/288	35/18800	0.100086	0.351693	0.315102	CLASP1/COL5A1	2
BP	GO:0070884	regulation of calcineurin-NFAT signaling cascade	2/288	35/18800	0.100086	0.351693	0.315102	PLCG2/PTBP1	2
BP	GO:0090505	epiboly involved in wound healing	2/288	35/18800	0.100086	0.351693	0.315102	CLASP1/COL5A1	2
BP	GO:0097345	mitochondrial outer membrane permeabilization	2/288	35/18800	0.100086	0.351693	0.315102	BBC3/RHOT2	2
BP	GO:0098664	G protein-coupled serotonin receptor signaling pathway	2/288	35/18800	0.100086	0.351693	0.315102	HRH2/GNAZ	2
BP	GO:0098810	neurotransmitter reuptake	2/288	35/18800	0.100086	0.351693	0.315102	SLC29A4/SLC18A1	2
BP	GO:1901658	glycosyl compound catabolic process	2/288	35/18800	0.100086	0.351693	0.315102	UPP2/XDH	2
BP	GO:0002821	positive regulation of adaptive immune response	4/288	115/18800	0.100531	0.351693	0.315102	GATA3/PRKCQ/EXOSC6/TRAF2	4
BP	GO:0071902	positive regulation of protein serine/threonine kinase activity	6/288	208/18800	0.101127	0.351693	0.315102	TLR9/TNFRSF11A/SASH1/MST1R/TRAF2/FZD10	6
BP	GO:0034976	response to endoplasmic reticulum stress	7/288	257/18800	0.101167	0.351693	0.315102	BBC3/ATG10/ATP2A3/TRAF2/STT3B/PIK3R1/TMTC3	7
BP	GO:0003281	ventricular septum development	3/288	73/18800	0.101539	0.351693	0.315102	TBX3/GATA3/ROBO2	3
BP	GO:0048662	negative regulation of smooth muscle cell proliferation	3/288	73/18800	0.101539	0.351693	0.315102	PPARD/IL15/TNFAIP3	3
BP	GO:0071692	protein localization to extracellular region	9/288	359/18800	0.101915	0.351693	0.315102	CAVIN1/CPLX1/PPARD/CBLN4/ABCG1/LLGL2/LTBP2/GAL/DOC2B	9
MF	GO:0005342	organic acid transmembrane transporter activity	5/298	165/18410	0.130293	0.352832	0.309905	SLC27A6/SLC38A3/SLC19A1/SLC29A4/SLC16A3	5
MF	GO:0050997	quaternary ammonium group binding	2/298	39/18410	0.131144	0.352832	0.309905	ESYT2/APOA1	2
MF	GO:0005267	potassium channel activity	4/298	121/18410	0.133358	0.352832	0.309905	KCNJ9/KCNJ1/KCNK1/KCNT1	4
MF	GO:0005179	hormone activity	4/298	122/18410	0.136239	0.352832	0.309905	GAL/TG/INSL5/EDN2	4
BP	GO:0071496	cellular response to external stimulus	8/288	309/18800	0.103686	0.355664	0.31866	KANK2/RNF152/KIF26A/RXRA/SLC38A3/IL15/GCGR/FAM107A	8
BP	GO:0019439	aromatic compound catabolic process	11/288	466/18800	0.104291	0.357368	0.320187	CIDEA/CNOT3/RNH1/TRIM71/UPP2/PAH/CNOT11/EXOSC6/TRAF2/XDH/PDE7B	11
BP	GO:0002637	regulation of immunoglobulin production	3/288	74/18800	0.104693	0.357368	0.320187	TLR9/EXOSC6/TRAF2	3
BP	GO:0007020	microtubule nucleation	2/288	36/18800	0.104944	0.357368	0.320187	ARHGEF7/CLASP1	2
BP	GO:0030851	granulocyte differentiation	2/288	36/18800	0.104944	0.357368	0.320187	CBFA2T3/TESC	2
BP	GO:0032350	regulation of hormone metabolic process	2/288	36/18800	0.104944	0.357368	0.320187	GATA3/GAL	2
BP	GO:0090504	epiboly	2/288	36/18800	0.104944	0.357368	0.320187	CLASP1/COL5A1	2
BP	GO:0106056	regulation of calcineurin-mediated signaling	2/288	36/18800	0.104944	0.357368	0.320187	PLCG2/PTBP1	2
BP	GO:1902745	positive regulation of lamellipodium organization	2/288	36/18800	0.104944	0.357368	0.320187	ARHGEF7/PIK3R1	2
BP	GO:1905332	positive regulation of morphogenesis of an epithelium	2/288	36/18800	0.104944	0.357368	0.320187	GATA3/CTNNB1	2
BP	GO:0007006	mitochondrial membrane organization	4/288	117/18800	0.105374	0.35768	0.320466	RCC1L/TIMM22/BBC3/RHOT2	4
BP	GO:0032411	positive regulation of transporter activity	4/288	117/18800	0.105374	0.35768	0.320466	PLCG2/RXRA/GAL/TESC	4
BP	GO:0032609	interferon-gamma production	4/288	117/18800	0.105374	0.35768	0.320466	TLR9/NLRP6/GATA3/HMGB1	4
BP	GO:0032649	regulation of interferon-gamma production	4/288	117/18800	0.105374	0.35768	0.320466	TLR9/NLRP6/GATA3/HMGB1	4
BP	GO:0050680	negative regulation of epithelial cell proliferation	5/288	163/18800	0.105991	0.359486	0.322084	PPARD/CDKN1C/KLF9/GATA3/XDH	5
CC	GO:0030055	cell-substrate junction	11/300	428/19594	0.0661496	0.35954	0.319225	ARHGEF7/CLASP1/PDLIM1/RRAS2/PPFIA1/KRAS/FAM107A/RPS16/LASP1/DDR2/CTNNB1	11
CC	GO:0005811	lipid droplet	4/300	100/19594	0.0676467	0.35954	0.319225	PNPLA3/CIDEA/PLIN2/RAB40C	4
CC	GO:0032588	trans-Golgi network membrane	4/300	100/19594	0.0676467	0.35954	0.319225	STX10/ATP2C2/KIF13A/USP6NL	4
CC	GO:0036019	endolysosome	2/300	28/19594	0.0680463	0.35954	0.319225	TLR9/AP2A2	2
CC	GO:0005903	brush border	4/300	102/19594	0.0716407	0.35954	0.319225	SLC9A3/KCNK1/PLS1/SLC19A1	4
CC	GO:0030672	synaptic vesicle membrane	4/300	103/19594	0.0736821	0.35954	0.319225	STX10/MCTP1/SYT8/SLC18A1	4
CC	GO:0099501	exocytic vesicle membrane	4/300	103/19594	0.0736821	0.35954	0.319225	STX10/MCTP1/SYT8/SLC18A1	4
MF	GO:0003713	transcription coactivator activity	7/298	266/18410	0.141742	0.363256	0.319061	PRDM16/UTF1/CTBP2/PDLIM1/HMGB1/ZMIZ1/CTNNB1	7
MF	GO:0140297	DNA-binding transcription factor binding	11/298	470/18410	0.142663	0.363256	0.319061	PPARD/PRDM16/TBX3/CTBP2/GATA3/RXRA/HMGB1/NR4A1/TFDP1/ZBTB49/CTNNB1	11
MF	GO:0031267	small GTPase binding	7/298	267/18410	0.143685	0.363256	0.319061	RNF152/CSE1L/UNC13D/GCC1/RUSC2/RASSF5/USP6NL	7
MF	GO:0031406	carboxylic acid binding	5/298	173/18410	0.149944	0.363256	0.319061	GPR31/LCN12/PPARD/RXRA/SLC19A1	5
MF	GO:0001227	DNA-binding transcription repressor activity, RNA polymerase II-specific	8/298	321/18410	0.151159	0.363445	0.319227	PPARD/PRDM16/HMX1/ERF/TBX3/GATA3/LRRFIP1/ZBTB49	8
BP	GO:0002437	inflammatory response to antigenic stimulus	3/288	75/18800	0.107886	0.36429	0.326388	NLRP6/GATA3/HMGB1	3
BP	GO:0050848	regulation of calcium-mediated signaling	3/288	75/18800	0.107886	0.36429	0.326388	PLCG2/PTBP1/TMEM100	3
BP	GO:0051865	protein autoubiquitination	3/288	75/18800	0.107886	0.36429	0.326388	SASH1/TRIM71/TRAF2	3
BP	GO:0140056	organelle localization by membrane tethering	3/288	75/18800	0.107886	0.36429	0.326388	ESYT2/CTBP2/STX10	3
BP	GO:0072001	renal system development	8/288	312/18800	0.107981	0.36429	0.326388	KANK2/CDKN1C/DCHS2/GATA3/PLXND1/RET/ROBO2/CTNNB1	8
BP	GO:0001764	neuron migration	5/288	164/18800	0.108041	0.36429	0.326388	CXCL12/GATA3/NTN1/ZMIZ1/CTNNB1	5
BP	GO:0035637	multicellular organismal signaling	5/288	164/18800	0.108041	0.36429	0.326388	CACNG5/SLC8A3/CACNA1C/ATP2B2/ATP2A3	5
BP	GO:0043087	regulation of GTPase activity	9/288	364/18800	0.108484	0.36429	0.326388	ARHGEF7/PLXNA4/TBC1D14/GRTP1/CPEB2/PLXND1/FZD10/VAV2/USP6NL	9
BP	GO:0003161	cardiac conduction system development	2/288	37/18800	0.109865	0.36429	0.326388	SHOX2/TBX3	2
BP	GO:0003176	aortic valve development	2/288	37/18800	0.109865	0.36429	0.326388	GATA3/ROBO2	2
BP	GO:0006862	nucleotide transport	2/288	37/18800	0.109865	0.36429	0.326388	SLC25A42/SLC19A1	2
BP	GO:0009119	ribonucleoside metabolic process	2/288	37/18800	0.109865	0.36429	0.326388	UPP2/XDH	2
BP	GO:0010092	specification of animal organ identity	2/288	37/18800	0.109865	0.36429	0.326388	ROBO2/CTNNB1	2
BP	GO:0014046	dopamine secretion	2/288	37/18800	0.109865	0.36429	0.326388	CXCL12/SYT8	2
BP	GO:0014059	regulation of dopamine secretion	2/288	37/18800	0.109865	0.36429	0.326388	CXCL12/SYT8	2
BP	GO:0032094	response to food	2/288	37/18800	0.109865	0.36429	0.326388	MPO/PRKCG	2
BP	GO:0046627	negative regulation of insulin receptor signaling pathway	2/288	37/18800	0.109865	0.36429	0.326388	GRB10/PRKCQ	2
BP	GO:0048846	axon extension involved in axon guidance	2/288	37/18800	0.109865	0.36429	0.326388	CXCL12/PLXNA4	2
BP	GO:0072528	pyrimidine-containing compound biosynthetic process	2/288	37/18800	0.109865	0.36429	0.326388	UMPS/UPP2	2
BP	GO:1902284	neuron projection extension involved in neuron projection guidance	2/288	37/18800	0.109865	0.36429	0.326388	CXCL12/PLXNA4	2
BP	GO:0051494	negative regulation of cytoskeleton organization	5/288	165/18800	0.110109	0.36429	0.326388	ARHGEF7/CLASP1/PPFIA1/CORO1A/PIK3R1	5
BP	GO:0030326	embryonic limb morphogenesis	4/288	119/18800	0.110322	0.36429	0.326388	SHOX2/TBX3/CACNA1C/CTNNB1	4
BP	GO:0035113	embryonic appendage morphogenesis	4/288	119/18800	0.110322	0.36429	0.326388	SHOX2/TBX3/CACNA1C/CTNNB1	4
BP	GO:0030217	T cell differentiation	7/288	263/18800	0.110621	0.36429	0.326388	GATA3/IL15/CD83/HMGB1/ZMIZ1/CTNNB1/EGR3	7
BP	GO:0006024	glycosaminoglycan biosynthetic process	3/288	76/18800	0.111115	0.36429	0.326388	HS3ST3A1/NDST1/ST3GAL6	3
BP	GO:0050808	synapse organization	10/288	419/18800	0.111663	0.36429	0.326388	CBLN4/CTBP2/PTPRF/SLC8A3/NTN1/SDK2/PLXND1/PPFIA1/ROBO2/CTNNB1	10
BP	GO:1903034	regulation of response to wounding	5/288	166/18800	0.112197	0.36429	0.326388	PTPRF/CLASP1/F3/SMOC2/TNFAIP3	5
BP	GO:0016072	rRNA metabolic process	7/288	264/18800	0.112241	0.36429	0.326388	CAVIN1/SNU13/BRF1/FTSJ3/RPL7L1/RPS16/EXOSC6	7
BP	GO:0030203	glycosaminoglycan metabolic process	4/288	120/18800	0.112834	0.36429	0.326388	HS3ST3A1/NDST1/IL15/ST3GAL6	4
BP	GO:0060538	skeletal muscle organ development	5/288	167/18800	0.114303	0.36429	0.326388	MYORG/SHOX2/MYF6/NR4A1/CTNNB1	5
BP	GO:0090559	regulation of membrane permeability	3/288	77/18800	0.114382	0.36429	0.326388	BBC3/RHOT2/TJP2	3
BP	GO:0002369	T cell cytokine production	2/288	38/18800	0.114845	0.36429	0.326388	GATA3/TRAF2	2
BP	GO:0002724	regulation of T cell cytokine production	2/288	38/18800	0.114845	0.36429	0.326388	GATA3/TRAF2	2
BP	GO:0010742	macrophage derived foam cell differentiation	2/288	38/18800	0.114845	0.36429	0.326388	ABCG1/PRKCH	2
BP	GO:1901186	positive regulation of ERBB signaling pathway	2/288	38/18800	0.114845	0.36429	0.326388	DGKD/RTN4	2
BP	GO:0051101	regulation of DNA binding	4/288	121/18800	0.115372	0.36429	0.326388	GATA3/HMGB1/TNKS/CTNNB1	4
BP	GO:0051209	release of sequestered calcium ion into cytosol	4/288	121/18800	0.115372	0.36429	0.326388	PLCG2/CACNA1C/IBTK/CORO1A	4
BP	GO:0055007	cardiac muscle cell differentiation	4/288	121/18800	0.115372	0.36429	0.326388	KDM6B/SHOX2/TBX3/SGCD	4
BP	GO:0033674	positive regulation of kinase activity	11/288	476/18800	0.116075	0.36429	0.326388	TLR9/TNFRSF11A/MAP2K3/EPHB4/SASH1/RET/MST1R/DDR2/TRAF2/FZD10/VAV2	11
MF	GO:0140097	catalytic activity, acting on DNA	6/298	222/18410	0.152211	0.364831	0.320445	POLN/NAV2/POLL/DMC1/TDP1/CHD8	6
MF	GO:0005126	cytokine receptor binding	7/298	272/18410	0.153589	0.366988	0.322339	TLR9/CXCL12/GATA3/CRLF2/IL15/TRAF2/PIK3R1	7
BP	GO:0010810	regulation of cell-substrate adhesion	6/288	217/18800	0.117283	0.367139	0.328941	ARHGEF7/APOA1/UNC13D/CLASP1/FAM107A/PIK3R1	6
BP	GO:0071222	cellular response to lipopolysaccharide	6/288	217/18800	0.117283	0.367139	0.328941	PPARD/PLCG2/MAP2K3/SASH1/HMGB1/TNFAIP3	6
BP	GO:0007422	peripheral nervous system development	3/288	78/18800	0.117685	0.367853	0.32958	PLXNA4/ETV1/EGR3	3
BP	GO:0033077	T cell differentiation in thymus	3/288	78/18800	0.117685	0.367853	0.32958	GATA3/CTNNB1/EGR3	3
BP	GO:0014902	myotube differentiation	4/288	122/18800	0.117934	0.368088	0.329791	BARX2/MYORG/SHOX2/MYF6	4
BP	GO:0051283	negative regulation of sequestering of calcium ion	4/288	122/18800	0.117934	0.368088	0.329791	PLCG2/CACNA1C/IBTK/CORO1A	4
BP	GO:0021543	pallium development	5/288	169/18800	0.118573	0.369536	0.331089	ZMIZ1/XAB2/TH/CTNNB1/RTN4	5
BP	GO:1902904	negative regulation of supramolecular fiber organization	5/288	169/18800	0.118573	0.369536	0.331089	ARHGEF7/CLASP1/PPFIA1/CORO1A/PIK3R1	5
BP	GO:0071900	regulation of protein serine/threonine kinase activity	9/288	372/18800	0.119478	0.37088	0.332293	TLR9/TNFRSF11A/CDKN1C/SLC8A3/SASH1/MST1R/TNFAIP3/TRAF2/FZD10	9
BP	GO:0032728	positive regulation of interferon-beta production	2/288	39/18800	0.119882	0.37088	0.332293	TLR9/POLR3A	2
BP	GO:0043687	post-translational protein modification	2/288	39/18800	0.119882	0.37088	0.332293	AGBL1/STT3B	2
BP	GO:0045773	positive regulation of axon extension	2/288	39/18800	0.119882	0.37088	0.332293	CXCL12/NTN1	2
BP	GO:0045923	positive regulation of fatty acid metabolic process	2/288	39/18800	0.119882	0.37088	0.332293	PPARD/APOA1	2
BP	GO:0051569	regulation of histone H3-K4 methylation	2/288	39/18800	0.119882	0.37088	0.332293	GATA3/CTNNB1	2
BP	GO:0090077	foam cell differentiation	2/288	39/18800	0.119882	0.37088	0.332293	ABCG1/PRKCH	2
BP	GO:1900077	negative regulation of cellular response to insulin stimulus	2/288	39/18800	0.119882	0.37088	0.332293	GRB10/PRKCQ	2
BP	GO:1901998	toxin transport	2/288	39/18800	0.119882	0.37088	0.332293	ABCG1/SLC29A4	2
BP	GO:2000516	positive regulation of CD4-positive, alpha-beta T cell activation	2/288	39/18800	0.119882	0.37088	0.332293	CD83/PRKCQ	2
CC	GO:0043296	apical junction complex	5/300	148/19594	0.0775484	0.371586	0.329921	PARD6B/AMOTL1/KIFC3/TJP2/CTNNB1	5
BP	GO:0042471	ear morphogenesis	4/288	123/18800	0.120522	0.372552	0.333791	TBX3/GATA3/NTN1/PLS1	4
BP	GO:0052548	regulation of endopeptidase activity	10/288	426/18800	0.120723	0.372552	0.333791	NLRP6/SERPIND1/SERPINB5/BBC3/F3/MIRLET7B/ATP2A3/HMGB1/NR4A1/XDH	10
BP	GO:0018108	peptidyl-tyrosine phosphorylation	9/288	373/18800	0.120894	0.372552	0.333791	PLCG2/MAP2K3/EPHB4/TEC/RET/IL15/MST1R/IBTK/DDR2	9
BP	GO:0010770	positive regulation of cell morphogenesis involved in differentiation	3/288	79/18800	0.121023	0.372552	0.333791	ARHGEF7/APOA1/UNC13D	3
BP	GO:0048145	regulation of fibroblast proliferation	3/288	79/18800	0.121023	0.372552	0.333791	DDR2/ZMIZ1/CTNNB1	3
BP	GO:0070828	heterochromatin organization	3/288	79/18800	0.121023	0.372552	0.333791	L3MBTL1/PRDM16/CDKN1C	3
BP	GO:0071805	potassium ion transmembrane transport	6/288	219/18800	0.12104	0.372552	0.333791	SLC9A3/KCNJ9/KCNJ1/KCNK1/GAL/KCNT1	6
MF	GO:0001217	DNA-binding transcription repressor activity	8/298	325/18410	0.158541	0.372911	0.327542	PPARD/PRDM16/HMX1/ERF/TBX3/GATA3/LRRFIP1/ZBTB49	8
MF	GO:0060090	molecular adaptor activity	9/298	379/18410	0.163223	0.372911	0.327542	SPSB1/STX10/GRB10/SASH1/AP2A2/TRAF2/ANKRD9/TJP2/PIK3R1	9
MF	GO:0005245	voltage-gated calcium channel activity	2/298	45/18410	0.16482	0.372911	0.327542	CACNG5/CACNA1C	2
BP	GO:0060402	calcium ion transport into cytosol	5/288	171/18800	0.122918	0.374494	0.33553	PLCG2/SLC8A3/CACNA1C/IBTK/CORO1A	5
BP	GO:0001838	embryonic epithelial tube formation	4/288	124/18800	0.123133	0.374494	0.33553	GATA3/RET/TRIM71/CTNNB1	4
BP	GO:0046660	female sex differentiation	4/288	124/18800	0.123133	0.374494	0.33553	TBX3/CCDC182/DMC1/ROBO2	4
BP	GO:0051282	regulation of sequestering of calcium ion	4/288	124/18800	0.123133	0.374494	0.33553	PLCG2/CACNA1C/IBTK/CORO1A	4
BP	GO:1904375	regulation of protein localization to cell periphery	4/288	124/18800	0.123133	0.374494	0.33553	PPFIA1/PLS1/PRKCH/PIK3R1	4
BP	GO:0002200	somatic diversification of immune receptors	3/288	80/18800	0.124396	0.374494	0.33553	POLL/HMGB1/EXOSC6	3
BP	GO:0006023	aminoglycan biosynthetic process	3/288	80/18800	0.124396	0.374494	0.33553	HS3ST3A1/NDST1/ST3GAL6	3
BP	GO:0006029	proteoglycan metabolic process	3/288	80/18800	0.124396	0.374494	0.33553	PPARD/NDST1/CTNNB1	3
BP	GO:0001953	negative regulation of cell-matrix adhesion	2/288	40/18800	0.124973	0.374494	0.33553	FAM107A/PIK3R1	2
BP	GO:0007210	serotonin receptor signaling pathway	2/288	40/18800	0.124973	0.374494	0.33553	HRH2/GNAZ	2
BP	GO:0017158	regulation of calcium ion-dependent exocytosis	2/288	40/18800	0.124973	0.374494	0.33553	DOC2B/SYT8	2
BP	GO:0030866	cortical actin cytoskeleton organization	2/288	40/18800	0.124973	0.374494	0.33553	LLGL2/PLS1	2
BP	GO:0031111	negative regulation of microtubule polymerization or depolymerization	2/288	40/18800	0.124973	0.374494	0.33553	ARHGEF7/CLASP1	2
BP	GO:0051954	positive regulation of amine transport	2/288	40/18800	0.124973	0.374494	0.33553	CXCL12/SLC38A3	2
BP	GO:0072210	metanephric nephron development	2/288	40/18800	0.124973	0.374494	0.33553	RET/CTNNB1	2
BP	GO:1905475	regulation of protein localization to membrane	5/288	172/18800	0.125118	0.374494	0.33553	BBC3/PPFIA1/PLS1/PRKCH/PIK3R1	5
BP	GO:0016049	cell growth	11/288	484/18800	0.126028	0.374494	0.33553	PPARD/CXCL12/PLXNA4/KIF26A/NTN1/VGLL4/FAM107A/PRKCQ/EDN2/CTNNB1/RTN4	11
BP	GO:0055088	lipid homeostasis	5/288	173/18800	0.127336	0.374494	0.33553	PNPLA3/APOA1/ABCG1/NR5A2/RTN4	5
BP	GO:0043270	positive regulation of ion transport	7/288	273/18800	0.127381	0.374494	0.33553	PLCG2/TNFRSF11A/CXCL12/GAL/SLC38A3/ATP2C2/TESC	7
BP	GO:0010975	regulation of neuron projection development	10/288	431/18800	0.127436	0.374494	0.33553	CXCL12/PLXNA4/SHOX2/PTPRF/GATA3/NTN1/PLXND1/RET/ROBO2/RTN4	10
BP	GO:0048144	fibroblast proliferation	3/288	81/18800	0.127802	0.374494	0.33553	DDR2/ZMIZ1/CTNNB1	3
BP	GO:0055013	cardiac muscle cell development	3/288	81/18800	0.127802	0.374494	0.33553	SHOX2/TBX3/SGCD	3
BP	GO:0003206	cardiac chamber morphogenesis	4/288	126/18800	0.128428	0.374494	0.33553	SHOX2/TBX3/GATA3/ROBO2	4
BP	GO:0019221	cytokine-mediated signaling pathway	11/288	486/18800	0.128588	0.374494	0.33553	APOA1/TNFRSF11A/CXCL12/CRLF2/F3/ZBP1/IL15/MST1R/EDN2/TNFAIP3/TRAF2	11
BP	GO:0042129	regulation of T cell proliferation	5/288	174/18800	0.129572	0.374494	0.33553	IL15/PRKCQ/HMGB1/CORO1A/CTNNB1	5
BP	GO:0090066	regulation of anatomical structure size	11/288	487/18800	0.129879	0.374494	0.33553	PPARD/CXCL12/PLXNA4/HRH2/NTN1/PLS1/RET/CORO1A/EDN2/VAV2/RTN4	11
BP	GO:0009154	purine ribonucleotide catabolic process	2/288	41/18800	0.130115	0.374494	0.33553	XDH/PDE7B	2
BP	GO:0046461	neutral lipid catabolic process	2/288	41/18800	0.130115	0.374494	0.33553	PNPLA3/APOA1	2
BP	GO:0046464	acylglycerol catabolic process	2/288	41/18800	0.130115	0.374494	0.33553	PNPLA3/APOA1	2
BP	GO:1902110	positive regulation of mitochondrial membrane permeability involved in apoptotic process	2/288	41/18800	0.130115	0.374494	0.33553	BBC3/RHOT2	2
BP	GO:1902742	apoptotic process involved in development	2/288	41/18800	0.130115	0.374494	0.33553	XKR5/ROBO2	2
BP	GO:1905314	semi-lunar valve development	2/288	41/18800	0.130115	0.374494	0.33553	GATA3/ROBO2	2
BP	GO:0048608	reproductive structure development	10/288	433/18800	0.130178	0.374494	0.33553	PPARD/UTF1/CDKN1C/TBX3/SERPINB5/GATA3/CCDC182/DMC1/ROBO2/CTNNB1	10
CC	GO:0099699	integral component of synaptic membrane	5/300	149/19594	0.0792913	0.376021	0.333858	CACNG5/KCNJ9/ATP2B2/GABRD/SLC16A3	5
MF	GO:0042562	hormone binding	3/298	87/18410	0.166967	0.376658	0.330833	HCRTR1/GCGR/PIK3R1	3
BP	GO:0008589	regulation of smoothened signaling pathway	3/288	82/18800	0.131242	0.376785	0.337583	SHOX2/NDST1/SCUBE1	3
BP	GO:0043367	CD4-positive, alpha-beta T cell differentiation	3/288	82/18800	0.131242	0.376785	0.337583	GATA3/CD83/HMGB1	3
BP	GO:1901292	nucleoside phosphate catabolic process	3/288	82/18800	0.131242	0.376785	0.337583	UPP2/XDH/PDE7B	3
BP	GO:0060562	epithelial tube morphogenesis	8/288	328/18800	0.132498	0.380012	0.340475	TBX3/GATA3/NTN1/PLXND1/RET/KRAS/TRIM71/CTNNB1	8
BP	GO:0007159	leukocyte cell-cell adhesion	9/288	381/18800	0.132546	0.380012	0.340475	CXCL12/GATA3/IL15/CD83/PRKCQ/HMGB1/CORO1A/ZMIZ1/EGR3	9
BP	GO:0051208	sequestering of calcium ion	4/288	128/18800	0.133817	0.383396	0.343507	PLCG2/CACNA1C/IBTK/CORO1A	4
MF	GO:0051219	phosphoprotein binding	3/298	88/18410	0.170933	0.384475	0.337698	PLCG2/VAV2/PIK3R1	3
BP	GO:0061458	reproductive system development	10/288	436/18800	0.134349	0.384662	0.34464	PPARD/UTF1/CDKN1C/TBX3/SERPINB5/GATA3/CCDC182/DMC1/ROBO2/CTNNB1	10
BP	GO:0045921	positive regulation of exocytosis	3/288	83/18800	0.134714	0.385183	0.345107	UNC13D/CLASP1/DOC2B	3
BP	GO:0048041	focal adhesion assembly	3/288	83/18800	0.134714	0.385183	0.345107	ARHGEF7/CLASP1/FAM107A	3
BP	GO:1901652	response to peptide	11/288	491/18800	0.135113	0.385308	0.345219	PNPLA3/CXCL12/GRB10/CPEB2/GAL/GCGR/PRKCQ/TNFAIP3/NR4A1/PIK3R1/TH	11
BP	GO:0009167	purine ribonucleoside monophosphate metabolic process	2/288	42/18800	0.135305	0.385308	0.345219	TJP2/XDH	2
BP	GO:0050691	regulation of defense response to virus by host	2/288	42/18800	0.135305	0.385308	0.345219	IL15/TNFAIP3	2
BP	GO:0051602	response to electrical stimulus	2/288	42/18800	0.135305	0.385308	0.345219	NR4A1/TH	2
BP	GO:0060412	ventricular septum morphogenesis	2/288	42/18800	0.135305	0.385308	0.345219	TBX3/ROBO2	2
BP	GO:0070897	transcription preinitiation complex assembly	2/288	42/18800	0.135305	0.385308	0.345219	BRF1/HMGB1	2
BP	GO:0048588	developmental cell growth	6/288	227/18800	0.13665	0.38736	0.347058	CXCL12/PLXNA4/NTN1/EDN2/CTNNB1/RTN4	6
BP	GO:0022406	membrane docking	3/288	84/18800	0.138217	0.38736	0.347058	ESYT2/CTBP2/STX10	3
BP	GO:0035050	embryonic heart tube development	3/288	84/18800	0.138217	0.38736	0.347058	PLXNA4/TBX3/CTNNB1	3
BP	GO:0097006	regulation of plasma lipoprotein particle levels	3/288	84/18800	0.138217	0.38736	0.347058	APOA1/ABCG1/MPO	3
BP	GO:0097194	execution phase of apoptosis	3/288	84/18800	0.138217	0.38736	0.347058	CIDEA/XKR5/BBC3	3
BP	GO:0006941	striated muscle contraction	5/288	178/18800	0.138692	0.38736	0.347058	MAP2K3/SLC8A3/CACNA1C/SGCD/NR4A1	5
BP	GO:1901361	organic cyclic compound catabolic process	11/288	494/18800	0.139113	0.38736	0.347058	CIDEA/CNOT3/RNH1/TRIM71/UPP2/PAH/CNOT11/EXOSC6/TRAF2/XDH/PDE7B	11
BP	GO:0048565	digestive tract development	4/288	130/18800	0.139297	0.38736	0.347058	SHOX2/RET/CHD8/CTNNB1	4
BP	GO:0000578	embryonic axis specification	2/288	43/18800	0.14054	0.38736	0.347058	TBX3/CTNNB1	2
BP	GO:0001504	neurotransmitter uptake	2/288	43/18800	0.14054	0.38736	0.347058	SLC29A4/SLC18A1	2
BP	GO:0001709	cell fate determination	2/288	43/18800	0.14054	0.38736	0.347058	GATA3/CTNNB1	2
BP	GO:0003009	skeletal muscle contraction	2/288	43/18800	0.14054	0.38736	0.347058	SLC8A3/NR4A1	2
BP	GO:0009394	2'-deoxyribonucleotide metabolic process	2/288	43/18800	0.14054	0.38736	0.347058	UPP2/XDH	2
BP	GO:0014075	response to amine	2/288	43/18800	0.14054	0.38736	0.347058	NR4A1/TH	2
BP	GO:0032691	negative regulation of interleukin-1 beta production	2/288	43/18800	0.14054	0.38736	0.347058	APOA1/TNFAIP3	2
BP	GO:0071526	semaphorin-plexin signaling pathway	2/288	43/18800	0.14054	0.38736	0.347058	PLXNA4/PLXND1	2
BP	GO:0140353	lipid export from cell	2/288	43/18800	0.14054	0.38736	0.347058	TNFRSF11A/GAL	2
BP	GO:1902686	mitochondrial outer membrane permeabilization involved in programmed cell death	2/288	43/18800	0.14054	0.38736	0.347058	BBC3/RHOT2	2
BP	GO:0071219	cellular response to molecule of bacterial origin	6/288	229/18800	0.140695	0.38736	0.347058	PPARD/PLCG2/MAP2K3/SASH1/HMGB1/TNFAIP3	6
BP	GO:0030324	lung development	5/288	179/18800	0.141016	0.38736	0.347058	MAN2A1/CCBE1/KRAS/EDN2/CTNNB1	5
BP	GO:0007548	sex differentiation	7/288	281/18800	0.141658	0.38736	0.347058	UTF1/TBX3/GATA3/CCDC182/DMC1/ROBO2/CTNNB1	7
BP	GO:0045786	negative regulation of cell cycle	9/288	387/18800	0.141659	0.38736	0.347058	KANK2/TOM1L2/CDKN1C/GATA3/FAM107A/TNFAIP3/NR4A1/TNKS/CTNNB1	9
BP	GO:0006022	aminoglycan metabolic process	4/288	131/18800	0.14207	0.38736	0.347058	HS3ST3A1/NDST1/IL15/ST3GAL6	4
BP	GO:0050853	B cell receptor signaling pathway	4/288	131/18800	0.14207	0.38736	0.347058	PLCL2/PLCG2/TEC/PRKCH	4
BP	GO:0007517	muscle organ development	8/288	334/18800	0.142372	0.38736	0.347058	MYORG/SHOX2/MYF6/ETV1/SGCD/NR4A1/CTNNB1/EGR3	8
BP	GO:0010594	regulation of endothelial cell migration	6/288	230/18800	0.142738	0.38736	0.347058	MAP2K3/GATA3/CCBE1/SMOC2/SASH1/HMGB1	6
MF	GO:0043178	alcohol binding	3/298	89/18410	0.174926	0.387635	0.340474	PLCL2/APOA1/ABCG1	3
MF	GO:0061980	regulatory RNA binding	2/298	47/18410	0.176361	0.387635	0.340474	TLR9/TRIM71	2
BP	GO:0007416	synapse assembly	5/288	180/18800	0.143356	0.387852	0.347499	CBLN4/NTN1/SDK2/PLXND1/ROBO2	5
BP	GO:0048872	homeostasis of number of cells	7/288	282/18800	0.143496	0.38798	0.347613	GATA3/RCOR1/IKZF1/KRAS/HMGB1/CORO1A/TNFAIP3	7
BP	GO:0046700	heterocycle catabolic process	10/288	443/18800	0.144357	0.390059	0.349476	CIDEA/CNOT3/RNH1/TRIM71/UPP2/CNOT11/EXOSC6/TRAF2/XDH/PDE7B	10
MF	GO:0003924	GTPase activity	8/298	336/18410	0.179692	0.390435	0.342934	RAB14/RAB44/RRAS2/EEFSEC/RAB40C/KRAS/GNAZ/RHOT2	8
BP	GO:0000723	telomere maintenance	4/288	132/18800	0.144865	0.390759	0.350104	PRKCQ/TNKS/CTNNB1/POT1	4
BP	GO:0035270	endocrine system development	4/288	132/18800	0.144865	0.390759	0.350104	APOA1/CDKN1C/GATA3/TG	4
BP	GO:0002312	B cell activation involved in immune response	3/288	86/18800	0.145315	0.390759	0.350104	PLCL2/PLCG2/EXOSC6	3
BP	GO:0046928	regulation of neurotransmitter secretion	3/288	86/18800	0.145315	0.390759	0.350104	CPLX1/MCTP1/PRKCG	3
BP	GO:0030111	regulation of Wnt signaling pathway	8/288	336/18800	0.145743	0.390759	0.350104	CCDC88C/VGLL4/GRB10/TLE3/CHD8/TNFAIP3/TNKS/CTNNB1	8
BP	GO:0007595	lactation	2/288	44/18800	0.145818	0.390759	0.350104	UMPS/XDH	2
BP	GO:0009124	nucleoside monophosphate biosynthetic process	2/288	44/18800	0.145818	0.390759	0.350104	UMPS/UPP2	2
BP	GO:0009126	purine nucleoside monophosphate metabolic process	2/288	44/18800	0.145818	0.390759	0.350104	TJP2/XDH	2
BP	GO:0009262	deoxyribonucleotide metabolic process	2/288	44/18800	0.145818	0.390759	0.350104	UPP2/XDH	2
BP	GO:0030517	negative regulation of axon extension	2/288	44/18800	0.145818	0.390759	0.350104	NTN1/RTN4	2
BP	GO:0033173	calcineurin-NFAT signaling cascade	2/288	44/18800	0.145818	0.390759	0.350104	PLCG2/PTBP1	2
BP	GO:0048286	lung alveolus development	2/288	44/18800	0.145818	0.390759	0.350104	MAN2A1/EDN2	2
BP	GO:0060443	mammary gland morphogenesis	2/288	44/18800	0.145818	0.390759	0.350104	TBX3/NTN1	2
CC	GO:0001725	stress fiber	3/300	69/19594	0.0892227	0.39088	0.347052	PDLIM1/MST1R/FAM107A	3
CC	GO:0097517	contractile actin filament bundle	3/300	69/19594	0.0892227	0.39088	0.347052	PDLIM1/MST1R/FAM107A	3
BP	GO:0002274	myeloid leukocyte activation	6/288	232/18800	0.146865	0.393314	0.352393	PLCG2/UNC13D/CRLF2/IL15/HMGB1/EDN2	6
BP	GO:0061041	regulation of wound healing	4/288	133/18800	0.147682	0.393656	0.352699	CLASP1/F3/SMOC2/TNFAIP3	4
BP	GO:0006869	lipid transport	9/288	391/18800	0.147908	0.393656	0.352699	ESYT2/PPARD/SLC27A6/APOA1/TNFRSF11A/ABCG1/XKR5/PLIN2/GAL	9
BP	GO:0007219	Notch signaling pathway	5/288	182/18800	0.148088	0.393656	0.352699	GMDS/LLGL2/TMEM100/ZMIZ1/ROBO2	5
BP	GO:0010876	lipid localization	10/288	446/18800	0.148762	0.393656	0.352699	ESYT2/PPARD/SLC27A6/APOA1/TNFRSF11A/ABCG1/CIDEA/XKR5/PLIN2/GAL	10
BP	GO:0002088	lens development in camera-type eye	3/288	87/18800	0.148909	0.393656	0.352699	CDKN1C/GATA3/CTNNB1	3
BP	GO:0055006	cardiac cell development	3/288	87/18800	0.148909	0.393656	0.352699	SHOX2/TBX3/SGCD	3
BP	GO:0006402	mRNA catabolic process	6/288	233/18800	0.148948	0.393656	0.352699	CNOT3/RNH1/TRIM71/CNOT11/EXOSC6/TRAF2	6
BP	GO:0002366	leukocyte activation involved in immune response	7/288	285/18800	0.149076	0.393656	0.352699	PLCL2/PLCG2/UNC13D/GATA3/HMGB1/EXOSC6/CORO1A	7
BP	GO:0009615	response to virus	9/288	392/18800	0.149492	0.393656	0.352699	TLR9/CXCL12/POLR3A/UNC13D/GATA3/ZBP1/IL15/MST1R/TNFAIP3	9
BP	GO:0030323	respiratory tube development	5/288	183/18800	0.150478	0.393656	0.352699	MAN2A1/CCBE1/KRAS/EDN2/CTNNB1	5
BP	GO:0045766	positive regulation of angiogenesis	5/288	183/18800	0.150478	0.393656	0.352699	F3/CCBE1/SMOC2/SASH1/MIRLET7B	5
BP	GO:0055001	muscle cell development	5/288	183/18800	0.150478	0.393656	0.352699	MYORG/SHOX2/TBX3/MYF6/SGCD	5
BP	GO:1904018	positive regulation of vasculature development	5/288	183/18800	0.150478	0.393656	0.352699	F3/CCBE1/SMOC2/SASH1/MIRLET7B	5
BP	GO:0001666	response to hypoxia	7/288	286/18800	0.150959	0.393656	0.352699	PPARD/CBFA2T3/CXCL12/SLC8A3/CPEB2/PDLIM1/TH	7
BP	GO:0060560	developmental growth involved in morphogenesis	6/288	234/18800	0.151045	0.393656	0.352699	CXCL12/PLXNA4/NTN1/EDN2/CTNNB1/RTN4	6
BP	GO:0032970	regulation of actin filament-based process	9/288	393/18800	0.151084	0.393656	0.352699	APOA1/CXCL12/CLASP1/CACNA1C/PPFIA1/FAM107A/CORO1A/FZD10/PIK3R1	9
BP	GO:0006195	purine nucleotide catabolic process	2/288	45/18800	0.151137	0.393656	0.352699	XDH/PDE7B	2
BP	GO:0009268	response to pH	2/288	45/18800	0.151137	0.393656	0.352699	GPR31/SLC38A3	2
BP	GO:0019692	deoxyribose phosphate metabolic process	2/288	45/18800	0.151137	0.393656	0.352699	UPP2/XDH	2
BP	GO:0032620	interleukin-17 production	2/288	45/18800	0.151137	0.393656	0.352699	IL15/PRKCQ	2
BP	GO:0032660	regulation of interleukin-17 production	2/288	45/18800	0.151137	0.393656	0.352699	IL15/PRKCQ	2
BP	GO:0032892	positive regulation of organic acid transport	2/288	45/18800	0.151137	0.393656	0.352699	TNFRSF11A/SLC38A3	2
BP	GO:0033003	regulation of mast cell activation	2/288	45/18800	0.151137	0.393656	0.352699	UNC13D/CRLF2	2
BP	GO:0042551	neuron maturation	2/288	45/18800	0.151137	0.393656	0.352699	CDKN1C/RET	2
BP	GO:0048538	thymus development	2/288	45/18800	0.151137	0.393656	0.352699	GATA3/CTNNB1	2
BP	GO:0051180	vitamin transport	2/288	45/18800	0.151137	0.393656	0.352699	APOA1/SLC19A1	2
BP	GO:0072583	clathrin-dependent endocytosis	2/288	45/18800	0.151137	0.393656	0.352699	AP2A2/DGKD	2
BP	GO:0002709	regulation of T cell mediated immunity	3/288	88/18800	0.152531	0.393656	0.352699	GATA3/HMGB1/TRAF2	3
BP	GO:1903510	mucopolysaccharide metabolic process	3/288	88/18800	0.152531	0.393656	0.352699	NDST1/IL15/ST3GAL6	3
BP	GO:0007160	cell-matrix adhesion	6/288	235/18800	0.153156	0.393656	0.352699	ARHGEF7/CLASP1/PPFIA1/FAM107A/PIK3R1/CTNNB1	6
BP	GO:0031331	positive regulation of cellular catabolic process	10/288	449/18800	0.153234	0.393656	0.352699	RNF152/CBFA2T3/APOA1/VGLL4/CNOT3/DDA1/TRIM71/HMGB1/TNFAIP3/TMTC3	10
BP	GO:0044270	cellular nitrogen compound catabolic process	10/288	449/18800	0.153234	0.393656	0.352699	CIDEA/CNOT3/RNH1/TRIM71/UPP2/CNOT11/EXOSC6/TRAF2/XDH/PDE7B	10
BP	GO:0048568	embryonic organ development	10/288	449/18800	0.153234	0.393656	0.352699	PLXNA4/CDKN1C/SHOX2/TBX3/GATA3/NDST1/NTN1/PLS1/TH/CTNNB1	10
BP	GO:0043401	steroid hormone mediated signaling pathway	4/288	135/18800	0.153378	0.393656	0.352699	KANK2/PPARD/RXRA/ZMIZ1	4
BP	GO:0007015	actin filament organization	10/288	450/18800	0.15474	0.393656	0.352699	APOA1/CXCL12/CLASP1/TF/PDLIM1/PPFIA1/PLS1/FAM107A/CORO1A/PIK3R1	10
BP	GO:0002703	regulation of leukocyte mediated immunity	6/288	236/18800	0.155279	0.393656	0.352699	PLCG2/UNC13D/GATA3/HMGB1/EXOSC6/TRAF2	6
BP	GO:0001776	leukocyte homeostasis	3/288	89/18800	0.156181	0.393656	0.352699	HMGB1/CORO1A/TNFAIP3	3
BP	GO:0001942	hair follicle development	3/288	89/18800	0.156181	0.393656	0.352699	GAL/LDB2/CTNNB1	3
BP	GO:0007589	body fluid secretion	3/288	89/18800	0.156181	0.393656	0.352699	NLRP6/UMPS/XDH	3
BP	GO:0072175	epithelial tube formation	4/288	136/18800	0.156257	0.393656	0.352699	GATA3/RET/TRIM71/CTNNB1	4
BP	GO:0009261	ribonucleotide catabolic process	2/288	46/18800	0.156493	0.393656	0.352699	XDH/PDE7B	2
BP	GO:0010830	regulation of myotube differentiation	2/288	46/18800	0.156493	0.393656	0.352699	SHOX2/MYF6	2
BP	GO:0035794	positive regulation of mitochondrial membrane permeability	2/288	46/18800	0.156493	0.393656	0.352699	BBC3/RHOT2	2
BP	GO:0035987	endodermal cell differentiation	2/288	46/18800	0.156493	0.393656	0.352699	COL5A1/CTNNB1	2
BP	GO:0048806	genitalia development	2/288	46/18800	0.156493	0.393656	0.352699	TBX3/CTNNB1	2
BP	GO:0061462	protein localization to lysosome	2/288	46/18800	0.156493	0.393656	0.352699	CACNG5/RTN4	2
BP	GO:1900744	regulation of p38MAPK cascade	2/288	46/18800	0.156493	0.393656	0.352699	SASH1/XDH	2
BP	GO:0002263	cell activation involved in immune response	7/288	289/18800	0.156673	0.393874	0.352894	PLCL2/PLCG2/UNC13D/GATA3/HMGB1/EXOSC6/CORO1A	7
MF	GO:0001664	G protein-coupled receptor binding	7/298	288/18410	0.187294	0.39425	0.346284	CCDC88C/CXCL12/GAL/GNAZ/INSL5/EDN2/TUB	7
MF	GO:0022836	gated channel activity	8/298	340/18410	0.187678	0.39425	0.346284	CACNG5/KCNJ9/CACNA1C/KCNJ1/KCNK1/CLCN5/KCNT1/GABRD	8
MF	GO:0005504	fatty acid binding	2/298	49/18410	0.188024	0.39425	0.346284	GPR31/PPARD	2
MF	GO:0120013	lipid transfer activity	2/298	49/18410	0.188024	0.39425	0.346284	APOA1/ABCG1	2
MF	GO:0016922	nuclear receptor binding	4/298	139/18410	0.188742	0.39425	0.346284	CTBP2/RXRA/NR4A1/CTNNB1	4
MF	GO:0072341	modified amino acid binding	3/298	93/18410	0.19115	0.39425	0.346284	SLC19A1/HMGB1/SYT8	3
CC	GO:0030027	lamellipodium	6/300	202/19594	0.0909214	0.394565	0.350323	ARHGEF7/PLXND1/SPATA13/CORO1A/TESC/CTNNB1	6
MF	GO:0016614	oxidoreductase activity, acting on CH-OH group of donors	4/298	140/18410	0.192014	0.394839	0.346801	D2HGDH/CTBP2/RDH13/PHGDH	4
BP	GO:0045444	fat cell differentiation	6/288	237/18800	0.157416	0.395505	0.354355	PPARD/PRDM16/PNPLA3/CTBP2/GATA3/NR4A1	6
MF	GO:0015485	cholesterol binding	2/298	50/18410	0.193895	0.395525	0.347404	APOA1/ABCG1	2
MF	GO:0016799	hydrolase activity, hydrolyzing N-glycosyl compounds	2/298	50/18410	0.193895	0.395525	0.347404	TLR9/MAN2A1	2
MF	GO:0030159	signaling receptor complex adaptor activity	2/298	50/18410	0.193895	0.395525	0.347404	GRB10/PIK3R1	2
BP	GO:0002040	sprouting angiogenesis	5/288	186/18800	0.157746	0.395935	0.354741	EPHB4/CCBE1/MIRLET7B/NR4A1/EGR3	5
BP	GO:0051090	regulation of DNA-binding transcription factor activity	10/288	452/18800	0.157774	0.395935	0.354741	TLR9/PLCG2/TNFRSF11A/PRKCQ/PRKCH/DDR2/TNFAIP3/TRAF2/TFDP1/CTNNB1	10
MF	GO:0004553	hydrolase activity, hydrolyzing O-glycosyl compounds	3/298	94/18410	0.195265	0.396293	0.348078	MAN1C1/MYORG/MAN2A1	3
MF	GO:0019955	cytokine binding	4/298	141/18410	0.195305	0.396293	0.348078	TNFRSF11A/CRLF2/HMGB1/TRAF2	4
CC	GO:0005905	clathrin-coated pit	3/300	70/19594	0.0922134	0.396431	0.35198	TF/AP2A2/DGKD	3
BP	GO:0032508	DNA duplex unwinding	3/288	90/18800	0.159858	0.400688	0.358999	NAV2/CHD8/POT1	3
BP	GO:0070301	cellular response to hydrogen peroxide	3/288	90/18800	0.159858	0.400688	0.358999	KDM6B/MIRLET7B/TNFAIP3	3
CC	GO:0016529	sarcoplasmic reticulum	3/300	71/19594	0.0952453	0.400791	0.355851	ATP2A3/SGCD/XDH	3
CC	GO:0099240	intrinsic component of synaptic membrane	5/300	160/19594	0.0998245	0.400791	0.355851	CACNG5/KCNJ9/ATP2B2/GABRD/SLC16A3	5
CC	GO:0016235	aggresome	2/300	35/19594	0.1	0.400791	0.355851	PRDM16/PRKCQ	2
CC	GO:0099634	postsynaptic specialization membrane	4/300	116/19594	0.102811	0.400791	0.355851	CACNG5/CACNA1C/ATP2B2/SLC16A3	4
BP	GO:0046578	regulation of Ras protein signal transduction	5/288	187/18800	0.160201	0.401308	0.359555	KANK2/ARHGEF28/APOA1/MCF2L/KRAS	5
MF	GO:0051287	NAD binding	2/298	51/18410	0.199789	0.401675	0.352806	CTBP2/PHGDH	2
MF	GO:0043130	ubiquitin binding	3/298	96/18410	0.203558	0.401675	0.352806	TOM1L2/CUEDC1/TNFAIP3	3
MF	GO:0061629	RNA polymerase II-specific DNA-binding transcription factor binding	8/298	348/18410	0.204092	0.401675	0.352806	PPARD/TBX3/CTBP2/GATA3/RXRA/HMGB1/NR4A1/CTNNB1	8
MF	GO:0016798	hydrolase activity, acting on glycosyl bonds	4/298	144/18410	0.205279	0.401675	0.352806	MAN1C1/TLR9/MYORG/MAN2A1	4
MF	GO:0140296	general transcription initiation factor binding	2/298	52/18410	0.205705	0.401675	0.352806	BRF1/TCF4	2
MF	GO:0033218	amide binding	9/298	402/18410	0.205813	0.401675	0.352806	NLRP6/PNPLA3/APOA1/TIMM22/RXRA/HCRTR1/SLC19A1/GCGR/PIK3R1	9
BP	GO:0042063	gliogenesis	7/288	291/18800	0.160538	0.401915	0.360099	SLC8A3/KRAS/PHGDH/PRKCH/ZMIZ1/CTNNB1/RTN4	7
BP	GO:0032964	collagen biosynthetic process	2/288	47/18800	0.161886	0.403176	0.361229	PPARD/COL5A1	2
BP	GO:0035315	hair cell differentiation	2/288	47/18800	0.161886	0.403176	0.361229	PLS1/CTNNB1	2
BP	GO:0043616	keratinocyte proliferation	2/288	47/18800	0.161886	0.403176	0.361229	PPARD/KLF9	2
BP	GO:0046717	acid secretion	2/288	47/18800	0.161886	0.403176	0.361229	HRH2/SLC22A16	2
BP	GO:1905953	negative regulation of lipid localization	2/288	47/18800	0.161886	0.403176	0.361229	PPARD/ABCG1	2
BP	GO:0002705	positive regulation of leukocyte mediated immunity	4/288	138/18800	0.162075	0.403176	0.361229	PLCG2/GATA3/EXOSC6/TRAF2	4
BP	GO:0022407	regulation of cell-cell adhesion	10/288	456/18800	0.163931	0.403176	0.361229	APOA1/CXCL12/GATA3/IL15/CD83/PRKCQ/HMGB1/CORO1A/ZMIZ1/EGR3	10
BP	GO:0052547	regulation of peptidase activity	10/288	456/18800	0.163931	0.403176	0.361229	NLRP6/SERPIND1/SERPINB5/BBC3/F3/MIRLET7B/ATP2A3/HMGB1/NR4A1/XDH	10
BP	GO:0008203	cholesterol metabolic process	4/288	139/18800	0.165014	0.403176	0.361229	PPARD/APOA1/ABCG1/RXRA	4
BP	GO:0019827	stem cell population maintenance	4/288	139/18800	0.165014	0.403176	0.361229	TBX3/CNOT3/LDB2/CTNNB1	4
BP	GO:0098876	vesicle-mediated transport to the plasma membrane	4/288	139/18800	0.165014	0.403176	0.361229	RAB14/CPLX1/EXOC1L/KIF13A	4
BP	GO:0071375	cellular response to peptide hormone stimulus	7/288	294/18800	0.166415	0.403176	0.361229	PNPLA3/GRB10/CPEB2/GCGR/PRKCQ/NR4A1/PIK3R1	7
BP	GO:0007044	cell-substrate junction assembly	3/288	92/18800	0.16729	0.403176	0.361229	ARHGEF7/CLASP1/FAM107A	3
BP	GO:0022404	molting cycle process	3/288	92/18800	0.16729	0.403176	0.361229	GAL/LDB2/CTNNB1	3
BP	GO:0022405	hair cycle process	3/288	92/18800	0.16729	0.403176	0.361229	GAL/LDB2/CTNNB1	3
BP	GO:0051952	regulation of amine transport	3/288	92/18800	0.16729	0.403176	0.361229	CXCL12/SLC38A3/SYT8	3
BP	GO:0010543	regulation of platelet activation	2/288	48/18800	0.167311	0.403176	0.361229	TEC/PRKCQ	2
BP	GO:0031641	regulation of myelination	2/288	48/18800	0.167311	0.403176	0.361229	TG/CTNNB1	2
BP	GO:0033628	regulation of cell adhesion mediated by integrin	2/288	48/18800	0.167311	0.403176	0.361229	RET/TESC	2
BP	GO:0035850	epithelial cell differentiation involved in kidney development	2/288	48/18800	0.167311	0.403176	0.361229	GATA3/CTNNB1	2
BP	GO:0045747	positive regulation of Notch signaling pathway	2/288	48/18800	0.167311	0.403176	0.361229	ZMIZ1/ROBO2	2
BP	GO:0048146	positive regulation of fibroblast proliferation	2/288	48/18800	0.167311	0.403176	0.361229	DDR2/ZMIZ1	2
BP	GO:1902003	regulation of amyloid-beta formation	2/288	48/18800	0.167311	0.403176	0.361229	ABCG1/RTN4	2
BP	GO:1902108	regulation of mitochondrial membrane permeability involved in apoptotic process	2/288	48/18800	0.167311	0.403176	0.361229	BBC3/RHOT2	2
BP	GO:0007369	gastrulation	5/288	190/18800	0.167656	0.403176	0.361229	KDM6B/APOA1/CLASP1/COL5A1/CTNNB1	5
BP	GO:0007224	smoothened signaling pathway	4/288	140/18800	0.167972	0.403176	0.361229	SHOX2/NDST1/SCUBE1/CDON	4
BP	GO:0007272	ensheathment of neurons	4/288	140/18800	0.167972	0.403176	0.361229	PPARD/SLC8A3/TG/CTNNB1	4
BP	GO:0008366	axon ensheathment	4/288	140/18800	0.167972	0.403176	0.361229	PPARD/SLC8A3/TG/CTNNB1	4
BP	GO:1903305	regulation of regulated secretory pathway	4/288	140/18800	0.167972	0.403176	0.361229	UNC13D/DOC2B/PRKCG/SYT8	4
MF	GO:0015276	ligand-gated ion channel activity	4/298	145/18410	0.208637	0.405125	0.355836	KCNJ9/KCNJ1/KCNK1/GABRD	4
MF	GO:0022834	ligand-gated channel activity	4/298	145/18410	0.208637	0.405125	0.355836	KCNJ9/KCNJ1/KCNK1/GABRD	4
CC	GO:0097431	mitotic spindle pole	2/300	36/19594	0.104855	0.405321	0.359873	ARHGEF7/TNKS	2
BP	GO:0021700	developmental maturation	7/288	296/18800	0.170386	0.405708	0.363497	CDKN1C/GATA3/DMC1/GAL/RET/IL15/CTNNB1	7
BP	GO:0006813	potassium ion transport	6/288	243/18800	0.170501	0.405708	0.363497	SLC9A3/KCNJ9/KCNJ1/KCNK1/GAL/KCNT1	6
BP	GO:1901617	organic hydroxy compound biosynthetic process	6/288	243/18800	0.170501	0.405708	0.363497	PLCG2/APOA1/ABCG1/GATA3/PAH/TH	6
BP	GO:0060537	muscle tissue development	9/288	405/18800	0.170838	0.406084	0.363834	KDM6B/MYORG/SHOX2/TBX3/VGLL4/MYF6/SGCD/NR4A1/CTNNB1	9
BP	GO:0098727	maintenance of cell number	4/288	141/18800	0.170948	0.406084	0.363834	TBX3/CNOT3/LDB2/CTNNB1	4
BP	GO:0030101	natural killer cell activation	3/288	93/18800	0.171043	0.406084	0.363834	UNC13D/IL15/CORO1A	3
[truncated: 1,305 more rows]
