# Supplementary material for: Epigenetic regulation of functional candidate genes for milk production traits in dairy sheep subjected to protein restriction in the prepubertal stage
Source: BMC Genomics. 2023 Sep 1;24:511. doi: 10.1186/s12864-023-09611-y (PMC10472666; doi:10.1186/s12864-023-09611-y)
Supplement: Supplementary file 1 — Additional file 1. [file 12864_2023_9611_MOESM1_ESM.zip › Suppl_Material/SupplementaryTable5.xlsx]

## Sheet: QTL_annotation_NPR_DMRs_24_11_2
Supplementary Table 5: Quantitative trait loci (QTL) mapped within an interval of 250 Kb downstream and upstream from the start and end coordinates of the 1,154 differentially methylated regions (DMRs) identified in the comparison between the nutritional protein restriction (NPR) group and control group (C).
CHR	BP1	BP2	meanMethy1	meanMethy2	diff.Methy	Gene_symbol	Group	database	QTL_type	start_pos	end_pos	Association_type	QTL_ID	trait_ID	Name
1	10542156	10542230	0.435556	0.745078	-0.309522	NCDN	Control	Animal QTLdb	Milk	10619912	10619916	Association	169376	Milk fat yield {180d}	Milk fat yield {180d}
1	11002606	11002667	0.353142	0.706642	-0.3535	LOC121818983	Control	Animal QTLdb	Milk	11061604	11061608	Association	169563	Milk fat yield {180d}	Milk fat yield {180d}
1	11200951	11201183	0.331613	0.708638	-0.377025	EVA1B	Control	Animal QTLdb	Milk	11061604	11061608	Association	169563	Milk fat yield {180d}	Milk fat yield {180d}
1	11285348	11285439	0.710742	0.432275	0.278467	OSCP1	NPR	Animal QTLdb	Milk	11061604	11061608	Association	169563	Milk fat yield {180d}	Milk fat yield {180d}
1	18784311	18784421	0.877769	0.4494	0.428369	KLF17	NPR	Animal QTLdb	Milk	18545069	18545073	Association	169246	Milk fat yield {180d}	Milk fat yield {180d}
1	18784311	18784421	0.877769	0.4494	0.428369	KLF17	NPR	Animal QTLdb	Reproduction	18724538	18724542	Association	211657	Total lambs born	Total lambs born
1	29130408	29130526	0.781705	0.452491	0.329214	MROH7	NPR	Animal QTLdb	Reproduction	28905734	28905738	Association	211623	Total lambs born	Total lambs born
1	34930245	34930336	0.28693	0.804974	-0.518044	LOC101121820	Control	Animal QTLdb	Milk	35012670	35012674	Association	169555	Milk fat yield {180d}	Milk fat yield {180d}
1	34930245	34930336	0.28693	0.804974	-0.518044	LOC101121820	Control	Animal QTLdb	Production	35091887	35091891	Association	57779	Average daily gain	Average daily gain
1	36425856	36426014	0.324678	0.546277	-0.221599	LOC106990844	Control	Animal QTLdb	Wool	36177624	36177628	Association	238753	Mean fiber diameter	Mean fiber diameter
1	69739282	69739347	0.458241	0.256666	0.201575	GFI1	NPR	Animal QTLdb	Production	69422938	69594289	QTL	13921	Body weight (43 weeks)	Body weight (43 weeks)
1	93492754	93492846	0.732595	0.480291	0.252305	LOC105615359	NPR	Animal QTLdb	Milk	93726707	93726711	Association	169230	Milk fat yield {180d}	Milk fat yield {180d}
1	93492754	93492846	0.732595	0.480291	0.252305	LOC105615359	NPR	Animal QTLdb	Milk	93726707	93726711	Association	169229	Milk Yield {180d}	Milk Yield {180d}
1	163962871	163962937	0.371018	0.598731	-0.227713	ST3GAL6	Control	Animal QTLdb	Meat_and_Carcass	163800389	163800393	Association	222359	Number of ribs	Number of ribs
1	256260410	256260487	0.416973	0.6457	-0.228728	TF	Control	Animal QTLdb	Production	256119535	256119539	Association	167263	Body weight (birth)	Body weight (birth)
1	256260410	256260487	0.416973	0.6457	-0.228728	TF	Control	Animal QTLdb	Production	256177327	256177331	Association	167264	Body weight (birth)	Body weight (birth)
1	256260410	256260487	0.416973	0.6457	-0.228728	TF	Control	Animal QTLdb	Production	256204314	256375665	QTL	13701	Body weight (20 weeks)	Body weight (20 weeks)
1	264008876	264008973	0.78316	0.489884	0.293276	CRYAA	NPR	Animal QTLdb	Wool	263970123	263970127	Association	238756	Mean fiber diameter	Mean fiber diameter
1	264874207	264874483	0.779745	0.549091	0.230654	LOC121817468	NPR	Animal QTLdb	Health	264952546	264952550	Association	213287	Mean corpuscular hemoglobin content	Mean corpuscular hemoglobin content
1	264874699	264874753	0.635588	0.397908	0.23768	LOC121817468	NPR	Animal QTLdb	Health	264952546	264952550	Association	213287	Mean corpuscular hemoglobin content	Mean corpuscular hemoglobin content
1	271423041	271423163	0.62494	0.387086	0.237855	ERG	NPR	Animal QTLdb	Exterior	271615816	271615820	Association	159947	Ear size	Ear size
20	7477526	7477651	0.574333	0.322554	0.25178	LOC101110545	NPR	Animal QTLdb	Health	7189846	7292853	QTL	12954	Haemonchus contortus FEC	Haemonchus contortus FEC
20	23069437	23069597	0.5334	0.323541	0.209859	TFAP2B	NPR	Animal QTLdb	Health	23308546	23308550	Association	170692	Pneumonia susceptibility	Pneumonia susceptibility
20	23069437	23069597	0.5334	0.323541	0.209859	TFAP2B	NPR	Animal QTLdb	Health	23311525	23311529	Association	170693	Pneumonia susceptibility	Pneumonia susceptibility
20	46690073	46690148	0.581299	0.793205	-0.211906	TXNDC5	Control	Animal QTLdb	Health	46784965	46784969	Association	213278	Hematocrit	Hematocrit
11	8401718	8401781	0.68518	0.315904	0.369277	CUEDC1	NPR	Animal QTLdb	Meat_and_Carcass	8419545	8419549	Association	140310	Lean meat weight	Lean meat weight
11	8411984	8412038	0.374487	0.75632	-0.381833	CUEDC1	Control	Animal QTLdb	Meat_and_Carcass	8419545	8419549	Association	140310	Lean meat weight	Lean meat weight
11	11387422	11387485	0.514456	0.280031	0.234425	TBX2	NPR	Animal QTLdb	Health	11574387	11574391	Association	213313	Platelet count	Platelet count
11	11387422	11387485	0.514456	0.280031	0.234425	TBX2	NPR	Animal QTLdb	Health	11574387	11574391	Association	213295	Mean corpuscular volume	Mean corpuscular volume
11	11387422	11387485	0.514456	0.280031	0.234425	TBX2	NPR	Animal QTLdb	Health	11574387	11574391	Association	213283	Mean corpuscular hemoglobin content	Mean corpuscular hemoglobin content
11	12984289	12984339	0.368746	0.719844	-0.351098	LOC121820545	Control	Animal QTLdb	Production	13125824	13239961	QTL	13939	Body weight (98 weeks)	Body weight (98 weeks)
11	13157459	13157539	0.859512	0.599087	0.260425	LOC121820546	NPR	Animal QTLdb	Production	13125824	13239961	QTL	13939	Body weight (98 weeks)	Body weight (98 weeks)
11	12984289	12984339	0.368746	0.719844	-0.351098	LOC121820545	Control	Animal QTLdb	Production	13125824	13239961	QTL	13962	Average daily gain	Average daily gain
11	13157459	13157539	0.859512	0.599087	0.260425	LOC121820546	NPR	Animal QTLdb	Production	13125824	13239961	QTL	13962	Average daily gain	Average daily gain
11	12984289	12984339	0.368746	0.719844	-0.351098	LOC121820545	Control	Animal QTLdb	Meat_and_Carcass	13228662	13228666	Association	140305	Muscle depth at third lumbar	Muscle depth at third lumbar
11	13157459	13157539	0.859512	0.599087	0.260425	LOC121820546	NPR	Animal QTLdb	Meat_and_Carcass	13228662	13228666	Association	140305	Muscle depth at third lumbar	Muscle depth at third lumbar
11	13157459	13157539	0.859512	0.599087	0.260425	LOC121820546	NPR	Animal QTLdb	Milk	13297030	13411168	Association	66001	Milk fat percentage	Milk fat percentage
11	13545279	13545412	0.798428	0.568963	0.229465	SYNRG	NPR	Animal QTLdb	Milk	13297030	13411168	Association	66001	Milk fat percentage	Milk fat percentage
11	13157459	13157539	0.859512	0.599087	0.260425	LOC121820546	NPR	Animal QTLdb	Milk	13297030	13411168	Association	66002	Milk protein percentage	Milk protein percentage
11	13545279	13545412	0.798428	0.568963	0.229465	SYNRG	NPR	Animal QTLdb	Milk	13297030	13411168	Association	66002	Milk protein percentage	Milk protein percentage
11	13157459	13157539	0.859512	0.599087	0.260425	LOC121820546	NPR	Animal QTLdb	Milk	13297030	13411168	Association	66000	Milk fat percentage	Milk fat percentage
11	13545279	13545412	0.798428	0.568963	0.229465	SYNRG	NPR	Animal QTLdb	Milk	13297030	13411168	Association	66000	Milk fat percentage	Milk fat percentage
11	13545279	13545412	0.798428	0.568963	0.229465	SYNRG	NPR	Animal QTLdb	Milk	13624756	13624760	Association	169578	Milk Yield {180d}	Milk Yield {180d}
11	13545279	13545412	0.798428	0.568963	0.229465	SYNRG	NPR	Animal QTLdb	Milk	13624756	13624760	Association	169577	Milk fat yield {180d}	Milk fat yield {180d}
11	13545279	13545412	0.798428	0.568963	0.229465	SYNRG	NPR	Animal QTLdb	Milk	13624756	13624760	Association	169579	Milk protein yield {180d}	Milk protein yield {180d}
11	13545279	13545412	0.798428	0.568963	0.229465	SYNRG	NPR	Animal QTLdb	Reproduction	13747868	13747872	Association	130453	Total lambs born	Total lambs born
11	13903375	13903469	0.816293	0.624855	0.191438	LOC101113344	NPR	Animal QTLdb	Reproduction	13747868	13747872	Association	130453	Total lambs born	Total lambs born
11	13903375	13903469	0.816293	0.624855	0.191438	LOC101113344	NPR	Animal QTLdb	Exterior	13977558	13977562	Association	137083	Teat number	Teat number
11	15746067	15746160	0.47868	0.773347	-0.294668	LOC121820555	Control	Animal QTLdb	Reproduction	15628582	15628586	Association	130454	Total lambs born	Total lambs born
11	18685862	18685978	0.690487	0.418671	0.271816	LOC121820559	NPR	Animal QTLdb	Meat_and_Carcass	18446884	18446888	QTL	127010	Tail fat deposition	Tail fat deposition
11	18685862	18685978	0.690487	0.418671	0.271816	LOC121820559	NPR	Animal QTLdb	Reproduction	18706990	18706994	Association	154689	Total lambs born	Total lambs born
11	21788039	21788127	0.380329	0.703741	-0.323412	TIMM22	Control	Animal QTLdb	Health	21857217	21857221	Association	213329	Mean corpuscular hemoglobin concentration	Mean corpuscular hemoglobin concentration
11	21788205	21788272	0.379106	0.702612	-0.323506	TIMM22	Control	Animal QTLdb	Health	21857217	21857221	Association	213329	Mean corpuscular hemoglobin concentration	Mean corpuscular hemoglobin concentration
11	23070183	23070237	0.771692	0.512281	0.259411	TRNAG-UCC_54	NPR	Animal QTLdb	Health	23044381	23158519	QTL	12888	Trichostrongylus colubriformis FEC	Trichostrongylus colubriformis FEC
11	24473643	24473713	0.4364	0.791743	-0.355343	ATP2A3	Control	Animal QTLdb	Production	24699376	24813514	QTL	13958	Average daily gain	Average daily gain
11	26454141	26454295	0.41474	0.60062	-0.18588	VMO1	Control	Animal QTLdb	Production	26354371	26468509	QTL	13966	Average daily gain	Average daily gain
11	27325994	27326134	0.481216	0.776974	-0.295758	KDM6B	Control	Animal QTLdb	Reproduction	27199958	27199962	Association	130456	Total lambs born	Total lambs born
11	27325994	27326134	0.481216	0.776974	-0.295758	KDM6B	Control	Animal QTLdb	Production	27542319	27542323	Association	136166	Body height	Body height
11	28263960	28264069	0.493014	0.770278	-0.277264	NTN1	Control	Animal QTLdb	Production	28275129	28275133	Association	57792	Average daily gain	Average daily gain
11	28288362	28288456	0.325483	0.675289	-0.349805	NTN1	Control	Animal QTLdb	Production	28275129	28275133	Association	57792	Average daily gain	Average daily gain
11	28288362	28288456	0.325483	0.675289	-0.349805	NTN1	Control	Animal QTLdb	Milk	28525876	28525880	Association	169330	Milk fat yield {180d}	Milk fat yield {180d}
11	28288362	28288456	0.325483	0.675289	-0.349805	NTN1	Control	Animal QTLdb	Milk	28525876	28525880	Association	169331	Milk Yield {180d}	Milk Yield {180d}
11	39222509	39222562	0.450552	0.66198	-0.211427	LASP1	Control	Animal QTLdb	Wool	38578508	39206265	QTL	17237	Fiber diameter coefficient of variance	Fiber diameter coefficient of variance
11	40146894	40146983	0.744303	0.487121	0.257181	NR1D1	NPR	Animal QTLdb	Health	40080551	40080555	Association	180556	Haemonchus contortus resistance	Haemonchus contortus resistance
11	40146894	40146983	0.744303	0.487121	0.257181	NR1D1	NPR	Animal QTLdb	Health	40080551	40080555	Association	180543	Haemonchus contortus resistance	Haemonchus contortus resistance
11	40146894	40146983	0.744303	0.487121	0.257181	NR1D1	NPR	Animal QTLdb	Health	40080551	40080555	Association	180505	Haemonchus contortus resistance	Haemonchus contortus resistance
11	40146894	40146983	0.744303	0.487121	0.257181	NR1D1	NPR	Animal QTLdb	Health	40080551	40080555	Association	180530	Haemonchus contortus resistance	Haemonchus contortus resistance
11	40146894	40146983	0.744303	0.487121	0.257181	NR1D1	NPR	Animal QTLdb	Production	40177718	40177722	Association	57791	Average daily gain	Average daily gain
11	40146894	40146983	0.744303	0.487121	0.257181	NR1D1	NPR	Animal QTLdb	Wool	40216383	40330520	QTL	17241	Fleece yield	Fleece yield
11	40146894	40146983	0.744303	0.487121	0.257181	NR1D1	NPR	Animal QTLdb	Wool	40216383	40330520	QTL	17239	Greasy fleece weight	Greasy fleece weight
11	42240935	42241421	0.517918	0.75414	-0.236222	CAVIN1	Control	Animal QTLdb	Health	42056699	42056703	Association	180529	Haemonchus contortus resistance	Haemonchus contortus resistance
11	42240935	42241421	0.517918	0.75414	-0.236222	CAVIN1	Control	Animal QTLdb	Health	42056699	42056703	Association	180545	Haemonchus contortus resistance	Haemonchus contortus resistance
11	42240935	42241421	0.517918	0.75414	-0.236222	CAVIN1	Control	Animal QTLdb	Health	42056699	42056703	Association	180557	Haemonchus contortus resistance	Haemonchus contortus resistance
11	42240935	42241421	0.517918	0.75414	-0.236222	CAVIN1	Control	Animal QTLdb	Milk	42140711	42140715	Association	193117	Milk lactose percentage	Milk lactose percentage
11	47796532	47796740	0.407753	0.692647	-0.284894	FTSJ3	Control	Animal QTLdb	Milk	47849447	47849451	Association	37594	Milk lactose percentage	Milk lactose percentage
11	47796532	47796740	0.407753	0.692647	-0.284894	FTSJ3	Control	Animal QTLdb	Milk	47849447	47849451	Association	37592	Milk Yield	Milk Yield
11	47796532	47796740	0.407753	0.692647	-0.284894	FTSJ3	Control	Animal QTLdb	Milk	47849447	47849451	Association	37593	Milk protein percentage	Milk protein percentage
11	50142083	50142149	0.480471	0.861255	-0.380784	SLC16A3	Control	Animal QTLdb	Production	50083578	50197716	Association	57929	Chest girth	Chest girth
11	50359493	50359620	0.633699	0.390416	0.243283	LOC105606262	NPR	Animal QTLdb	Production	50083578	50197716	Association	57929	Chest girth	Chest girth
11	50142083	50142149	0.480471	0.861255	-0.380784	SLC16A3	Control	Animal QTLdb	Production	50083578	50197716	Association	57920	Body height	Body height
11	50359493	50359620	0.633699	0.390416	0.243283	LOC105606262	NPR	Animal QTLdb	Production	50083578	50197716	Association	57920	Body height	Body height
11	50142083	50142149	0.480471	0.861255	-0.380784	SLC16A3	Control	Animal QTLdb	Production	50083578	50197716	Association	57927	Body length	Body length
11	50359493	50359620	0.633699	0.390416	0.243283	LOC105606262	NPR	Animal QTLdb	Production	50083578	50197716	Association	57927	Body length	Body length
11	50142083	50142149	0.480471	0.861255	-0.380784	SLC16A3	Control	Animal QTLdb	Production	50083578	50197716	Association	57918	Body weight	Body weight
11	50359493	50359620	0.633699	0.390416	0.243283	LOC105606262	NPR	Animal QTLdb	Production	50083578	50197716	Association	57918	Body weight	Body weight
11	50142083	50142149	0.480471	0.861255	-0.380784	SLC16A3	Control	Animal QTLdb	Production	50083578	50197716	Association	57925	Chest girth	Chest girth
11	50359493	50359620	0.633699	0.390416	0.243283	LOC105606262	NPR	Animal QTLdb	Production	50083578	50197716	Association	57925	Chest girth	Chest girth
11	50142083	50142149	0.480471	0.861255	-0.380784	SLC16A3	Control	Animal QTLdb	Production	50083578	50197716	Association	57916	Body height	Body height
11	50359493	50359620	0.633699	0.390416	0.243283	LOC105606262	NPR	Animal QTLdb	Production	50083578	50197716	Association	57916	Body height	Body height
11	50142083	50142149	0.480471	0.861255	-0.380784	SLC16A3	Control	Animal QTLdb	Production	50083578	50197716	Association	57932	Body height	Body height
11	50359493	50359620	0.633699	0.390416	0.243283	LOC105606262	NPR	Animal QTLdb	Production	50083578	50197716	Association	57932	Body height	Body height
11	50142083	50142149	0.480471	0.861255	-0.380784	SLC16A3	Control	Animal QTLdb	Production	50083578	50197716	Association	57923	Body length	Body length
11	50359493	50359620	0.633699	0.390416	0.243283	LOC105606262	NPR	Animal QTLdb	Production	50083578	50197716	Association	57923	Body length	Body length
11	50142083	50142149	0.480471	0.861255	-0.380784	SLC16A3	Control	Animal QTLdb	Production	50083578	50197716	Association	57914	Body weight	Body weight
11	50359493	50359620	0.633699	0.390416	0.243283	LOC105606262	NPR	Animal QTLdb	Production	50083578	50197716	Association	57914	Body weight	Body weight
11	50142083	50142149	0.480471	0.861255	-0.380784	SLC16A3	Control	Animal QTLdb	Production	50083578	50197716	Association	57930	Body weight	Body weight
11	50359493	50359620	0.633699	0.390416	0.243283	LOC105606262	NPR	Animal QTLdb	Production	50083578	50197716	Association	57930	Body weight	Body weight
11	50142083	50142149	0.480471	0.861255	-0.380784	SLC16A3	Control	Animal QTLdb	Production	50083578	50197716	Association	57921	Chest girth	Chest girth
11	50359493	50359620	0.633699	0.390416	0.243283	LOC105606262	NPR	Animal QTLdb	Production	50083578	50197716	Association	57921	Chest girth	Chest girth
11	50142083	50142149	0.480471	0.861255	-0.380784	SLC16A3	Control	Animal QTLdb	Production	50083578	50197716	Association	57928	Body height	Body height
11	50359493	50359620	0.633699	0.390416	0.243283	LOC105606262	NPR	Animal QTLdb	Production	50083578	50197716	Association	57928	Body height	Body height
11	50142083	50142149	0.480471	0.861255	-0.380784	SLC16A3	Control	Animal QTLdb	Production	50083578	50197716	Association	57919	Body length	Body length
11	50359493	50359620	0.633699	0.390416	0.243283	LOC105606262	NPR	Animal QTLdb	Production	50083578	50197716	Association	57919	Body length	Body length
11	50142083	50142149	0.480471	0.861255	-0.380784	SLC16A3	Control	Animal QTLdb	Production	50083578	50197716	Association	57926	Body weight	Body weight
11	50359493	50359620	0.633699	0.390416	0.243283	LOC105606262	NPR	Animal QTLdb	Production	50083578	50197716	Association	57926	Body weight	Body weight
11	50142083	50142149	0.480471	0.861255	-0.380784	SLC16A3	Control	Animal QTLdb	Production	50083578	50197716	Association	57917	Chest girth	Chest girth
11	50359493	50359620	0.633699	0.390416	0.243283	LOC105606262	NPR	Animal QTLdb	Production	50083578	50197716	Association	57917	Chest girth	Chest girth
11	50142083	50142149	0.480471	0.861255	-0.380784	SLC16A3	Control	Animal QTLdb	Production	50083578	50197716	Association	57933	Chest girth	Chest girth
11	50359493	50359620	0.633699	0.390416	0.243283	LOC105606262	NPR	Animal QTLdb	Production	50083578	50197716	Association	57933	Chest girth	Chest girth
11	50142083	50142149	0.480471	0.861255	-0.380784	SLC16A3	Control	Animal QTLdb	Production	50083578	50197716	Association	57924	Body height	Body height
11	50359493	50359620	0.633699	0.390416	0.243283	LOC105606262	NPR	Animal QTLdb	Production	50083578	50197716	Association	57924	Body height	Body height
11	50142083	50142149	0.480471	0.861255	-0.380784	SLC16A3	Control	Animal QTLdb	Production	50083578	50197716	Association	57915	Body length	Body length
11	50359493	50359620	0.633699	0.390416	0.243283	LOC105606262	NPR	Animal QTLdb	Production	50083578	50197716	Association	57915	Body length	Body length
11	50142083	50142149	0.480471	0.861255	-0.380784	SLC16A3	Control	Animal QTLdb	Production	50083578	50197716	Association	57931	Body length	Body length
11	50359493	50359620	0.633699	0.390416	0.243283	LOC105606262	NPR	Animal QTLdb	Production	50083578	50197716	Association	57931	Body length	Body length
11	50142083	50142149	0.480471	0.861255	-0.380784	SLC16A3	Control	Animal QTLdb	Production	50083578	50197716	Association	57922	Body weight	Body weight
11	50359493	50359620	0.633699	0.390416	0.243283	LOC105606262	NPR	Animal QTLdb	Production	50083578	50197716	Association	57922	Body weight	Body weight
11	50580876	50580946	0.556938	0.797185	-0.240246	GCGR	Control	Animal QTLdb	Exterior	50685536	50685540	Association	255279	Teat number	Teat number
11	50718284	50718343	0.522586	0.819996	-0.297409	FAAP100	Control	Animal QTLdb	Exterior	50685536	50685540	Association	255279	Teat number	Teat number
11	51131878	51131989	0.664336	0.33735	0.326986	BAIAP2	NPR	Animal QTLdb	Milk	51110817	51224954	Association	14221	milk lauric acid content	milk lauric acid content
11	51131878	51131989	0.664336	0.33735	0.326986	BAIAP2	NPR	Animal QTLdb	Milk	51110817	51224954	Association	14222	milk myristic acid content	milk myristic acid content
11	51131878	51131989	0.664336	0.33735	0.326986	BAIAP2	NPR	Animal QTLdb	Milk	51110817	51224954	Association	14220	milk capric acid content	milk capric acid content
11	51131878	51131989	0.664336	0.33735	0.326986	BAIAP2	NPR	Animal QTLdb	Milk	51110817	51224954	Association	14223	Milk cis-10 heptadecenoic acid content	Milk cis-10 heptadecenoic acid content
11	52433139	52433212	0.907131	0.407245	0.499886	LOC114117083	NPR	Animal QTLdb	Milk	52537537	52651674	QTL	13897	milk capric acid content	milk capric acid content
11	54549134	54549204	0.700443	0.437593	0.26285	LOC105616421	NPR	Animal QTLdb	Milk	54352979	54352983	Association	169398	Milk fat yield {180d}	Milk fat yield {180d}
11	55119002	55119171	0.839597	0.56748	0.272117	UNC13D	NPR	Animal QTLdb	Production	54957306	54957310	Association	57786	Average daily gain	Average daily gain
11	55124227	55124372	0.346024	0.670997	-0.324974	UNC13D	Control	Animal QTLdb	Production	54957306	54957310	Association	57786	Average daily gain	Average daily gain
11	58899742	58900069	0.687126	0.382303	0.304824	TRNAH-GUG_23	NPR	Animal QTLdb	Milk	58834199	58834203	Association	169517	Milk protein yield {180d}	Milk protein yield {180d}
11	58899742	58900069	0.687126	0.382303	0.304824	TRNAH-GUG_23	NPR	Animal QTLdb	Milk	58834199	58834203	Association	169518	Milk fat yield {180d}	Milk fat yield {180d}
7	16970250	16970323	0.623681	0.854826	-0.231146	TLE3	Control	Animal QTLdb	Milk	16870041	16870045	Association	169472	Milk fat yield {180d}	Milk fat yield {180d}
7	74667907	74667980	0.754456	0.511324	0.243132	AKAP5	NPR	Animal QTLdb	Reproduction	74546509	74546513	Association	154678	Total lambs born	Total lambs born
7	100234881	100235250	0.374718	0.820506	-0.445788	LOC121820014	Control	Animal QTLdb	Milk	100223576	100223580	Association	170227	Milk protein percentage	Milk protein percentage
7	100261172	100261558	0.74431	0.461747	0.282563	TRNAC-GCA_129	NPR	Animal QTLdb	Milk	100223576	100223580	Association	170227	Milk protein percentage	Milk protein percentage
7	100234881	100235250	0.374718	0.820506	-0.445788	LOC121820014	Control	Animal QTLdb	Milk	100223576	100223580	Association	170223	Milk fat percentage	Milk fat percentage
7	100261172	100261558	0.74431	0.461747	0.282563	TRNAC-GCA_129	NPR	Animal QTLdb	Milk	100223576	100223580	Association	170223	Milk fat percentage	Milk fat percentage
7	100234881	100235250	0.374718	0.820506	-0.445788	LOC121820014	Control	Animal QTLdb	Milk	100306126	100306130	Association	169324	Milk fat yield {180d}	Milk fat yield {180d}
7	100261172	100261558	0.74431	0.461747	0.282563	TRNAC-GCA_129	NPR	Animal QTLdb	Milk	100306126	100306130	Association	169324	Milk fat yield {180d}	Milk fat yield {180d}
12	4099533	4099606	0.421503	0.698013	-0.276511	RASSF5	Control	Animal QTLdb	Production	3923245	3923249	Association	57657	Body weight	Body weight
12	4122280	4122333	0.744981	0.536022	0.208959	RASSF5	NPR	Animal QTLdb	Production	3923245	3923249	Association	57657	Body weight	Body weight
12	26336756	26336866	0.846465	0.358733	0.487732	CAPN2	NPR	Animal QTLdb	Milk	26302881	26302885	Association	169313	Milk fat yield {180d}	Milk fat yield {180d}
12	26872356	26872582	0.42079	0.777725	-0.356935	LOC114108594	Control	Animal QTLdb	Milk	26777025	26777029	Association	224799	Cheese yield	Cheese yield
12	40430630	40430733	0.479387	0.767114	-0.287727	LOC114117383	Control	Animal QTLdb	Health	40636317	40636321	QTL	256942	Fecal egg count	Fecal egg count
12	50033691	50033748	0.750227	0.947273	-0.197046	GABRD	Control	Animal QTLdb	Health	50032763	50032767	Association	156632	Fecal egg count	Fecal egg count
12	63431920	63432031	0.894888	0.514697	0.380192	SHCBP1L	NPR	Animal QTLdb	Milk	63488735	63488739	Association	169504	Milk fat yield {180d}	Milk fat yield {180d}
12	63431920	63432031	0.894888	0.514697	0.380192	SHCBP1L	NPR	Animal QTLdb	Health	63608696	63608700	Association	180508	Haemonchus contortus resistance	Haemonchus contortus resistance
12	63431920	63432031	0.894888	0.514697	0.380192	SHCBP1L	NPR	Animal QTLdb	Health	63608696	63608700	Association	180519	Haemonchus contortus resistance	Haemonchus contortus resistance
12	63431920	63432031	0.894888	0.514697	0.380192	SHCBP1L	NPR	Animal QTLdb	Health	63608696	63608700	Association	180533	Haemonchus contortus resistance	Haemonchus contortus resistance
12	63431920	63432031	0.894888	0.514697	0.380192	SHCBP1L	NPR	Animal QTLdb	Health	63623659	63623663	Association	180520	Haemonchus contortus resistance	Haemonchus contortus resistance
12	63431920	63432031	0.894888	0.514697	0.380192	SHCBP1L	NPR	Animal QTLdb	Health	63623659	63623663	Association	180509	Haemonchus contortus resistance	Haemonchus contortus resistance
12	72544937	72545023	0.23796	0.500938	-0.262978	SERTAD4	Control	Animal QTLdb	Production	72650402	72801536	QTL	13967	Average daily gain	Average daily gain
12	72545093	72545329	0.224609	0.496556	-0.271947	SERTAD4	Control	Animal QTLdb	Production	72650402	72801536	QTL	13967	Average daily gain	Average daily gain
8	61193669	61193873	0.343569	0.711947	-0.368377	PDE7B	Control	Animal QTLdb	Production	61182509	61182513	Association	136161	Body width	Body width
8	72918784	72918860	0.298034	0.537131	-0.239097	SASH1	Control	Animal QTLdb	Milk	72753400	72753404	Association	169334	Milk protein yield {180d}	Milk protein yield {180d}
8	72918784	72918860	0.298034	0.537131	-0.239097	SASH1	Control	Animal QTLdb	Milk	72753400	72753404	Association	169333	Milk Yield {180d}	Milk Yield {180d}
8	89578878	89578944	0.479348	0.854626	-0.375278	LOC121820217	Control	Animal QTLdb	Milk	89574665	89574669	Association	169227	Milk Yield {180d}	Milk Yield {180d}
8	89636711	89636842	0.263202	0.56135	-0.298148	GPR31	Control	Animal QTLdb	Milk	89574665	89574669	Association	169227	Milk Yield {180d}	Milk Yield {180d}
8	89636974	89637218	0.427709	0.783812	-0.356102	GPR31	Control	Animal QTLdb	Milk	89574665	89574669	Association	169227	Milk Yield {180d}	Milk Yield {180d}
8	89578878	89578944	0.479348	0.854626	-0.375278	LOC121820217	Control	Animal QTLdb	Health	89726234	89726238	Association	170717	Pleurisy	Pleurisy
8	89636711	89636842	0.263202	0.56135	-0.298148	GPR31	Control	Animal QTLdb	Health	89726234	89726238	Association	170717	Pleurisy	Pleurisy
8	89636974	89637218	0.427709	0.783812	-0.356102	GPR31	Control	Animal QTLdb	Health	89726234	89726238	Association	170717	Pleurisy	Pleurisy
8	89859212	89859263	0.378116	0.709835	-0.331719	LOC114116219	Control	Animal QTLdb	Health	89726234	89726238	Association	170717	Pleurisy	Pleurisy
8	89860445	89860607	0.372522	0.651089	-0.278567	LOC114116219	Control	Animal QTLdb	Health	89726234	89726238	Association	170717	Pleurisy	Pleurisy
8	89578878	89578944	0.479348	0.854626	-0.375278	LOC121820217	Control	Animal QTLdb	Health	89734779	89734783	Association	170718	Pleurisy	Pleurisy
8	89636711	89636842	0.263202	0.56135	-0.298148	GPR31	Control	Animal QTLdb	Health	89734779	89734783	Association	170718	Pleurisy	Pleurisy
8	89636974	89637218	0.427709	0.783812	-0.356102	GPR31	Control	Animal QTLdb	Health	89734779	89734783	Association	170718	Pleurisy	Pleurisy
8	89859212	89859263	0.378116	0.709835	-0.331719	LOC114116219	Control	Animal QTLdb	Health	89734779	89734783	Association	170718	Pleurisy	Pleurisy
8	89860445	89860607	0.372522	0.651089	-0.278567	LOC114116219	Control	Animal QTLdb	Health	89734779	89734783	Association	170718	Pleurisy	Pleurisy
16	2475062	2475128	0.391768	0.589794	-0.198027	LOC106991656	Control	Animal QTLdb	Reproduction	2705119	2705123	Association	195205	Reproductive seasonality	Reproductive seasonality
16	2475062	2475128	0.391768	0.589794	-0.198027	LOC106991656	Control	Animal QTLdb	Reproduction	2705527	2705531	Association	195206	Reproductive seasonality	Reproductive seasonality
16	30726256	30726332	0.466917	0.81136	-0.344444	LOC101104787	Control	Animal QTLdb	Milk	30643376	30813146	Association	14198	milk stearic acid content	milk stearic acid content
16	30726256	30726332	0.466917	0.81136	-0.344444	LOC101104787	Control	Animal QTLdb	Milk	30643376	30813146	Association	14196	milk butyric acid content	milk butyric acid content
16	30726256	30726332	0.466917	0.81136	-0.344444	LOC101104787	Control	Animal QTLdb	Milk	30643376	30813146	Association	14194	Milk fat percentage	Milk fat percentage
16	30726256	30726332	0.466917	0.81136	-0.344444	LOC101104787	Control	Animal QTLdb	Milk	30643376	30813146	Association	14199	milk linoleic acid content	milk linoleic acid content
16	30726256	30726332	0.466917	0.81136	-0.344444	LOC101104787	Control	Animal QTLdb	Milk	30643376	30813146	Association	14197	milk butyric acid content	milk butyric acid content
16	30726256	30726332	0.466917	0.81136	-0.344444	LOC101104787	Control	Animal QTLdb	Milk	30643376	30813146	Association	14195	Milk fat percentage	Milk fat percentage
16	31855622	31855738	0.395372	0.209636	0.185737	LOC121816771	NPR	Animal QTLdb	Reproduction	32070074	32070078	Association	154682	Total lambs born	Total lambs born
16	31855622	31855738	0.395372	0.209636	0.185737	LOC121816771	NPR	Animal QTLdb	Reproduction	32070521	32070525	Association	154683	Total lambs born	Total lambs born
16	39463986	39464045	0.727179	0.477683	0.249496	TTC23L	NPR	Animal QTLdb	Milk	39248207	39248211	Association	213376	Rennet coagulation time	Rennet coagulation time
16	39463986	39464045	0.727179	0.477683	0.249496	TTC23L	NPR	Animal QTLdb	Milk	39248207	39248211	Association	213374	Milk lactose content	Milk lactose content
16	39463986	39464045	0.727179	0.477683	0.249496	TTC23L	NPR	Animal QTLdb	Milk	39248207	39248211	Association	213377	Curd firming time	Curd firming time
16	39463986	39464045	0.727179	0.477683	0.249496	TTC23L	NPR	Animal QTLdb	Health	39248207	39248211	Association	213375	Somatic Cell Score	Somatic Cell Score
24	1326390	1326639	0.913054	0.505433	0.407621	SOX8	NPR	Animal QTLdb	Health	1521834	1521838	Association	147166	Footrot susceptibility	Footrot susceptibility
24	1444537	1444654	0.907995	0.604219	0.303775	CACNA1H	NPR	Animal QTLdb	Health	1521834	1521838	Association	147166	Footrot susceptibility	Footrot susceptibility
24	1534702	1534827	0.410861	0.86746	-0.456599	LOC100144429	Control	Animal QTLdb	Health	1521834	1521838	Association	147166	Footrot susceptibility	Footrot susceptibility
24	1723138	1723199	0.779934	0.36437	0.415564	TMEM204	NPR	Animal QTLdb	Health	1521834	1521838	Association	147166	Footrot susceptibility	Footrot susceptibility
24	1444537	1444654	0.907995	0.604219	0.303775	CACNA1H	NPR	Animal QTLdb	Health	1690998	1691002	Association	239966	facial eczema susceptibility	facial eczema susceptibility
24	1534702	1534827	0.410861	0.86746	-0.456599	LOC100144429	Control	Animal QTLdb	Health	1690998	1691002	Association	239966	facial eczema susceptibility	facial eczema susceptibility
24	1723138	1723199	0.779934	0.36437	0.415564	TMEM204	NPR	Animal QTLdb	Health	1690998	1691002	Association	239966	facial eczema susceptibility	facial eczema susceptibility
24	1889887	1889947	0.921507	0.685115	0.236392	IGFALS	NPR	Animal QTLdb	Health	1690998	1691002	Association	239966	facial eczema susceptibility	facial eczema susceptibility
24	1444537	1444654	0.907995	0.604219	0.303775	CACNA1H	NPR	Animal QTLdb	Health	1691994	1691998	Association	239967	facial eczema susceptibility	facial eczema susceptibility
24	1534702	1534827	0.410861	0.86746	-0.456599	LOC100144429	Control	Animal QTLdb	Health	1691994	1691998	Association	239967	facial eczema susceptibility	facial eczema susceptibility
24	1723138	1723199	0.779934	0.36437	0.415564	TMEM204	NPR	Animal QTLdb	Health	1691994	1691998	Association	239967	facial eczema susceptibility	facial eczema susceptibility
24	1889887	1889947	0.921507	0.685115	0.236392	IGFALS	NPR	Animal QTLdb	Health	1691994	1691998	Association	239967	facial eczema susceptibility	facial eczema susceptibility
24	4351179	4351348	0.717636	0.420797	0.29684	LOC114110676	NPR	Animal QTLdb	Health	4346889	4346893	QTL	238904	Fecal egg count	Fecal egg count
24	4351402	4351523	0.737148	0.434804	0.302344	LOC114110676	NPR	Animal QTLdb	Health	4346889	4346893	QTL	238904	Fecal egg count	Fecal egg count
24	4398459	4398548	0.578757	0.849722	-0.270965	ZNF500	Control	Animal QTLdb	Health	4346889	4346893	QTL	238904	Fecal egg count	Fecal egg count
24	20796334	20796425	0.843786	0.554584	0.289202	OTOA	NPR	Animal QTLdb	Milk	20625894	20625898	Association	169559	Milk fat yield {180d}	Milk fat yield {180d}
24	26665706	26665790	0.419001	0.776856	-0.357854	CORO1A	Control	Animal QTLdb	Milk	26470550	26470554	Association	169184	Milk fat yield {180d}	Milk fat yield {180d}
24	26665706	26665790	0.419001	0.776856	-0.357854	CORO1A	Control	Animal QTLdb	Milk	26470550	26470554	Association	169185	Milk Yield {180d}	Milk Yield {180d}
24	26665706	26665790	0.419001	0.776856	-0.357854	CORO1A	Control	Animal QTLdb	Milk	26733787	26733791	Association	224809	Dried curd yield	Dried curd yield
24	27082520	27082573	0.612744	0.379925	0.232818	MYLPF	NPR	Animal QTLdb	Milk	26996107	26996111	Association	169134	Milk fat yield {180d}	Milk fat yield {180d}
24	27099440	27099978	0.357614	0.704713	-0.347099	ZNF48	Control	Animal QTLdb	Milk	26996107	26996111	Association	169134	Milk fat yield {180d}	Milk fat yield {180d}
24	27082520	27082573	0.612744	0.379925	0.232818	MYLPF	NPR	Animal QTLdb	Health	27140186	27244672	QTL	12959	Haemonchus contortus FEC	Haemonchus contortus FEC
24	27099440	27099978	0.357614	0.704713	-0.347099	ZNF48	Control	Animal QTLdb	Health	27140186	27244672	QTL	12959	Haemonchus contortus FEC	Haemonchus contortus FEC
24	38786640	38786779	0.686978	0.449346	0.237633	TRNAG-CCC_214	NPR	Animal QTLdb	Milk	38673400	38673404	Association	169502	Milk protein yield {180d}	Milk protein yield {180d}
24	38786640	38786779	0.686978	0.449346	0.237633	TRNAG-CCC_214	NPR	Animal QTLdb	Milk	38673400	38673404	Association	169501	Milk Yield {180d}	Milk Yield {180d}
24	38786640	38786779	0.686978	0.449346	0.237633	TRNAG-CCC_214	NPR	Animal QTLdb	Milk	38673400	38673404	Association	169500	Milk fat yield {180d}	Milk fat yield {180d}
24	38786640	38786779	0.686978	0.449346	0.237633	TRNAG-CCC_214	NPR	Animal QTLdb	Milk	38710337	38710341	Association	169234	Milk fat yield {180d}	Milk fat yield {180d}
24	38786640	38786779	0.686978	0.449346	0.237633	TRNAG-CCC_214	NPR	Animal QTLdb	Milk	38710337	38710341	Association	169235	Milk protein yield {180d}	Milk protein yield {180d}
24	39342979	39343164	0.551591	0.882033	-0.330442	TNRC18	Control	Animal QTLdb	Milk	39161555	39161559	Association	224764	Cheese yield	Cheese yield
24	39358262	39358438	0.726686	0.46983	0.256856	TNRC18	NPR	Animal QTLdb	Milk	39161555	39161559	Association	224764	Cheese yield	Cheese yield
24	39372790	39372983	0.849344	0.569715	0.279629	SLC29A4	NPR	Animal QTLdb	Milk	39161555	39161559	Association	224764	Cheese yield	Cheese yield
24	39342979	39343164	0.551591	0.882033	-0.330442	TNRC18	Control	Animal QTLdb	Milk	39344908	39344912	Association	224803	Cheese yield	Cheese yield
24	39358262	39358438	0.726686	0.46983	0.256856	TNRC18	NPR	Animal QTLdb	Milk	39344908	39344912	Association	224803	Cheese yield	Cheese yield
24	39372790	39372983	0.849344	0.569715	0.279629	SLC29A4	NPR	Animal QTLdb	Milk	39344908	39344912	Association	224803	Cheese yield	Cheese yield
24	39411805	39411911	0.37367	0.894866	-0.521196	SLC29A4	Control	Animal QTLdb	Milk	39344908	39344912	Association	224803	Cheese yield	Cheese yield
24	39342979	39343164	0.551591	0.882033	-0.330442	TNRC18	Control	Animal QTLdb	Meat_and_Carcass	39400849	39400853	Association	137023	Tail fat deposition	Tail fat deposition
24	39358262	39358438	0.726686	0.46983	0.256856	TNRC18	NPR	Animal QTLdb	Meat_and_Carcass	39400849	39400853	Association	137023	Tail fat deposition	Tail fat deposition
24	39372790	39372983	0.849344	0.569715	0.279629	SLC29A4	NPR	Animal QTLdb	Meat_and_Carcass	39400849	39400853	Association	137023	Tail fat deposition	Tail fat deposition
24	39411805	39411911	0.37367	0.894866	-0.521196	SLC29A4	Control	Animal QTLdb	Meat_and_Carcass	39400849	39400853	Association	137023	Tail fat deposition	Tail fat deposition
22	14988914	14988972	0.650799	0.83713	-0.186331	SLC35G1	Control	Animal QTLdb	Wool	15096401	15096405	Association	238731	Staple length	Staple length
22	18500623	18500768	0.858041	0.577906	0.280135	ZDHHC16	NPR	Animal QTLdb	Exterior	18681256	18681260	Association	161528	Horn type	Horn type
22	48241200	48241274	0.817617	0.549152	0.268466	LOC121817622	NPR	Animal QTLdb	Wool	48328566	48328570	Association	238755	Mean fiber diameter	Mean fiber diameter
22	48241200	48241274	0.817617	0.549152	0.268466	LOC121817622	NPR	Animal QTLdb	Exterior	48342462	48342466	Association	137106	Teat number	Teat number
22	49642564	49642647	0.460947	0.766781	-0.305834	LOC105606167	Control	Animal QTLdb	Reproduction	49873767	49873771	Association	160619	Lambs born alive	Lambs born alive
22	49674087	49674145	0.521236	0.819046	-0.297811	TCERG1L	Control	Animal QTLdb	Reproduction	49873767	49873771	Association	160619	Lambs born alive	Lambs born alive
22	49674200	49674287	0.541743	0.795561	-0.253819	TCERG1L	Control	Animal QTLdb	Reproduction	49873767	49873771	Association	160619	Lambs born alive	Lambs born alive
18	20525480	20525552	0.76368	0.517362	0.246318	LOC101104860	NPR	Animal QTLdb	Health	20468993	20468997	QTL	238902	Fecal egg count	Fecal egg count
18	30896734	30896831	0.571935	0.768184	-0.196248	SNUPN	Control	Animal QTLdb	Milk	31120762	31120766	Association	224802	Cheese yield	Cheese yield
18	31196982	31197043	0.875657	0.485107	0.39055	C18H15orf39	NPR	Animal QTLdb	Milk	31120762	31120766	Association	224802	Cheese yield	Cheese yield
18	32294198	32294400	0.790794	0.405807	0.384987	STOML1	NPR	Animal QTLdb	Health	32189232	32189236	Association	193034	Strongyle FEC	Strongyle FEC
18	55472752	55473117	0.385851	0.790959	-0.405108	ITPK1	Control	Animal QTLdb	Milk	55414686	55414690	Association	169531	Milk fat yield {180d}	Milk fat yield {180d}
18	55472752	55473117	0.385851	0.790959	-0.405108	ITPK1	Control	Animal QTLdb	Reproduction	55456070	55456074	Association	130463	Total lambs born	Total lambs born
18	55472752	55473117	0.385851	0.790959	-0.405108	ITPK1	Control	Animal QTLdb	Meat_and_Carcass	55590701	55697177	QTL	13704	Subcutaneous fat thickness	Subcutaneous fat thickness
18	57403278	57403361	0.744237	0.491233	0.253005	GSC	NPR	Animal QTLdb	Health	57278333	57384809	QTL	13980	scrapie susceptibility	scrapie susceptibility
18	57403278	57403361	0.744237	0.491233	0.253005	GSC	NPR	Animal QTLdb	Milk	57278333	57384809	Association	14192	Milk Yield	Milk Yield
18	57403278	57403361	0.744237	0.491233	0.253005	GSC	NPR	Animal QTLdb	Milk	57278333	57384809	Association	14193	Milk Yield	Milk Yield
18	58083719	58083776	0.556031	0.348331	0.2077	SYNE3	NPR	Animal QTLdb	Meat_and_Carcass	58300495	58406970	QTL	17246	Carcass compactness	Carcass compactness
18	58083719	58083776	0.556031	0.348331	0.2077	SYNE3	NPR	Animal QTLdb	Meat_and_Carcass	58300495	58406970	QTL	14154	Meat tenderness, tenderometer	Meat tenderness, tenderometer
18	58083719	58083776	0.556031	0.348331	0.2077	SYNE3	NPR	Animal QTLdb	Meat_and_Carcass	58300495	58406970	QTL	17244	Carcass width	Carcass width
18	58083719	58083776	0.556031	0.348331	0.2077	SYNE3	NPR	Animal QTLdb	Meat_and_Carcass	58300495	58406970	QTL	13714	Muscle depth at third lumbar	Muscle depth at third lumbar
18	58083719	58083776	0.556031	0.348331	0.2077	SYNE3	NPR	Animal QTLdb	Meat_and_Carcass	58300495	58406970	QTL	13712	Muscle depth at third lumbar	Muscle depth at third lumbar
18	58083719	58083776	0.556031	0.348331	0.2077	SYNE3	NPR	Animal QTLdb	Meat_and_Carcass	58300495	58406970	QTL	17245	Longissimus muscle weight	Longissimus muscle weight
18	58083719	58083776	0.556031	0.348331	0.2077	SYNE3	NPR	Animal QTLdb	Meat_and_Carcass	58300495	58406970	QTL	14153	Shear force	Shear force
18	58083719	58083776	0.556031	0.348331	0.2077	SYNE3	NPR	Animal QTLdb	Meat_and_Carcass	58300495	58406970	QTL	17243	Longissimus muscle depth	Longissimus muscle depth
18	61917950	61918043	0.701991	0.46389	0.238101	BCL11B	NPR	Animal QTLdb	Exterior	61994725	61994729	Association	255291	Teat number	Teat number
18	62590356	62590448	0.664226	0.417215	0.247011	EVL	NPR	Animal QTLdb	Production	62522237	62628712	QTL	13689	Body weight (8 weeks)	Body weight (8 weeks)
18	62713451	62713511	0.834615	0.493943	0.340672	EVL	NPR	Animal QTLdb	Production	62522237	62628712	QTL	13689	Body weight (8 weeks)	Body weight (8 weeks)
18	65901599	65901968	0.435661	0.743326	-0.307665	TRMT61A	Control	Animal QTLdb	Milk	65679481	65679485	Association	169520	Milk fat yield {180d}	Milk fat yield {180d}
6	56585268	56585318	0.770128	0.518581	0.251547	DTHD1	NPR	Animal QTLdb	Health	56688852	56688856	Association	213251	Fecal egg count	Fecal egg count
6	56585268	56585318	0.770128	0.518581	0.251547	DTHD1	NPR	Animal QTLdb	Health	56707762	56707766	Association	213252	Fecal egg count	Fecal egg count
6	58668590	58668702	0.774005	0.546193	0.227811	LOC121819827	NPR	Animal QTLdb	Health	58739668	58739672	Association	180515	Haemonchus contortus resistance	Haemonchus contortus resistance
6	60338892	60338954	0.504781	0.729798	-0.225017	NSUN7	Control	Animal QTLdb	Health	60548685	60548689	Association	213254	Fecal egg count	Fecal egg count
6	78593343	78593488	0.41326	0.878691	-0.465431	LOC101114018	Control	Animal QTLdb	Health	78626790	78626794	Association	170669	Pneumonia susceptibility	Pneumonia susceptibility
6	102492474	102492531	0.350463	0.60059	-0.250127	C6H4orf36	Control	Animal QTLdb	Reproduction	102717916	102717920	Association	195222	Reproductive seasonality	Reproductive seasonality
6	105457341	105457401	0.362733	0.614282	-0.25155	ZBTB49	Control	Animal QTLdb	Milk	105315939	105315943	Association	224843	Milk protein yield	Milk protein yield
6	105457341	105457401	0.362733	0.614282	-0.25155	ZBTB49	Control	Animal QTLdb	Milk	105315939	105315943	Association	224842	Milk Yield	Milk Yield
6	105457341	105457401	0.362733	0.614282	-0.25155	ZBTB49	Control	Animal QTLdb	Milk	105333966	105333970	Association	224733	Milk Yield	Milk Yield
6	105457341	105457401	0.362733	0.614282	-0.25155	ZBTB49	Control	Animal QTLdb	Milk	105333966	105333970	Association	224748	Milk protein yield	Milk protein yield
6	114015098	114015355	0.524322	0.779034	-0.254712	KIAA0232	Control	Animal QTLdb	Health	113622807	113774984	QTL	12942	Haemonchus contortus FEC	Haemonchus contortus FEC
6	115087934	115087995	0.803042	0.499627	0.303414	ABLIM2	NPR	Animal QTLdb	Wool	114915657	114915661	Association	238697	Fleece yield	Fleece yield
6	115087934	115087995	0.803042	0.499627	0.303414	ABLIM2	NPR	Animal QTLdb	Milk	115191747	115191751	Association	170229	Milk protein percentage	Milk protein percentage
6	115436923	115437013	0.737089	0.275876	0.461212	TRMT44	NPR	Animal QTLdb	Milk	115191747	115191751	Association	170229	Milk protein percentage	Milk protein percentage
6	117519717	117519804	0.563588	0.309871	0.253716	TMEM129	NPR	Animal QTLdb	Meat_and_Carcass	117585820	117585824	Association	137027	Tail fat deposition	Tail fat deposition
6	117546376	117546508	0.442422	0.696438	-0.254016	LOC101104663	Control	Animal QTLdb	Meat_and_Carcass	117585820	117585824	Association	137027	Tail fat deposition	Tail fat deposition
6	117519717	117519804	0.563588	0.309871	0.253716	TMEM129	NPR	Animal QTLdb	Meat_and_Carcass	117603033	117603037	Association	137026	Tail fat deposition	Tail fat deposition
6	117546376	117546508	0.442422	0.696438	-0.254016	LOC101104663	Control	Animal QTLdb	Meat_and_Carcass	117603033	117603037	Association	137026	Tail fat deposition	Tail fat deposition
21	26125074	26125181	0.736223	0.503057	0.233166	PKNOX2	NPR	Animal QTLdb	Production	25897031	25897035	Association	57790	Average daily gain	Average daily gain
21	26260245	26260303	0.841571	0.326167	0.515403	TRNAW-CCA_212	NPR	Animal QTLdb	Production	26490151	26490155	Association	57783	Average daily gain	Average daily gain
21	26889504	26889557	0.504953	0.754568	-0.249614	CDON	Control	Animal QTLdb	Milk	27132599	27132603	Association	170231	Milk protein yield	Milk protein yield
21	26889504	26889557	0.504953	0.754568	-0.249614	CDON	Control	Animal QTLdb	Milk	27132599	27132603	Association	170221	Milk Yield	Milk Yield
21	29008655	29008745	0.507618	0.888699	-0.381081	TRNAR-CCU_30	Control	Animal QTLdb	Reproduction	29218326	29218330	Association	154685	Total lambs born	Total lambs born
21	29549750	29549905	0.464809	0.744432	-0.279623	FLI1	Control	Animal QTLdb	Reproduction	29445953	29445957	Association	154688	Total lambs born	Total lambs born
21	29642856	29642907	0.364715	0.679122	-0.314407	KCNJ1	Control	Animal QTLdb	Reproduction	29445953	29445957	Association	154688	Total lambs born	Total lambs born
21	30044906	30045238	0.293784	0.582562	-0.288778	BARX2	Control	Animal QTLdb	Milk	30246068	30246072	Association	224792	Curd firming time	Curd firming time
21	30130285	30130352	0.627231	0.35445	0.272781	LOC121817481	NPR	Animal QTLdb	Milk	30246068	30246072	Association	224792	Curd firming time	Curd firming time
21	38917645	38917750	0.744527	0.495748	0.248778	MACROD1	NPR	Animal QTLdb	Reproduction	39163796	39163800	Association	154676	Total lambs born	Total lambs born
21	39512722	39512832	0.861752	0.601528	0.260224	MEN1	NPR	Animal QTLdb	Wool	39644047	39644051	Association	238749	Staple length	Staple length
21	42446634	42446703	0.687064	0.908318	-0.221253	GAL	Control	Animal QTLdb	Milk	42591451	42591455	Association	169403	Milk fat yield {180d}	Milk fat yield {180d}
21	42446634	42446703	0.687064	0.908318	-0.221253	GAL	Control	Animal QTLdb	Milk	42591451	42591455	Association	169405	Milk Yield {180d}	Milk Yield {180d}
21	42446634	42446703	0.687064	0.908318	-0.221253	GAL	Control	Animal QTLdb	Milk	42591451	42591455	Association	169404	Milk protein yield {180d}	Milk protein yield {180d}
21	46031634	46031690	0.600187	0.869107	-0.26892	SYT8	Control	Animal QTLdb	Milk	46085795	46085799	Association	169626	Milk protein yield {180d}	Milk protein yield {180d}
21	46162945	46163011	0.89902	0.539137	0.359883	IFITM10	NPR	Animal QTLdb	Milk	46085795	46085799	Association	169626	Milk protein yield {180d}	Milk protein yield {180d}
21	46278700	46278914	0.691113	0.430901	0.260212	LOC114110090	NPR	Animal QTLdb	Milk	46085795	46085799	Association	169626	Milk protein yield {180d}	Milk protein yield {180d}
21	46292232	46292350	0.40347	0.682447	-0.278977	LOC114110090	Control	Animal QTLdb	Milk	46085795	46085799	Association	169626	Milk protein yield {180d}	Milk protein yield {180d}
21	46031634	46031690	0.600187	0.869107	-0.26892	SYT8	Control	Animal QTLdb	Milk	46085795	46085799	Association	169625	Milk Yield {180d}	Milk Yield {180d}
21	46162945	46163011	0.89902	0.539137	0.359883	IFITM10	NPR	Animal QTLdb	Milk	46085795	46085799	Association	169625	Milk Yield {180d}	Milk Yield {180d}
21	46278700	46278914	0.691113	0.430901	0.260212	LOC114110090	NPR	Animal QTLdb	Milk	46085795	46085799	Association	169625	Milk Yield {180d}	Milk Yield {180d}
21	46292232	46292350	0.40347	0.682447	-0.278977	LOC114110090	Control	Animal QTLdb	Milk	46085795	46085799	Association	169625	Milk Yield {180d}	Milk Yield {180d}
21	46031634	46031690	0.600187	0.869107	-0.26892	SYT8	Control	Animal QTLdb	Milk	46085795	46085799	Association	169627	Milk fat yield {180d}	Milk fat yield {180d}
21	46162945	46163011	0.89902	0.539137	0.359883	IFITM10	NPR	Animal QTLdb	Milk	46085795	46085799	Association	169627	Milk fat yield {180d}	Milk fat yield {180d}
21	46278700	46278914	0.691113	0.430901	0.260212	LOC114110090	NPR	Animal QTLdb	Milk	46085795	46085799	Association	169627	Milk fat yield {180d}	Milk fat yield {180d}
21	46292232	46292350	0.40347	0.682447	-0.278977	LOC114110090	Control	Animal QTLdb	Milk	46085795	46085799	Association	169627	Milk fat yield {180d}	Milk fat yield {180d}
21	46278700	46278914	0.691113	0.430901	0.260212	LOC114110090	NPR	Animal QTLdb	Exterior	46474595	46474599	Association	255292	Teat number	Teat number
21	46292232	46292350	0.40347	0.682447	-0.278977	LOC114110090	Control	Animal QTLdb	Exterior	46474595	46474599	Association	255292	Teat number	Teat number
21	46672234	46672478	0.839081	0.559898	0.279183	MUC5AC	NPR	Animal QTLdb	Exterior	46474595	46474599	Association	255292	Teat number	Teat number
26	32313454	32313582	0.804663	0.514431	0.290232	ADRB3	NPR	Animal QTLdb	Wool	32296987	32423716	Association	13981	Fleece yield	Fleece yield
26	32313454	32313582	0.804663	0.514431	0.290232	ADRB3	NPR	Animal QTLdb	Production	32296987	32423716	QTL	13954	Average daily gain	Average daily gain
26	32313454	32313582	0.804663	0.514431	0.290232	ADRB3	NPR	Animal QTLdb	Production	32296987	32423716	QTL	13938	Body weight (83 weeks)	Body weight (83 weeks)
26	32313454	32313582	0.804663	0.514431	0.290232	ADRB3	NPR	Animal QTLdb	Production	32296987	32423716	QTL	13961	Average daily gain	Average daily gain
26	32313454	32313582	0.804663	0.514431	0.290232	ADRB3	NPR	Animal QTLdb	Wool	32296987	32423716	Association	13982	Fleece yield	Fleece yield
26	34464578	34464763	0.727206	0.405647	0.321559	IDO2	NPR	Animal QTLdb	Milk	34470150	34470154	Association	224751	Milk protein yield	Milk protein yield
26	34464578	34464763	0.727206	0.405647	0.321559	IDO2	NPR	Animal QTLdb	Milk	34470150	34470154	Association	224745	Milk fat yield	Milk fat yield
26	34464578	34464763	0.727206	0.405647	0.321559	IDO2	NPR	Animal QTLdb	Milk	34470150	34470154	Association	224737	Milk Yield	Milk Yield
26	34464578	34464763	0.727206	0.405647	0.321559	IDO2	NPR	Animal QTLdb	Milk	34523435	34523439	Association	169453	Milk fat yield {180d}	Milk fat yield {180d}
10	12783916	12784262	0.823875	0.470675	0.3532	AKAP11	NPR	Animal QTLdb	Health	12520214	12692788	QTL	12948	Haemonchus contortus FEC	Haemonchus contortus FEC
10	14150023	14150210	0.342568	0.622729	-0.280161	LOC101109369	Control	Animal QTLdb	Milk	14333810	14333814	Association	224796	Cheese yield	Cheese yield
10	30147423	30147503	0.602909	0.848	-0.245091	LOC105616258	Control	Animal QTLdb	Wool	30117418	30117422	Association	57828	Fiber diameter coefficient of variance	Fiber diameter coefficient of variance
10	30367411	30367596	0.475913	0.803466	-0.327553	LOC121820438	Control	Animal QTLdb	Wool	30117418	30117422	Association	57828	Fiber diameter coefficient of variance	Fiber diameter coefficient of variance
10	30147423	30147503	0.602909	0.848	-0.245091	LOC105616258	Control	Animal QTLdb	Exterior	30364877	30364881	Association	161507	Horn type	Horn type
10	30367411	30367596	0.475913	0.803466	-0.327553	LOC121820438	Control	Animal QTLdb	Exterior	30364877	30364881	Association	161507	Horn type	Horn type
10	30574458	30574521	0.565974	0.794268	-0.228293	HMGB1	Control	Animal QTLdb	Exterior	30364877	30364881	Association	161507	Horn type	Horn type
10	30611368	30611452	0.433771	0.63853	-0.204759	HMGB1	Control	Animal QTLdb	Exterior	30364877	30364881	Association	161507	Horn type	Horn type
10	30367411	30367596	0.475913	0.803466	-0.327553	LOC121820438	Control	Animal QTLdb	Exterior	30447184	30447188	Association	161508	Horn type	Horn type
10	30574458	30574521	0.565974	0.794268	-0.228293	HMGB1	Control	Animal QTLdb	Exterior	30447184	30447188	Association	161508	Horn type	Horn type
10	30611368	30611452	0.433771	0.63853	-0.204759	HMGB1	Control	Animal QTLdb	Exterior	30447184	30447188	Association	161508	Horn type	Horn type
10	30574458	30574521	0.565974	0.794268	-0.228293	HMGB1	Control	Animal QTLdb	Exterior	30787309	30787313	Association	161509	Horn type	Horn type
10	30611368	30611452	0.433771	0.63853	-0.204759	HMGB1	Control	Animal QTLdb	Exterior	30787309	30787313	Association	161509	Horn type	Horn type
10	55526487	55526603	0.69138	0.369021	0.322358	NDFIP2	NPR	Animal QTLdb	Production	55276900	55276904	Association	193085	Average daily gain	Average daily gain
14	7843005	7843315	0.464	0.846275	-0.382275	PLCG2	Control	Animal QTLdb	Meat_and_Carcass	8011080	8122967	QTL	14303	fat weight in carcass	fat weight in carcass
14	8470855	8470915	0.780125	0.523718	0.256407	CDH13	NPR	Animal QTLdb	Health	8662021	8662025	Association	147163	Footrot susceptibility	Footrot susceptibility
14	9795212	9795287	0.685515	0.402107	0.283408	MLYCD	NPR	Animal QTLdb	Milk	9746109	9746113	Association	169534	Milk fat yield {180d}	Milk fat yield {180d}
14	9815668	9815795	0.724587	0.298059	0.426528	OSGIN1	NPR	Animal QTLdb	Milk	9746109	9746113	Association	169534	Milk fat yield {180d}	Milk fat yield {180d}
14	11568460	11568704	0.796535	0.403057	0.393478	LOC114117783	NPR	Animal QTLdb	Wool	11399655	11399659	Association	238686	Greasy fleece weight	Greasy fleece weight
14	11568832	11568882	0.76371	0.515605	0.248105	LOC114117783	NPR	Animal QTLdb	Wool	11399655	11399659	Association	238686	Greasy fleece weight	Greasy fleece weight
14	13492470	13492616	0.667796	0.316239	0.351557	CTU2	NPR	Animal QTLdb	Milk	13465101	13465105	Association	57691	Milk protein percentage	Milk protein percentage
14	13646127	13646255	0.287805	0.861776	-0.573971	CBFA2T3	Control	Animal QTLdb	Milk	13465101	13465105	Association	57691	Milk protein percentage	Milk protein percentage
14	13492470	13492616	0.667796	0.316239	0.351557	CTU2	NPR	Animal QTLdb	Reproduction	13740857	13740861	Association	211608	Total lambs born	Total lambs born
14	13646127	13646255	0.287805	0.861776	-0.573971	CBFA2T3	Control	Animal QTLdb	Reproduction	13740857	13740861	Association	211608	Total lambs born	Total lambs born
14	13975513	13975636	0.657259	0.384309	0.27295	ANKRD11	NPR	Animal QTLdb	Reproduction	13740857	13740861	Association	211608	Total lambs born	Total lambs born
14	13975513	13975636	0.657259	0.384309	0.27295	ANKRD11	NPR	Animal QTLdb	Reproduction	13970749	13970753	Association	211644	Total lambs born	Total lambs born
14	14935179	14935256	0.60116	0.266768	0.334392	DNAJA2	NPR	Animal QTLdb	Milk	15031961	15031965	Association	57692	Milk fat yield	Milk fat yield
14	23839864	23840096	0.711591	0.444401	0.267189	GNAO1	NPR	Animal QTLdb	Reproduction	23725098	23725102	Association	154680	Total lambs born	Total lambs born
14	25232788	25232855	0.862429	0.549466	0.312963	TRNAG-CCC_130	NPR	Animal QTLdb	Reproduction	25382380	25382384	Association	154681	Total lambs born	Total lambs born
14	25323134	25323223	0.61397	0.841194	-0.227224	KIFC3	Control	Animal QTLdb	Reproduction	25382380	25382384	Association	154681	Total lambs born	Total lambs born
14	25323459	25323509	0.469017	0.753265	-0.284249	KIFC3	Control	Animal QTLdb	Reproduction	25382380	25382384	Association	154681	Total lambs born	Total lambs born
14	33806936	33807206	0.895739	0.602067	0.293672	BEAN1	NPR	Animal QTLdb	Production	33995373	33995377	Association	57780	Average daily gain	Average daily gain
14	43069666	43069874	0.409041	0.660984	-0.251943	WDR88	Control	Animal QTLdb	Wool	42978682	42978686	Association	221112	Mean fiber diameter	Mean fiber diameter
14	47639422	47639619	0.74365	0.478567	0.265083	RYR1	NPR	Animal QTLdb	Health	47678971	47678975	Association	193035	Nematodirus FEC	Nematodirus FEC
14	47639422	47639619	0.74365	0.478567	0.265083	RYR1	NPR	Animal QTLdb	Exterior	47683493	47683497	Association	137086	Teat number	Teat number
14	48460239	48460323	0.491242	0.200522	0.290721	ZFP36	NPR	Animal QTLdb	Health	48510962	48510966	Association	193014	Nematodirus FEC	Nematodirus FEC
14	48460374	48460444	0.49617	0.192112	0.304058	ZFP36	NPR	Animal QTLdb	Health	48510962	48510966	Association	193014	Nematodirus FEC	Nematodirus FEC
14	48477573	48477627	0.373373	0.683407	-0.310033	RPS16	Control	Animal QTLdb	Health	48510962	48510966	Association	193014	Nematodirus FEC	Nematodirus FEC
14	48460239	48460323	0.491242	0.200522	0.290721	ZFP36	NPR	Animal QTLdb	Health	48510962	48510966	Association	193021	Nematodirus FEC	Nematodirus FEC
14	48460374	48460444	0.49617	0.192112	0.304058	ZFP36	NPR	Animal QTLdb	Health	48510962	48510966	Association	193021	Nematodirus FEC	Nematodirus FEC
14	48477573	48477627	0.373373	0.683407	-0.310033	RPS16	Control	Animal QTLdb	Health	48510962	48510966	Association	193021	Nematodirus FEC	Nematodirus FEC
14	52612465	52612639	0.741845	0.281364	0.46048	TRAPPC6A	NPR	Animal QTLdb	Milk	52578891	52578895	Association	169582	Milk Yield {180d}	Milk Yield {180d}
14	52612726	52612813	0.699035	0.340544	0.358491	TRAPPC6A	NPR	Animal QTLdb	Milk	52578891	52578895	Association	169582	Milk Yield {180d}	Milk Yield {180d}
14	53191521	53191587	0.387176	0.632385	-0.245209	IRF2BP1	Control	Animal QTLdb	Production	52872012	52983899	QTL	17187	Body weight (20 weeks)	Body weight (20 weeks)
14	53191660	53191970	0.335203	0.56045	-0.225247	IRF2BP1	Control	Animal QTLdb	Production	52872012	52983899	QTL	17187	Body weight (20 weeks)	Body weight (20 weeks)
14	53191521	53191587	0.387176	0.632385	-0.245209	IRF2BP1	Control	Animal QTLdb	Milk	52994651	52994655	Association	169133	Milk fat yield {180d}	Milk fat yield {180d}
14	53191660	53191970	0.335203	0.56045	-0.225247	IRF2BP1	Control	Animal QTLdb	Milk	52994651	52994655	Association	169133	Milk fat yield {180d}	Milk fat yield {180d}
14	63940807	63941120	0.834445	0.47789	0.356555	LOC105602100	NPR	Animal QTLdb	Milk	64149583	64149587	Association	224763	Cheese yield	Cheese yield
14	63965685	63965773	0.768205	0.414935	0.35327	TMC4	NPR	Animal QTLdb	Milk	64149583	64149587	Association	224763	Cheese yield	Cheese yield
14	63998259	63998313	0.418682	0.853615	-0.434933	CNOT3	Control	Animal QTLdb	Milk	64149583	64149587	Association	224763	Cheese yield	Cheese yield
14	64181081	64181197	0.479667	0.85887	-0.379203	ZNF787	Control	Animal QTLdb	Milk	64149583	64149587	Association	224763	Cheese yield	Cheese yield
14	63940807	63941120	0.834445	0.47789	0.356555	LOC105602100	NPR	Animal QTLdb	Milk	64149583	64149587	Association	224766	Dried curd yield	Dried curd yield
14	63965685	63965773	0.768205	0.414935	0.35327	TMC4	NPR	Animal QTLdb	Milk	64149583	64149587	Association	224766	Dried curd yield	Dried curd yield
14	63998259	63998313	0.418682	0.853615	-0.434933	CNOT3	Control	Animal QTLdb	Milk	64149583	64149587	Association	224766	Dried curd yield	Dried curd yield
14	64181081	64181197	0.479667	0.85887	-0.379203	ZNF787	Control	Animal QTLdb	Milk	64149583	64149587	Association	224766	Dried curd yield	Dried curd yield
14	63940807	63941120	0.834445	0.47789	0.356555	LOC105602100	NPR	Animal QTLdb	Reproduction	64170641	64170645	Association	256119	Total lambs born	Total lambs born
14	63965685	63965773	0.768205	0.414935	0.35327	TMC4	NPR	Animal QTLdb	Reproduction	64170641	64170645	Association	256119	Total lambs born	Total lambs born
14	63998259	63998313	0.418682	0.853615	-0.434933	CNOT3	Control	Animal QTLdb	Reproduction	64170641	64170645	Association	256119	Total lambs born	Total lambs born
14	64181081	64181197	0.479667	0.85887	-0.379203	ZNF787	Control	Animal QTLdb	Reproduction	64170641	64170645	Association	256119	Total lambs born	Total lambs born
14	63940807	63941120	0.834445	0.47789	0.356555	LOC105602100	NPR	Animal QTLdb	Reproduction	64170641	64170645	Association	256118	Total lambs born	Total lambs born
14	63965685	63965773	0.768205	0.414935	0.35327	TMC4	NPR	Animal QTLdb	Reproduction	64170641	64170645	Association	256118	Total lambs born	Total lambs born
14	63998259	63998313	0.418682	0.853615	-0.434933	CNOT3	Control	Animal QTLdb	Reproduction	64170641	64170645	Association	256118	Total lambs born	Total lambs born
14	64181081	64181197	0.479667	0.85887	-0.379203	ZNF787	Control	Animal QTLdb	Reproduction	64170641	64170645	Association	256118	Total lambs born	Total lambs born
14	66287215	66287390	0.516064	0.262218	0.253846	LOC114117955	NPR	Animal QTLdb	Milk	66220297	66220301	Association	169152	Milk fat yield {180d}	Milk fat yield {180d}
14	66287215	66287390	0.516064	0.262218	0.253846	LOC114117955	NPR	Animal QTLdb	Milk	66220297	66220301	Association	169151	Milk Yield {180d}	Milk Yield {180d}
14	66287215	66287390	0.516064	0.262218	0.253846	LOC114117955	NPR	Animal QTLdb	Milk	66220297	66220301	Association	169153	Milk protein yield {180d}	Milk protein yield {180d}
14	66287215	66287390	0.516064	0.262218	0.253846	LOC114117955	NPR	Animal QTLdb	Health	66516583	66516583	QTL	17185	Nematodirus FEC	Nematodirus FEC
15	8199196	8199445	0.257586	0.603053	-0.345467	LOC114110421	Control	Animal QTLdb	Health	8373214	8373218	Association	213277	Red blood cell count	Red blood cell count
15	21396744	21396836	0.57519	0.333202	0.241988	LOC121816667	NPR	Animal QTLdb	Exterior	21381344	21381348	Association	161518	Horn type	Horn type
15	21396744	21396836	0.57519	0.333202	0.241988	LOC121816667	NPR	Animal QTLdb	Exterior	21479925	21479929	Association	255283	Teat number	Teat number
15	33917182	33917236	0.705329	0.411062	0.294267	GRAMD1B	NPR	Animal QTLdb	Health	33778360	33778364	Association	213226	Hematocrit	Hematocrit
15	64154817	64154875	0.759892	0.522184	0.237709	LOC101105523	NPR	Animal QTLdb	Production	64195991	64195995	Association	101283	Body weight (weaning)	Body weight (weaning)
15	65320225	65320574	0.671129	0.428006	0.243124	LDLRAD3	NPR	Animal QTLdb	Exterior	65300266	65300270	Association	161522	Horn type	Horn type
15	79395399	79395546	0.375492	0.672162	-0.29667	LOC101119933	Control	Animal QTLdb	Health	79285610	79285614	Association	193328	Entropion	Entropion
15	79395399	79395546	0.375492	0.672162	-0.29667	LOC101119933	Control	Animal QTLdb	Health	79289442	79289446	Association	193332	Entropion	Entropion
15	79395399	79395546	0.375492	0.672162	-0.29667	LOC101119933	Control	Animal QTLdb	Health	79289845	79289849	Association	193333	Entropion	Entropion
15	79395399	79395546	0.375492	0.672162	-0.29667	LOC101119933	Control	Animal QTLdb	Health	79497839	79497843	Association	193371	Entropion	Entropion
15	79395399	79395546	0.375492	0.672162	-0.29667	LOC101119933	Control	Animal QTLdb	Health	79625528	79625532	Association	193304	Entropion	Entropion
15	79395399	79395546	0.375492	0.672162	-0.29667	LOC101119933	Control	Animal QTLdb	Health	79644610	79644614	Association	193305	Entropion	Entropion
15	79395399	79395546	0.375492	0.672162	-0.29667	LOC101119933	Control	Animal QTLdb	Health	79644744	79644748	Association	193306	Entropion	Entropion
15	81346158	81346217	0.727873	0.491035	0.236838	TRNAL-UAA_3	NPR	Animal QTLdb	Health	81212469	81212473	Association	193314	Entropion	Entropion
15	81346158	81346217	0.727873	0.491035	0.236838	TRNAL-UAA_3	NPR	Animal QTLdb	Health	81265680	81265684	Association	193317	Entropion	Entropion
15	81346158	81346217	0.727873	0.491035	0.236838	TRNAL-UAA_3	NPR	Animal QTLdb	Health	81266240	81266244	Association	193370	Entropion	Entropion
19	6201828	6201903	0.299837	0.656709	-0.356873	STT3B	Control	Animal QTLdb	Milk	6326370	6326374	Association	169395	Milk fat yield {180d}	Milk fat yield {180d}
19	6451509	6451565	0.75183	0.430609	0.321221	OSBPL10	NPR	Animal QTLdb	Milk	6326370	6326374	Association	169395	Milk fat yield {180d}	Milk fat yield {180d}
19	6463518	6463649	0.927853	0.515279	0.412573	TRNAK-CUU_20	NPR	Animal QTLdb	Milk	6326370	6326374	Association	169395	Milk fat yield {180d}	Milk fat yield {180d}
19	13887469	13887576	0.354022	0.691208	-0.337185	CTNNB1	Control	Animal QTLdb	Reproduction	13702741	13702745	Association	154669	Total lambs born	Total lambs born
19	13887469	13887576	0.354022	0.691208	-0.337185	CTNNB1	Control	Animal QTLdb	Reproduction	13704573	13704577	Association	154670	Total lambs born	Total lambs born
19	24737154	24737237	0.738287	0.42415	0.314137	LOC114115470	NPR	Animal QTLdb	Milk	24652177	24652181	Association	169264	Milk fat yield {180d}	Milk fat yield {180d}
19	28539729	28539811	0.648855	0.882185	-0.23333	LOC121817226	Control	Animal QTLdb	Wool	28493524	28493528	Association	238696	Fleece yield	Fleece yield
19	28539729	28539811	0.648855	0.882185	-0.23333	LOC121817226	Control	Animal QTLdb	Production	28702183	28702187	Association	193082	Average daily gain	Average daily gain
19	28539729	28539811	0.648855	0.882185	-0.23333	LOC121817226	Control	Animal QTLdb	Production	28702183	28702187	Association	193093	Kleiber ratio	Kleiber ratio
19	42907370	42907424	0.475774	0.69528	-0.219506	FAM107A	Control	Animal QTLdb	Health	42660372	42660376	Association	193378	Entropion	Entropion
19	42907370	42907424	0.475774	0.69528	-0.219506	FAM107A	Control	Animal QTLdb	Health	42660403	42660407	Association	193365	Entropion	Entropion
19	42907370	42907424	0.475774	0.69528	-0.219506	FAM107A	Control	Animal QTLdb	Health	42678641	42678645	Association	193327	Entropion	Entropion
19	42907370	42907424	0.475774	0.69528	-0.219506	FAM107A	Control	Animal QTLdb	Health	42705863	42705867	Association	193368	Entropion	Entropion
19	42907370	42907424	0.475774	0.69528	-0.219506	FAM107A	Control	Animal QTLdb	Health	42721897	42721901	Association	193369	Entropion	Entropion
19	52321619	52321739	0.511404	0.74979	-0.238386	KLHL18	Control	Animal QTLdb	Production	52220411	52220415	Association	160740	Body weight	Body weight
19	52321619	52321739	0.511404	0.74979	-0.238386	KLHL18	Control	Animal QTLdb	Meat_and_Carcass	52220411	52220415	Association	160754	Shoulder weight	Shoulder weight
19	52321619	52321739	0.511404	0.74979	-0.238386	KLHL18	Control	Animal QTLdb	Production	52442334	52442338	Association	193080	Average daily gain	Average daily gain
19	54389943	54390036	0.221015	0.8664	-0.645385	TRNAK-UUU_25	Control	Animal QTLdb	Meat_and_Carcass	53645010	54572832	QTL	14176	Hind leg length	Hind leg length
19	54695823	54695888	0.374231	0.670471	-0.29624	ATP2B2	Control	Animal QTLdb	Meat_and_Carcass	53645010	54572832	QTL	14176	Hind leg length	Hind leg length
19	54695823	54695888	0.374231	0.670471	-0.29624	ATP2B2	Control	Animal QTLdb	Health	54921141	54921145	QTL	125799	Fecal egg count	Fecal egg count
19	54695823	54695888	0.374231	0.670471	-0.29624	ATP2B2	Control	Animal QTLdb	Health	54921141	54921145	QTL	125800	Fecal egg count	Fecal egg count
19	55444701	55444759	0.860722	0.544971	0.315751	VGLL4	NPR	Animal QTLdb	Production	55362095	55362099	Association	57668	Body weight	Body weight
19	55534261	55534355	0.492131	0.811538	-0.319406	VGLL4	Control	Animal QTLdb	Production	55362095	55362099	Association	57668	Body weight	Body weight
19	56071316	56071404	0.790039	0.52214	0.267898	LOC121817270	NPR	Animal QTLdb	Health	56085985	56085989	Association	193364	Entropion	Entropion
19	56087410	56087490	0.165959	0.814485	-0.648526	PLXND1	Control	Animal QTLdb	Health	56085985	56085989	Association	193364	Entropion	Entropion
19	58512575	58512634	0.739981	0.441988	0.297993	TRNAG-UCC_95	NPR	Animal QTLdb	Health	58410308	58410312	Association	223457	Somatic Cell Score	Somatic Cell Score
19	58583707	58583873	0.770787	0.526816	0.24397	TRNAG-UCC_95	NPR	Animal QTLdb	Health	58410308	58410312	Association	223457	Somatic Cell Score	Somatic Cell Score
19	58512575	58512634	0.739981	0.441988	0.297993	TRNAG-UCC_95	NPR	Animal QTLdb	Milk	58410308	58410312	Association	223458	Milk lactose percentage	Milk lactose percentage
19	58583707	58583873	0.770787	0.526816	0.24397	TRNAG-UCC_95	NPR	Animal QTLdb	Milk	58410308	58410312	Association	223458	Milk lactose percentage	Milk lactose percentage
3	3558695	3558773	0.404768	0.65489	-0.250122	KCNT1	Control	Animal QTLdb	Milk	3669577	3669581	Association	181704	Non-fat milk solids percentage	Non-fat milk solids percentage
3	3726897	3726984	0.888059	0.553814	0.334245	LOC121818984	NPR	Animal QTLdb	Milk	3669577	3669581	Association	181704	Non-fat milk solids percentage	Non-fat milk solids percentage
3	3558695	3558773	0.404768	0.65489	-0.250122	KCNT1	Control	Animal QTLdb	Milk	3669577	3669581	Association	181705	Milk protein percentage	Milk protein percentage
3	3726897	3726984	0.888059	0.553814	0.334245	LOC121818984	NPR	Animal QTLdb	Milk	3669577	3669581	Association	181705	Milk protein percentage	Milk protein percentage
3	3558695	3558773	0.404768	0.65489	-0.250122	KCNT1	Control	Animal QTLdb	Milk	3669577	3669581	Association	181703	Milk fat percentage	Milk fat percentage
3	3726897	3726984	0.888059	0.553814	0.334245	LOC121818984	NPR	Animal QTLdb	Milk	3669577	3669581	Association	181703	Milk fat percentage	Milk fat percentage
3	3558695	3558773	0.404768	0.65489	-0.250122	KCNT1	Control	Animal QTLdb	Milk	3669577	3669581	Association	181706	Milk lactose percentage	Milk lactose percentage
3	3726897	3726984	0.888059	0.553814	0.334245	LOC121818984	NPR	Animal QTLdb	Milk	3669577	3669581	Association	181706	Milk lactose percentage	Milk lactose percentage
3	7017981	7018033	0.761571	0.436773	0.324797	LOC114113868	NPR	Animal QTLdb	Milk	7152060	7152064	Association	169491	Milk fat yield {180d}	Milk fat yield {180d}
3	7017981	7018033	0.761571	0.436773	0.324797	LOC114113868	NPR	Animal QTLdb	Milk	7227944	7227948	Association	169415	Milk Yield {180d}	Milk Yield {180d}
3	9625354	9625439	0.72761	0.407712	0.319897	LOC105610844	NPR	Animal QTLdb	Wool	9715664	9715668	Association	221132	Greasy fleece weight	Greasy fleece weight
3	9822574	9822741	0.68977	0.446142	0.243629	MVB12B	NPR	Animal QTLdb	Wool	9715664	9715668	Association	221132	Greasy fleece weight	Greasy fleece weight
3	9625354	9625439	0.72761	0.407712	0.319897	LOC105610844	NPR	Animal QTLdb	Wool	9715869	9715873	Association	221131	Greasy fleece weight	Greasy fleece weight
3	9822574	9822741	0.68977	0.446142	0.243629	MVB12B	NPR	Animal QTLdb	Wool	9715869	9715873	Association	221131	Greasy fleece weight	Greasy fleece weight
3	18090107	18090491	0.459055	0.783229	-0.324174	LOC121819004	Control	Animal QTLdb	Meat_and_Carcass	18330930	18480510	QTL	13892	Backfat at third lumbar	Backfat at third lumbar
3	18205418	18205498	0.525944	0.270178	0.255766	ID2	NPR	Animal QTLdb	Meat_and_Carcass	18330930	18480510	QTL	13892	Backfat at third lumbar	Backfat at third lumbar
3	18205418	18205498	0.525944	0.270178	0.255766	ID2	NPR	Animal QTLdb	Production	18362186	18362190	Association	193090	Kleiber ratio	Kleiber ratio
3	52688631	52688707	0.51598	0.89661	-0.38063	LOC114114281	Control	Animal QTLdb	Health	52793453	52793457	Association	213303	Mean corpuscular volume	Mean corpuscular volume
3	52688631	52688707	0.51598	0.89661	-0.38063	LOC114114281	Control	Animal QTLdb	Health	52793453	52793457	Association	213291	Mean corpuscular hemoglobin content	Mean corpuscular hemoglobin content
3	60853977	60854182	0.397584	0.751529	-0.353946	LOC121819045	Control	Animal QTLdb	Production	60938566	61088145	QTL	13971	Average daily gain	Average daily gain
3	60853977	60854182	0.397584	0.751529	-0.353946	LOC121819045	Control	Animal QTLdb	Production	60938566	61088145	QTL	13956	Average daily gain	Average daily gain
3	79050018	79050073	0.786638	0.494937	0.291701	LOC105606932	NPR	Animal QTLdb	Health	79184029	79184033	QTL	125777	Fecal egg count	Fecal egg count
3	79050018	79050073	0.786638	0.494937	0.291701	LOC105606932	NPR	Animal QTLdb	Health	79184029	79184033	QTL	125778	Fecal egg count	Fecal egg count
3	97347432	97347484	0.962494	0.613893	0.348602	GPR45	NPR	Animal QTLdb	Reproduction	97569521	97569525	Association	211653	Total lambs born	Total lambs born
3	116764696	116764762	0.442293	0.670042	-0.227749	MYF6	Control	Animal QTLdb	Meat_and_Carcass	116765539	116765543	Association	212018	Shear force	Shear force
3	116764901	116764974	0.373381	0.609336	-0.235955	MYF6	Control	Animal QTLdb	Meat_and_Carcass	116765539	116765543	Association	212018	Shear force	Shear force
3	124546607	124546678	0.238833	0.760654	-0.521821	TMTC3	Control	Animal QTLdb	Production	124791032	124791036	Association	224319	Body height	Body height
3	134292047	134292178	0.346323	0.66869	-0.322366	NR4A1	Control	Animal QTLdb	Production	133948173	134097752	Association	57495	Body weight change	Body weight change
3	134292047	134292178	0.346323	0.66869	-0.322366	NR4A1	Control	Animal QTLdb	Health	134142626	134292205	Association	57498	Change in hematocrit	Change in hematocrit
3	172234647	172234731	0.350955	0.59263	-0.241675	PAH	Control	Animal QTLdb	Health	172330196	172479775	Association	57499	Fecal egg count	Fecal egg count
3	173528413	173528518	0.659748	0.462218	0.19753	EID3	NPR	Animal QTLdb	Health	173452040	173601619	Association	57500	Change in hematocrit	Change in hematocrit
3	173528413	173528518	0.659748	0.462218	0.19753	EID3	NPR	Animal QTLdb	Health	173601619	173751198	Association	57501	Change in hematocrit	Change in hematocrit
3	181351838	181351907	0.777459	0.523854	0.253605	CYTH4	NPR	Animal QTLdb	Health	181178041	181178045	Association	180539	Haemonchus contortus resistance	Haemonchus contortus resistance
3	190372975	190373031	0.465673	0.684627	-0.218954	KRAS	Control	Animal QTLdb	Milk	190546276	190546280	Association	169365	Milk fat yield {180d}	Milk fat yield {180d}
3	206963450	206963529	0.417241	0.713114	-0.295874	LOC101104982	Control	Animal QTLdb	Health	207172449	207172453	Association	180540	Haemonchus contortus resistance	Haemonchus contortus resistance
3	206963450	206963529	0.417241	0.713114	-0.295874	LOC101104982	Control	Animal QTLdb	Health	207172449	207172453	Association	180561	Haemonchus contortus resistance	Haemonchus contortus resistance
3	206963450	206963529	0.417241	0.713114	-0.295874	LOC101104982	Control	Animal QTLdb	Health	207172449	207172453	Association	180527	Haemonchus contortus resistance	Haemonchus contortus resistance
3	206963450	206963529	0.417241	0.713114	-0.295874	LOC101104982	Control	Animal QTLdb	Health	207178479	207178483	Association	168724	Fecal egg count	Fecal egg count
3	211641094	211641203	0.826416	0.612958	0.213458	LOC105608579	NPR	Animal QTLdb	Health	211789485	211789489	Association	193028	Immunoglobulin A level	Immunoglobulin A level
3	215535337	215535431	0.683111	0.405169	0.277942	MICALL1	NPR	Animal QTLdb	Production	215771832	215771836	Association	57794	Average daily gain	Average daily gain
3	215842176	215842433	0.85797	0.594628	0.263342	TMEM184B	NPR	Animal QTLdb	Production	215771832	215771836	Association	57794	Average daily gain	Average daily gain
3	215842572	215842654	0.767329	0.581607	0.185722	TMEM184B	NPR	Animal QTLdb	Production	215771832	215771836	Association	57794	Average daily gain	Average daily gain
3	215886115	215886204	0.383414	0.798195	-0.41478	LOC443240	Control	Animal QTLdb	Production	215771832	215771836	Association	57794	Average daily gain	Average daily gain
3	215535337	215535431	0.683111	0.405169	0.277942	MICALL1	NPR	Animal QTLdb	Production	215771832	215771836	Association	57806	Body weight (weaning)	Body weight (weaning)
3	215842176	215842433	0.85797	0.594628	0.263342	TMEM184B	NPR	Animal QTLdb	Production	215771832	215771836	Association	57806	Body weight (weaning)	Body weight (weaning)
3	215842572	215842654	0.767329	0.581607	0.185722	TMEM184B	NPR	Animal QTLdb	Production	215771832	215771836	Association	57806	Body weight (weaning)	Body weight (weaning)
3	215886115	215886204	0.383414	0.798195	-0.41478	LOC443240	Control	Animal QTLdb	Production	215771832	215771836	Association	57806	Body weight (weaning)	Body weight (weaning)
3	220553984	220554123	0.608748	0.803927	-0.195179	PNPLA3	Control	Animal QTLdb	Health	220494698	220644277	QTL	12940	Haemonchus contortus FEC	Haemonchus contortus FEC
3	221860764	221860882	0.811699	0.335269	0.47643	TRNAG-CCC_65	NPR	Animal QTLdb	Production	221541753	221691332	Association	57503	Body weight change	Body weight change
3	221860945	221861031	0.810005	0.335465	0.47454	TRNAG-CCC_65	NPR	Animal QTLdb	Production	221541753	221691332	Association	57503	Body weight change	Body weight change
3	221860764	221860882	0.811699	0.335269	0.47643	TRNAG-CCC_65	NPR	Animal QTLdb	Health	222027885	222177464	QTL	12939	Haemonchus contortus FEC	Haemonchus contortus FEC
3	221860945	221861031	0.810005	0.335465	0.47454	TRNAG-CCC_65	NPR	Animal QTLdb	Health	222027885	222177464	QTL	12939	Haemonchus contortus FEC	Haemonchus contortus FEC
3	222274211	222274344	0.738254	0.229366	0.508889	LOC121819244	NPR	Animal QTLdb	Health	222027885	222177464	QTL	12939	Haemonchus contortus FEC	Haemonchus contortus FEC
3	222307897	222307961	0.321771	0.611929	-0.290159	MIRLET7B	Control	Animal QTLdb	Health	222027885	222177464	QTL	12939	Haemonchus contortus FEC	Haemonchus contortus FEC
3	224864568	224864773	0.424296	0.688426	-0.26413	LOC121819250	Control	Animal QTLdb	Health	224799443	224799447	Association	213296	Mean corpuscular volume	Mean corpuscular volume
2	2004204	2004370	0.630257	0.312362	0.317896	ALLC	NPR	Animal QTLdb	Exterior	2223251	2223255	Association	161443	Horn type	Horn type
2	2081018	2081085	0.780932	0.551915	0.229016	LOC121818575	NPR	Animal QTLdb	Exterior	2223251	2223255	Association	161443	Horn type	Horn type
2	2124363	2124469	0.916571	0.575656	0.340915	LOC121818575	NPR	Animal QTLdb	Exterior	2223251	2223255	Association	161443	Horn type	Horn type
2	2230782	2230864	0.717426	0.395478	0.321947	GSN	NPR	Animal QTLdb	Exterior	2223251	2223255	Association	161443	Horn type	Horn type
2	2376546	2376742	0.402907	0.785528	-0.382621	RAB14	Control	Animal QTLdb	Exterior	2223251	2223255	Association	161443	Horn type	Horn type
2	2230782	2230864	0.717426	0.395478	0.321947	GSN	NPR	Animal QTLdb	Milk	2479936	2479940	Association	169481	Milk fat yield {180d}	Milk fat yield {180d}
2	2376546	2376742	0.402907	0.785528	-0.382621	RAB14	Control	Animal QTLdb	Milk	2479936	2479940	Association	169481	Milk fat yield {180d}	Milk fat yield {180d}
2	2376546	2376742	0.402907	0.785528	-0.382621	RAB14	Control	Animal QTLdb	Exterior	2518021	2518025	Association	161444	Horn type	Horn type
2	15457025	15457105	0.806194	0.429187	0.377007	LOC121818530	NPR	Animal QTLdb	Health	15385509	15385513	Association	257571	Fecal egg count	Fecal egg count
2	15457025	15457105	0.806194	0.429187	0.377007	LOC121818530	NPR	Animal QTLdb	Health	15385509	15385513	Association	213267	Fecal egg count	Fecal egg count
2	37181890	37182006	0.304767	0.556071	-0.251304	MYORG	Control	Animal QTLdb	Milk	37284222	37442979	QTL	13911	Milk protein percentage	Milk protein percentage
2	52952053	52952195	0.325647	0.662663	-0.337016	RUSC2	Control	Animal QTLdb	Production	52720587	52720591	Association	218887	Body weight (adult)	Body weight (adult)
2	52952053	52952195	0.325647	0.662663	-0.337016	RUSC2	Control	Animal QTLdb	Production	52737533	52737537	Association	218888	Body weight (adult)	Body weight (adult)
2	55526272	55526334	0.618199	0.364849	0.253351	TRNAE-CUC_13	NPR	Animal QTLdb	Milk	55633369	55633373	Association	57681	Milk Yield	Milk Yield
2	66187520	66187782	0.294814	0.698952	-0.404138	KLF9	Control	Animal QTLdb	Exterior	66017402	66017406	Association	161451	Horn type	Horn type
2	66256298	66256357	0.362731	0.634385	-0.271655	LOC121818637	Control	Animal QTLdb	Exterior	66017402	66017406	Association	161451	Horn type	Horn type
2	66187520	66187782	0.294814	0.698952	-0.404138	KLF9	Control	Animal QTLdb	Exterior	66160927	66160931	Association	161452	Horn type	Horn type
2	66256298	66256357	0.362731	0.634385	-0.271655	LOC121818637	Control	Animal QTLdb	Exterior	66160927	66160931	Association	161452	Horn type	Horn type
2	87723159	87723290	0.362377	0.636597	-0.27422	PLIN2	Control	Animal QTLdb	Reproduction	87624590	87624594	Association	211628	Total lambs born	Total lambs born
2	111683282	111683356	0.761208	0.523899	0.23731	SH3RF1	NPR	Animal QTLdb	Milk	111772976	111772980	Association	169383	Milk fat yield {180d}	Milk fat yield {180d}
2	111683282	111683356	0.761208	0.523899	0.23731	SH3RF1	NPR	Animal QTLdb	Exterior	111772976	111772980	Association	161463	Horn type	Horn type
2	209612171	209612231	0.306178	0.603553	-0.297375	LOC105610401	Control	Animal QTLdb	Meat_and_Carcass	209488128	209488132	Association	137024	Tail fat deposition	Tail fat deposition
2	209612171	209612231	0.306178	0.603553	-0.297375	LOC105610401	Control	Animal QTLdb	Health	209674185	209674189	Association	138645	Milk bacterial count	Milk bacterial count
2	209612171	209612231	0.306178	0.603553	-0.297375	LOC105610401	Control	Animal QTLdb	Health	209727653	209727657	Association	138643	Milk bacterial count	Milk bacterial count
2	209612171	209612231	0.306178	0.603553	-0.297375	LOC105610401	Control	Animal QTLdb	Health	209727653	209727657	Association	138607	somatic cell count	somatic cell count
2	209612171	209612231	0.306178	0.603553	-0.297375	LOC105610401	Control	Animal QTLdb	Health	209788640	209788644	Association	138611	somatic cell count	somatic cell count
2	233914655	233914948	0.724637	0.40104	0.323596	LOC101109150	NPR	Animal QTLdb	Reproduction	233688139	233688143	Association	130443	Total lambs born	Total lambs born
2	240800207	240800356	0.794733	0.352711	0.442022	EXTL1	NPR	Animal QTLdb	Health	240785503	240785507	Association	193713	Fecal egg count	Fecal egg count
2	240800207	240800356	0.794733	0.352711	0.442022	EXTL1	NPR	Animal QTLdb	Health	240787326	240787330	Association	193714	Fecal egg count	Fecal egg count
2	243679414	243679528	0.300632	0.673753	-0.373121	LACTBL1	Control	Animal QTLdb	Health	243572517	243572521	Association	170706	Pleurisy	Pleurisy
2	243738621	243738714	0.79396	0.424614	0.369346	EPHB2	NPR	Animal QTLdb	Health	243572517	243572521	Association	170706	Pleurisy	Pleurisy
2	243811728	243811961	0.662024	0.379588	0.282436	EPHB2	NPR	Animal QTLdb	Health	243572517	243572521	Association	170706	Pleurisy	Pleurisy
2	243811728	243811961	0.662024	0.379588	0.282436	EPHB2	NPR	Animal QTLdb	Milk	244030650	244030654	Association	169637	Milk Yield {180d}	Milk Yield {180d}
2	244154362	244154486	0.442929	0.726214	-0.283285	ZBTB40	Control	Animal QTLdb	Milk	244030650	244030654	Association	169637	Milk Yield {180d}	Milk Yield {180d}
2	244268827	244268888	0.477395	0.728402	-0.251006	LOC121818783	Control	Animal QTLdb	Milk	244030650	244030654	Association	169637	Milk Yield {180d}	Milk Yield {180d}
2	248802611	248802674	0.710242	0.409006	0.301237	ARHGEF10L	NPR	Animal QTLdb	Milk	248617828	248617832	Association	169244	Milk fat yield {180d}	Milk fat yield {180d}
2	248858403	248858459	0.946249	0.716693	0.229556	LOC121818796	NPR	Animal QTLdb	Milk	248617828	248617832	Association	169244	Milk fat yield {180d}	Milk fat yield {180d}
2	248865805	248865868	0.652619	0.419361	0.233258	LOC121818797	NPR	Animal QTLdb	Milk	248617828	248617832	Association	169244	Milk fat yield {180d}	Milk fat yield {180d}
2	248865975	248866041	0.607582	0.366244	0.241338	LOC121818797	NPR	Animal QTLdb	Milk	248617828	248617832	Association	169244	Milk fat yield {180d}	Milk fat yield {180d}
2	248802611	248802674	0.710242	0.409006	0.301237	ARHGEF10L	NPR	Animal QTLdb	Milk	248644869	248644873	Association	169557	Milk Yield {180d}	Milk Yield {180d}
2	248858403	248858459	0.946249	0.716693	0.229556	LOC121818796	NPR	Animal QTLdb	Milk	248644869	248644873	Association	169557	Milk Yield {180d}	Milk Yield {180d}
2	248865805	248865868	0.652619	0.419361	0.233258	LOC121818797	NPR	Animal QTLdb	Milk	248644869	248644873	Association	169557	Milk Yield {180d}	Milk Yield {180d}
2	248865975	248866041	0.607582	0.366244	0.241338	LOC121818797	NPR	Animal QTLdb	Milk	248644869	248644873	Association	169557	Milk Yield {180d}	Milk Yield {180d}
2	248802611	248802674	0.710242	0.409006	0.301237	ARHGEF10L	NPR	Animal QTLdb	Milk	248644869	248644873	Association	169556	Milk fat yield {180d}	Milk fat yield {180d}
2	248858403	248858459	0.946249	0.716693	0.229556	LOC121818796	NPR	Animal QTLdb	Milk	248644869	248644873	Association	169556	Milk fat yield {180d}	Milk fat yield {180d}
2	248865805	248865868	0.652619	0.419361	0.233258	LOC121818797	NPR	Animal QTLdb	Milk	248644869	248644873	Association	169556	Milk fat yield {180d}	Milk fat yield {180d}
2	248865975	248866041	0.607582	0.366244	0.241338	LOC121818797	NPR	Animal QTLdb	Milk	248644869	248644873	Association	169556	Milk fat yield {180d}	Milk fat yield {180d}
9	13455480	13455562	0.621666	0.32948	0.292186	TONSL	NPR	Animal QTLdb	Meat_and_Carcass	13561086	13561090	Association	160744	Longissimus muscle area	Longissimus muscle area
9	13455668	13455742	0.644703	0.358239	0.286464	TONSL	NPR	Animal QTLdb	Meat_and_Carcass	13561086	13561090	Association	160744	Longissimus muscle area	Longissimus muscle area
9	13455480	13455562	0.621666	0.32948	0.292186	TONSL	NPR	Animal QTLdb	Production	13561086	13561090	Association	160735	Body weight (weaning)	Body weight (weaning)
9	13455668	13455742	0.644703	0.358239	0.286464	TONSL	NPR	Animal QTLdb	Production	13561086	13561090	Association	160735	Body weight (weaning)	Body weight (weaning)
9	13455480	13455562	0.621666	0.32948	0.292186	TONSL	NPR	Animal QTLdb	Production	13561086	13561090	Association	160733	Body weight (birth)	Body weight (birth)
9	13455668	13455742	0.644703	0.358239	0.286464	TONSL	NPR	Animal QTLdb	Production	13561086	13561090	Association	160733	Body weight (birth)	Body weight (birth)
9	13455480	13455562	0.621666	0.32948	0.292186	TONSL	NPR	Animal QTLdb	Meat_and_Carcass	13561086	13561090	Association	160747	Hot carcass weight	Hot carcass weight
9	13455668	13455742	0.644703	0.358239	0.286464	TONSL	NPR	Animal QTLdb	Meat_and_Carcass	13561086	13561090	Association	160747	Hot carcass weight	Hot carcass weight
9	13455480	13455562	0.621666	0.32948	0.292186	TONSL	NPR	Animal QTLdb	Production	13561086	13561090	Association	160738	Body weight	Body weight
9	13455668	13455742	0.644703	0.358239	0.286464	TONSL	NPR	Animal QTLdb	Production	13561086	13561090	Association	160738	Body weight	Body weight
9	13455480	13455562	0.621666	0.32948	0.292186	TONSL	NPR	Animal QTLdb	Meat_and_Carcass	13561086	13561090	Association	160752	Shoulder weight	Shoulder weight
9	13455668	13455742	0.644703	0.358239	0.286464	TONSL	NPR	Animal QTLdb	Meat_and_Carcass	13561086	13561090	Association	160752	Shoulder weight	Shoulder weight
9	13455480	13455562	0.621666	0.32948	0.292186	TONSL	NPR	Animal QTLdb	Meat_and_Carcass	13561086	13561090	Association	160743	Backfat at 12th/13th ribs	Backfat at 12th/13th ribs
9	13455668	13455742	0.644703	0.358239	0.286464	TONSL	NPR	Animal QTLdb	Meat_and_Carcass	13561086	13561090	Association	160743	Backfat at 12th/13th ribs	Backfat at 12th/13th ribs
9	23995286	23995434	0.818592	0.559362	0.25923	GSDMC	NPR	Animal QTLdb	Milk	23878527	23878531	Association	169595	Milk Yield {180d}	Milk Yield {180d}
9	23995487	23995586	0.785049	0.490592	0.294457	GSDMC	NPR	Animal QTLdb	Milk	23878527	23878531	Association	169595	Milk Yield {180d}	Milk Yield {180d}
9	24031495	24031566	0.828037	0.588219	0.239818	GSDMC	NPR	Animal QTLdb	Milk	23878527	23878531	Association	169595	Milk Yield {180d}	Milk Yield {180d}
9	56417420	56417655	0.344742	0.655067	-0.310325	TPD52	Control	Animal QTLdb	Milk	56522509	56522513	Association	169616	Milk Yield {180d}	Milk Yield {180d}
9	56417420	56417655	0.344742	0.655067	-0.310325	TPD52	Control	Animal QTLdb	Milk	56522509	56522513	Association	169618	Milk protein yield {180d}	Milk protein yield {180d}
9	56417420	56417655	0.344742	0.655067	-0.310325	TPD52	Control	Animal QTLdb	Milk	56522509	56522513	Association	169617	Milk fat yield {180d}	Milk fat yield {180d}
9	79665129	79665188	0.895201	0.611983	0.283218	LOC101107532	NPR	Animal QTLdb	Health	79781993	79781997	Association	193346	Entropion	Entropion
9	82193002	82193052	0.63573	0.388897	0.246833	LOC114116540	NPR	Animal QTLdb	Milk	82278048	82278052	Association	224807	Dried curd yield	Dried curd yield
9	94219946	94220002	0.762333	0.323417	0.438916	DEPTOR	NPR	Animal QTLdb	Meat_and_Carcass	94005528	94005532	QTL	127008	Tail fat deposition	Tail fat deposition
9	94631578	94631722	0.630112	0.300374	0.329738	MRPL13	NPR	Animal QTLdb	Wool	94664149	94664153	Association	238690	Greasy fleece weight	Greasy fleece weight
9	94642188	94642298	0.366042	0.614939	-0.248896	MRPL13	Control	Animal QTLdb	Wool	94664149	94664153	Association	238690	Greasy fleece weight	Greasy fleece weight
9	94754077	94754167	0.389815	0.772036	-0.382221	LOC101116918	Control	Animal QTLdb	Wool	94664149	94664153	Association	238690	Greasy fleece weight	Greasy fleece weight
4	6073465	6073525	0.497362	0.755734	-0.258372	GRB10	Control	Animal QTLdb	Health	6234991	6234995	QTL	256939	Fecal egg count	Fecal egg count
4	6333050	6333146	0.241784	0.662572	-0.420789	IKZF1	Control	Animal QTLdb	Health	6234991	6234995	QTL	256939	Fecal egg count	Fecal egg count
4	6376474	6376531	0.593715	0.333975	0.25974	IKZF1	NPR	Animal QTLdb	Health	6234991	6234995	QTL	256939	Fecal egg count	Fecal egg count
4	16120837	16120918	0.648526	0.386118	0.262407	C1GALT1	NPR	Animal QTLdb	Exterior	15895518	15895522	Association	137072	Teat number	Teat number
4	33408392	33408445	0.390134	0.705018	-0.314884	LOC101112460	Control	Animal QTLdb	Wool	33575713	33575717	Association	238748	Staple length	Staple length
4	91287038	91287211	0.226517	0.695786	-0.46927	POT1	Control	Animal QTLdb	Milk	91308577	91308581	Association	169268	Milk fat yield {180d}	Milk fat yield {180d}
4	93993126	93993329	0.345701	0.588668	-0.242966	TRNAC-ACA_81	Control	Animal QTLdb	Milk	94162841	94162845	Association	193115	Milk Yield	Milk Yield
4	93993126	93993329	0.345701	0.588668	-0.242966	TRNAC-ACA_81	Control	Animal QTLdb	Production	94162841	94162845	Association	193122	Average daily gain	Average daily gain
4	93993126	93993329	0.345701	0.588668	-0.242966	TRNAC-ACA_81	Control	Animal QTLdb	Milk	94162841	94162845	Association	193116	Milk fat percentage	Milk fat percentage
4	93993126	93993329	0.345701	0.588668	-0.242966	TRNAC-ACA_81	Control	Animal QTLdb	Production	94162841	94162845	Association	193121	Body weight (weaning)	Body weight (weaning)
4	111983293	111983363	0.762563	0.549551	0.213013	TRNAW-CCA_76	NPR	Animal QTLdb	Health	111899270	111899274	Association	170697	Pneumonia susceptibility	Pneumonia susceptibility
4	119804472	119804576	0.428393	0.886659	-0.458267	LOC105609749	Control	Animal QTLdb	Reproduction	119939365	119939369	Association	211624	Total lambs born	Total lambs born
4	119804651	119804949	0.381059	0.77639	-0.395331	LOC105609749	Control	Animal QTLdb	Reproduction	119939365	119939369	Association	211624	Total lambs born	Total lambs born
5	3964367	3964542	0.444165	0.706597	-0.262432	SLC25A42	Control	Animal QTLdb	Production	3911682	3911686	Association	57769	Average daily gain	Average daily gain
5	3964367	3964542	0.444165	0.706597	-0.262432	SLC25A42	Control	Animal QTLdb	Production	3917257	3917261	Association	107238	Body weight (6 months)	Body weight (6 months)
5	3964367	3964542	0.444165	0.706597	-0.262432	SLC25A42	Control	Animal QTLdb	Production	3917257	3917261	Association	107236	Body weight (4 months)	Body weight (4 months)
5	3964367	3964542	0.444165	0.706597	-0.262432	SLC25A42	Control	Animal QTLdb	Production	3917257	3917261	Association	107239	Chest girth	Chest girth
5	3964367	3964542	0.444165	0.706597	-0.262432	SLC25A42	Control	Animal QTLdb	Production	3917257	3917261	Association	107237	Chest girth	Chest girth
5	14203905	14203962	0.623116	0.834553	-0.211437	XAB2	Control	Animal QTLdb	Exterior	14174883	14174887	Association	159950	Ear size	Ear size
5	14203905	14203962	0.623116	0.834553	-0.211437	XAB2	Control	Animal QTLdb	Exterior	14177025	14177029	Association	159951	Ear size	Ear size
5	22888743	22888881	0.452723	0.719487	-0.266764	SLC27A6	Control	Animal QTLdb	Milk	22727705	22727709	Association	169228	Milk Yield {180d}	Milk Yield {180d}
5	41042797	41042857	0.314384	0.55531	-0.240926	PTBP1	Control	Animal QTLdb	Reproduction	41054417	41190629	Association	14247	Total lambs born	Total lambs born
5	41068625	41068949	0.456888	0.758731	-0.301842	LOC114115036	Control	Animal QTLdb	Reproduction	41054417	41190629	Association	14247	Total lambs born	Total lambs born
5	41241395	41241486	0.677113	0.304183	0.37293	ARHGAP45	NPR	Animal QTLdb	Reproduction	41054417	41190629	Association	14247	Total lambs born	Total lambs born
5	41042797	41042857	0.314384	0.55531	-0.240926	PTBP1	Control	Animal QTLdb	Reproduction	41054417	41190629	Association	13837	Total lambs born	Total lambs born
5	41068625	41068949	0.456888	0.758731	-0.301842	LOC114115036	Control	Animal QTLdb	Reproduction	41054417	41190629	Association	13837	Total lambs born	Total lambs born
5	41241395	41241486	0.677113	0.304183	0.37293	ARHGAP45	NPR	Animal QTLdb	Reproduction	41054417	41190629	Association	13837	Total lambs born	Total lambs born
5	41042797	41042857	0.314384	0.55531	-0.240926	PTBP1	Control	Animal QTLdb	Reproduction	41054417	41190629	Association	14159	Total lambs born	Total lambs born
5	41068625	41068949	0.456888	0.758731	-0.301842	LOC114115036	Control	Animal QTLdb	Reproduction	41054417	41190629	Association	14159	Total lambs born	Total lambs born
5	41241395	41241486	0.677113	0.304183	0.37293	ARHGAP45	NPR	Animal QTLdb	Reproduction	41054417	41190629	Association	14159	Total lambs born	Total lambs born
5	41042797	41042857	0.314384	0.55531	-0.240926	PTBP1	Control	Animal QTLdb	Reproduction	41054417	41190629	Association	14170	Total lambs born	Total lambs born
5	41068625	41068949	0.456888	0.758731	-0.301842	LOC114115036	Control	Animal QTLdb	Reproduction	41054417	41190629	Association	14170	Total lambs born	Total lambs born
5	41241395	41241486	0.677113	0.304183	0.37293	ARHGAP45	NPR	Animal QTLdb	Reproduction	41054417	41190629	Association	14170	Total lambs born	Total lambs born
5	41042797	41042857	0.314384	0.55531	-0.240926	PTBP1	Control	Animal QTLdb	Reproduction	41054417	41190629	Association	13838	Total lambs born	Total lambs born
5	41068625	41068949	0.456888	0.758731	-0.301842	LOC114115036	Control	Animal QTLdb	Reproduction	41054417	41190629	Association	13838	Total lambs born	Total lambs born
5	41241395	41241486	0.677113	0.304183	0.37293	ARHGAP45	NPR	Animal QTLdb	Reproduction	41054417	41190629	Association	13838	Total lambs born	Total lambs born
5	41042797	41042857	0.314384	0.55531	-0.240926	PTBP1	Control	Animal QTLdb	Reproduction	41054417	41190629	Association	14160	Ovulation Rate	Ovulation Rate
5	41068625	41068949	0.456888	0.758731	-0.301842	LOC114115036	Control	Animal QTLdb	Reproduction	41054417	41190629	Association	14160	Ovulation Rate	Ovulation Rate
5	41241395	41241486	0.677113	0.304183	0.37293	ARHGAP45	NPR	Animal QTLdb	Reproduction	41054417	41190629	Association	14160	Ovulation Rate	Ovulation Rate
5	41839107	41839206	0.781593	0.448907	0.332686	REXO1	NPR	Animal QTLdb	Health	42081522	42081526	QTL	238882	Fecal egg count	Fecal egg count
5	49408728	49408846	0.863635	0.489918	0.373717	SLC35A4	NPR	Animal QTLdb	Reproduction	49550985	49550989	Association	57849	Total lambs born	Total lambs born
5	50252146	50252328	0.728039	0.434125	0.293914	LOC101105495	NPR	Animal QTLdb	Health	50146389	50146393	QTL	238886	Fecal egg count	Fecal egg count
5	65690698	65690847	0.719426	0.475481	0.243944	LOC114114903	NPR	Animal QTLdb	Milk	65763852	65763856	Association	169340	Milk Yield {180d}	Milk Yield {180d}
5	65690698	65690847	0.719426	0.475481	0.243944	LOC114114903	NPR	Animal QTLdb	Milk	65763852	65763856	Association	169341	Milk protein yield {180d}	Milk protein yield {180d}
5	95623342	95623468	0.511215	0.818965	-0.30775	LOC114115117	Control	Animal QTLdb	Health	95732974	95732978	QTL	125786	Fecal egg count	Fecal egg count
5	95623342	95623468	0.511215	0.818965	-0.30775	LOC114115117	Control	Animal QTLdb	Health	95732974	95732978	QTL	125785	Fecal egg count	Fecal egg count
17	12464310	12464417	0.626946	0.417495	0.209451	ZNF827	NPR	Animal QTLdb	Health	12320293	12320297	Association	57861	Maedi-Visna virus susceptibility	Maedi-Visna virus susceptibility
17	35956032	35956086	0.793485	0.587901	0.205584	TRPC3	NPR	Animal QTLdb	Exterior	35929472	35929476	Association	161527	Horn type	Horn type
17	50292121	50292278	0.555269	0.760691	-0.205423	TRNAW-CCA_186	Control	Animal QTLdb	Wool	50051942	50051946	Association	138400	Greasy fleece weight	Greasy fleece weight
17	50292121	50292278	0.555269	0.760691	-0.205423	TRNAW-CCA_186	Control	Animal QTLdb	Production	50143758	50143762	Association	193087	Average daily gain	Average daily gain
17	50292121	50292278	0.555269	0.760691	-0.205423	TRNAW-CCA_186	Control	Animal QTLdb	Production	50143758	50143762	Association	193104	Kleiber ratio	Kleiber ratio
17	65372398	65372453	0.948476	0.602324	0.346151	KIAA1671	NPR	Animal QTLdb	Exterior	65153400	65153404	Association	137096	Teat number	Teat number
23	48293136	48293308	0.847187	0.479206	0.367981	LOC114110506	NPR	Animal QTLdb	Production	47898385	48426785	QTL	13940	Body weight (98 weeks)	Body weight (98 weeks)
13	8392465	8392565	0.886937	0.664013	0.222925	TRNAW-CCA_153	NPR	Animal QTLdb	Wool	8296978	8296982	Association	238687	Greasy fleece weight	Greasy fleece weight
13	15558984	15559048	0.579003	0.849009	-0.270006	USP6NL	Control	Animal QTLdb	Milk	15527169	15527173	Association	169258	Milk fat yield {180d}	Milk fat yield {180d}
13	16922026	16922082	0.916262	0.726549	0.189712	LOC114117494	NPR	Animal QTLdb	Meat_and_Carcass	17066860	17197042	QTL	13662	Spleen weight	Spleen weight
13	20793775	20793832	0.736964	0.431049	0.305915	PLXDC2	NPR	Animal QTLdb	Production	20765486	20765490	Association	218577	Body weight {9mo}	Body weight {9mo}
13	35028391	35028472	0.761814	0.510772	0.251042	LOC101117350	NPR	Animal QTLdb	Production	35248552	35248556	Association	57788	Average daily gain	Average daily gain
13	58199289	58199378	0.35435	0.611051	-0.256701	ZBP1	Control	Animal QTLdb	Milk	58265006	58265010	Association	224749	Milk protein yield	Milk protein yield
13	58394380	58394437	0.806761	0.348647	0.458114	RBM38	NPR	Animal QTLdb	Milk	58265006	58265010	Association	224749	Milk protein yield	Milk protein yield
13	58199289	58199378	0.35435	0.611051	-0.256701	ZBP1	Control	Animal QTLdb	Milk	58265006	58265010	Association	224743	Milk fat yield	Milk fat yield
13	58394380	58394437	0.806761	0.348647	0.458114	RBM38	NPR	Animal QTLdb	Milk	58265006	58265010	Association	224743	Milk fat yield	Milk fat yield
13	58199289	58199378	0.35435	0.611051	-0.256701	ZBP1	Control	Animal QTLdb	Milk	58265006	58265010	Association	224734	Milk Yield	Milk Yield
13	58394380	58394437	0.806761	0.348647	0.458114	RBM38	NPR	Animal QTLdb	Milk	58265006	58265010	Association	224734	Milk Yield	Milk Yield
13	58199289	58199378	0.35435	0.611051	-0.256701	ZBP1	Control	Animal QTLdb	Milk	58274695	58274699	Association	224845	Milk fat yield	Milk fat yield
13	58394380	58394437	0.806761	0.348647	0.458114	RBM38	NPR	Animal QTLdb	Milk	58274695	58274699	Association	224845	Milk fat yield	Milk fat yield
13	58199289	58199378	0.35435	0.611051	-0.256701	ZBP1	Control	Animal QTLdb	Milk	58274695	58274699	Association	224846	Milk protein yield	Milk protein yield
13	58394380	58394437	0.806761	0.348647	0.458114	RBM38	NPR	Animal QTLdb	Milk	58274695	58274699	Association	224846	Milk protein yield	Milk protein yield
13	58199289	58199378	0.35435	0.611051	-0.256701	ZBP1	Control	Animal QTLdb	Milk	58274695	58274699	Association	224844	Milk Yield	Milk Yield
13	58394380	58394437	0.806761	0.348647	0.458114	RBM38	NPR	Animal QTLdb	Milk	58274695	58274699	Association	224844	Milk Yield	Milk Yield
13	60838616	60838675	0.562708	0.280875	0.281833	ID1	NPR	Animal QTLdb	Health	60560666	60690848	Association	13841	scrapie susceptibility	scrapie susceptibility
13	60838616	60838675	0.562708	0.280875	0.281833	ID1	NPR	Animal QTLdb	Health	60560666	60690848	Association	13839	Bovine spongiform encephalopathy susceptibility	Bovine spongiform encephalopathy susceptibility
13	60838616	60838675	0.562708	0.280875	0.281833	ID1	NPR	Animal QTLdb	Health	60560666	60690848	Association	13840	scrapie susceptibility	scrapie susceptibility
13	62052507	62052624	0.324925	0.628763	-0.303838	BPIFB4	Control	Animal QTLdb	Production	61951967	61951971	Association	57671	Body weight	Body weight
13	66898077	66898316	0.381037	0.811705	-0.430668	TTI1	Control	Animal QTLdb	Milk	66724157	66724161	Association	169220	Milk fat yield {180d}	Milk fat yield {180d}
13	77162314	77162634	0.300113	0.624711	-0.324597	CSE1L	Control	Animal QTLdb	Milk	77084460	77084464	Association	169346	Milk fat yield {180d}	Milk fat yield {180d}
13	78631038	78631137	0.90285	0.465125	0.437726	RIPOR3	NPR	Animal QTLdb	Milk	78477439	78477443	Association	169484	Milk fat yield {180d}	Milk fat yield {180d}
13	78698578	78698669	0.411687	0.645141	-0.233454	PARD6B	Control	Animal QTLdb	Milk	78477439	78477443	Association	169484	Milk fat yield {180d}	Milk fat yield {180d}
X	55557549	55557616	0.229798	0.618125	-0.388326	CLCN5	Control	Animal QTLdb	Reproduction	55647746	55647750	Association	223102	Total lambs born	Total lambs born
25	6692511	6692615	0.668455	0.433798	0.234657	TARBP1	NPR	Animal QTLdb	Exterior	6556769	6556773	Association	137109	Teat number	Teat number
25	6692511	6692615	0.668455	0.433798	0.234657	TARBP1	NPR	Animal QTLdb	Meat_and_Carcass	6720993	6720997	QTL	127015	Tail fat deposition	Tail fat deposition
25	7158771	7158825	0.688452	0.932848	-0.244396	LOC121817959	Control	Animal QTLdb	Milk	7357762	7357766	Association	169452	Milk protein yield {180d}	Milk protein yield {180d}
25	7579355	7579470	0.942738	0.511547	0.431191	B3GALNT2	NPR	Animal QTLdb	Milk	7357762	7357766	Association	169452	Milk protein yield {180d}	Milk protein yield {180d}
25	7158771	7158825	0.688452	0.932848	-0.244396	LOC121817959	Control	Animal QTLdb	Milk	7357762	7357766	Association	169451	Milk fat yield {180d}	Milk fat yield {180d}
25	7579355	7579470	0.942738	0.511547	0.431191	B3GALNT2	NPR	Animal QTLdb	Milk	7357762	7357766	Association	169451	Milk fat yield {180d}	Milk fat yield {180d}
25	33807675	33807784	0.742678	0.461998	0.28068	LOC105605025	NPR	Animal QTLdb	Wool	33656004	33656008	Association	238744	Staple length	Staple length
25	34323916	34323982	0.712692	0.516617	0.196076	ANXA11	NPR	Animal QTLdb	Wool	34531287	34662660	QTL	12922	Staple strength	Staple strength
25	34323916	34323982	0.712692	0.516617	0.196076	ANXA11	NPR	Animal QTLdb	Wool	34531287	34662660	QTL	12920	Primary fiber diameter	Primary fiber diameter
