# Supplementary material for: Epigenetic regulation of functional candidate genes for milk production traits in dairy sheep subjected to protein restriction in the prepubertal stage
Source: BMC Genomics. 2023 Sep 1;24:511. doi: 10.1186/s12864-023-09611-y (PMC10472666; doi:10.1186/s12864-023-09611-y)
Supplement: Supplementary file 1 — Additional file 1. [file 12864_2023_9611_MOESM1_ESM.zip › Suppl_Material/SupplementaryTable6.xlsx]

## Sheet: Mean_Production_data_2ndLactati
Supplementary Table 6: Mean values for fat (FP), protein (PP), dry extract (DE) percentage, somatic cell counts (SCC, 10^3 cells/ml), and milk yield (kg) obtained for the 28 Assaf ewes used to identify the differentially methylated regions (DMRs).
Animal	Group	N_lambs	FP	PP	DE	SCC	MY	Sample_cor*
61472	C	1	6.11061	5.04576	16.9115	150.333	2.93855	Yes
61473	C	2	5.62909	4.56818	15.9842	104.758	3.34391	Yes
61483	C	1	5.68758	4.72303	16.2852	149.818	3.11755	Yes
61484	C	2	5.28515	4.70212	15.6424	94.8485	2.34727	Yes
61489	C	3	5.85182	5.3397	16.9427	95.8485	1.93082	Yes
61496	C	2	4.97758	4.85364	15.5194	70.5455	3.32145	Yes
61498	C	2	5.47879	4.44909	15.5721	143.364	2.77655	Yes
61508	C	1	5.94061	4.56394	16.3721	1244.06	2.70745	Yes
61511	C	4	6.28061	4.75576	16.4064	10174.9	3.109	No
61512	C	1	5.39515	4.76606	15.787	105.545	3.29809	Yes
61514	C	2	5.82818	4.80879	16.7112	67.303	3.27482	Yes
61526	C	2	5.81455	5.03606	16.4703	135.212	3.41391	Yes
61528	C	2	5.06606	5.11636	16.253	164.212	3.39127	Yes
61540	C	2	5.79424	5.18455	16.7794	79.8788	3.01891	Yes
61485	NPR	1	4.62061	4.50545	14.8452	182.273	2.90164	Yes
61492	NPR	2	5.72515	5.02697	16.6197	58.7273	3.45491	Yes
61501	NPR	1	4.86879	4.61273	15.3402	239.379	1.80045	Yes
61502	NPR	1	5.54091	4.76394	16.0215	55.2424	2.41255	Yes
61503	NPR	2	4.91121	4.69455	15.4715	106.545	1.97182	Yes
61504	NPR	2	5.15212	4.53061	15.5042	134.667	2.61091	Yes
61506	NPR	2	5.23152	4.53303	15.5927	71.5758	3.34882	Yes
61518	NPR	2	4.59545	4.87394	15.1976	206.273	2.71173	Yes
61521	NPR	2	4.7497	4.54909	15.0273	76.7273	3.48364	Yes
61530	NPR	2	5.50758	5.04152	16.3321	153.606	3.44318	Yes
61534	NPR	2	4.59273	4.62303	15.4079	102.788	3.30364	Yes
61536	NPR	3	5.75939	5.09727	16.7373	78	3.27573	Yes
61539	NPR	2	5.49273	4.92303	16.0755	81.303	2.69727	Yes
61543	NPR	2	6.5903	5.33848	17.703	127.455	2.81245	Yes
*Sample_cor: Samples maintained (Yes) or not (No) in correlation analysis between milk production traits and the mean methylation level within differentially metylated regions.
