# Supplementary material for: Epigenetic regulation of functional candidate genes for milk production traits in dairy sheep subjected to protein restriction in the prepubertal stage
Source: BMC Genomics. 2023 Sep 1;24:511. doi: 10.1186/s12864-023-09611-y (PMC10472666; doi:10.1186/s12864-023-09611-y)
Supplement: Supplementary file 1 — Additional file 1. [file 12864_2023_9611_MOESM1_ESM.zip › Suppl_Material/SupplementaryTable7.xlsx]

## Sheet: DMRs_Correlated_annotated_16_11
Supplementary Table 7: Significant correlations between the mean methylation level within hypermethylated differentially methylated regions (DMRs) in the nutritional protein restriction (NPR) group or control group (C) and the mean second lactation values for fat (FP), protein (PP), dry extract (DE) percentages, somatic cell counts (SCC), and milk yield (MY).
Chromosome	start	end	Trait	r	p_val	Group	Gene
chr8	91129532	91129973	FP	-0.627063	0.0163879	C	WDR27
chr22	49595881	49596256	FP	-0.613187	0.022467	C	LOC105606167
chr4	119804472	119804576	FP	-0.554705	0.0395172	C	LOC105609749
chr6	118182835	118183071	FP	-0.541647	0.0454382	C	CPLX1
chr3	18090107	18090491	FP	0.736264	0.00381885	C	LOC121819004
chr12	43390769	43390932	FP	0.556044	0.0419772	C	SPSB1
chr11	61808632	61808794	FP	0.630769	0.0181656	C	APOH
chr1	264677502	264677750	FP	-0.72999	0.00303607	C	AGPAT3
chr14	51791280	51791631	FP	0.595604	0.0275084	C	KCNN4
chr11	34328017	34328106	FP	0.770077	0.00127298	C	TOM1L2
chr14	54412275	54412478	FP	-0.595604	0.0275084	C	LOC114118123
chr13	59310565	59310640	FP	0.723077	0.00480502	C	MC3R
chr14	3567857	3567960	FP	-0.841758	0.000225486	C	LOC114117781
chr2	243062680	243062790	FP	-0.610915	0.0202946	C	LOC121818781
chr20	46690073	46690148	FP	0.554089	0.0397827	C	TXNDC5
chr21	33460983	33461069	FP	0.573626	0.0349735	C	NFRKB
chr17	71536312	71536465	FP	0.652747	0.0137114	C	SNRPD3
chr1	265503556	265503666	FP	0.603172	0.0224001	C	ITGB2
chr3	215842176	215842433	FP	-0.549881	0.0416342	C	TMEM184B
chr11	35024498	35024551	FP	0.692308	0.00784977	C	MAP2K3
chr6	107126332	107126477	FP	-0.560926	0.0369049	C	HS3ST1
chr20	49097310	49097419	FP	-0.591209	0.0288937	C	LOC121817367
chr14	11081210	11081317	FP	-0.652747	0.0137114	C	LOC121816361
chr2	4343606	4343749	FP	0.542857	0.047887	C	BRINP1
chr18	15930472	15930582	FP	-0.630769	0.0181656	C	LOC121817150
chr26	28514655	28514817	FP	0.701871	0.00514124	C	LOC105606408
chr19	59630979	59631090	FP	-0.613187	0.022467	C	MGLL
chr1	7607203	7607313	FP	-0.56044	0.040135	C	DGKD
chr2	247865541	247865632	FP	-0.579274	0.0299416	C	KLHDC7A
chr25	34323916	34323982	FP	0.67033	0.0107964	C	ANXA11
chr9	13870554	13870662	FP	0.532454	0.0499792	C	EPPK1
chr3	215842572	215842654	FP	-0.575008	0.0314652	C	TMEM184B
chr6	91833512	91833633	FP	-0.558504	0.0379061	C	SCARB2
chr22	44085601	44085731	FP	0.692308	0.00784977	C	CTBP2
chr10	81821794	81821866	FP	0.541254	0.0456259	C	LOC105607421
chr26	16845521	16845593	FP	-0.595604	0.0275084	C	TRIML1
chr5	49408728	49408846	FP	0.538462	0.0499891	C	SLC35A4
chr7	79548285	79548369	FP	0.79648	0.000651324	C	SUSD6
chr3	43127425	43127520	FP	0.854945	9.82919e-05	C	ACTR2
chr20	51362111	51362216	FP	0.69747	0.00555415	C	LOC121817372
chr2	250079771	250079829	FP	-0.628474	0.016076	C	LOC121818848
chr2	117864135	117864196	FP	-0.700299	0.00528583	C	GPR17
chr1	10542156	10542230	FP	-0.713031	0.00420102	C	NCDN
chr24	948761	948839	FP	-0.705495	0.00640539	C	RAB11FIP3
chr20	24445303	24445355	FP	0.573626	0.0349735	C	LOC105603744
chr16	2475062	2475128	FP	0.701099	0.00686211	C	LOC106991656
chr2	130911122	130911184	FP	-0.550694	0.0412716	C	SESTD1
chr5	59910502	59910562	FP	0.608791	0.0236549	C	SMIM3
chr2	246229851	246229911	FP	-0.609449	0.0206812	C	PLA2G2F
chr11	53170300	53170359	FP	-0.558856	0.0377594	C	LOC121820651
chr8	91638546	91638610	FP	-0.762766	0.00150978	C	FAM120B
chr24	40987335	40987407	FP	-0.551648	0.0438823	C	AMZ1
chr12	59106081	59106132	FP	0.635165	0.0171966	C	RASAL2
chr1	163962871	163962937	FP	-0.586553	0.0274698	C	ST3GAL6
chr23	60434368	60434489	FP	-0.626374	0.0191759	C	LOC121817714
chr18	36110974	36111108	FP	0.701099	0.00686211	C	TRNAW-CCA_193
chr13	35028391	35028472	FP	0.630769	0.0181656	C	LOC101117350
chr5	65690698	65690847	FP	-0.736264	0.00381885	C	LOC114114903
chr22	50690425	50690475	FP	-0.700824	0.00523724	C	LOC121817624
chr3	79050018	79050073	FP	-0.545655	0.0435563	C	LOC105606932
chr3	92263184	92263240	FP	-0.562587	0.0362298	C	XDH
chr19	42288698	42288881	FP	0.547253	0.0458518	C	CFAP20DC
chr3	6852755	6852812	FP	-0.551648	0.0438823	C	PRRX2
chr12	79002203	79002581	PP	-0.731868	0.0041288	C	KIF21B
chr23	57726528	57726758	PP	0.538462	0.0499891	C	NEDD4L
chr24	36253273	36253481	PP	0.70989	0.0059722	C	TRNAG-UCC_108
chr14	63940807	63941120	PP	0.621978	0.0202287	C	LOC105602100
chr26	35908505	35908812	PP	0.657143	0.0129319	C	NKX6-3
chr3	224864568	224864773	PP	0.562569	0.036237	C	LOC121819250
chr9	23458839	23459051	PP	-0.70989	0.0059722	C	ASAP1
chr3	220553984	220554123	PP	0.634006	0.0148964	C	PNPLA3
chr20	50694833	50694907	PP	-0.692308	0.00784977	C	FOXC1
chr23	62161289	62161350	PP	0.550285	0.0414539	C	LOC101103612
chr5	10784702	10784788	PP	-0.604396	0.0248902	C	LYL1
chr3	60853977	60854182	PP	-0.613187	0.022467	C	LOC121819045
chr22	51076299	51076525	PP	-0.665934	0.0114755	C	UTF1
chr13	59435018	59435083	PP	-0.652747	0.0137114	C	SDCBP2
chr1	69739282	69739347	PP	0.594484	0.0249536	C	GFI1
chr22	44114597	44114726	PP	0.547253	0.0458518	C	CTBP2
chr14	18548971	18549082	PP	-0.569231	0.0366345	C	LOC121816478
chr24	1889887	1889947	PP	0.849285	0.000121301	C	IGFALS
chr2	528200	528262	PP	0.714286	0.00556165	C	TMEM18
chr2	186922195	186922262	PP	-0.54822	0.042382	C	CLASP1
chr10	34489043	34489099	PP	-0.564835	0.0383546	C	SPATA13
chr12	23506715	23506816	PP	-0.56044	0.040135	C	MTARC1
chr2	224632207	224632309	PP	-0.562257	0.0363631	C	SGPP2
chr24	28243924	28243998	PP	-0.604396	0.0248902	C	SUMF2
chr24	20796334	20796425	PP	-0.638064	0.0140739	C	OTOA
chr24	33187513	33187593	PP	-0.608791	0.0236549	C	LOC101112784
chr12	4355621	4355675	PP	-0.595604	0.0275084	C	LOC121820758
chr13	8392465	8392565	PP	0.635165	0.0171966	C	TRNAW-CCA_153
chr18	28703103	28703227	PP	-0.561056	0.0368516	C	HYKK
chr13	53641017	53641098	PP	-0.564835	0.0383546	C	DNAJC5
chr26	37235731	37235861	PP	-0.564835	0.0383546	C	LOC121818075
chr2	209612171	209612231	PP	0.578749	0.0301262	C	LOC105610401
chr24	1534702	1534827	PP	0.613187	0.022467	C	LOC100144429
chr6	114449849	114449933	PP	-0.701099	0.00686211	C	SORCS2
chr2	9598067	9598126	PP	0.661538	0.012187	C	COL27A1
chr15	73535889	73535957	PP	-0.644665	0.0128108	C	LOC121816714
chr21	29549750	29549905	PP	0.547253	0.0458518	C	FLI1
chr25	6692511	6692615	PP	-0.551648	0.0438823	C	TARBP1
chr17	17810764	17810924	PP	-0.648352	0.0145264	C	TRNAC-GCA_194
chr24	2021891	2021959	PP	0.532454	0.0499792	C	HS3ST6
chr13	16400778	16400852	PP	0.624863	0.0168834	C	LOC114117553
chr21	46837762	46837854	PP	0.643956	0.0153782	C	AP2A2
chr2	248865975	248866041	PP	0.666209	0.00928329	C	LOC121818797
chr10	34505785	34505863	PP	0.626374	0.0191759	C	SPATA13
chr5	64640846	64640927	PP	0.586813	0.0303316	C	SGCD
chr19	10352363	10352481	PP	-0.547253	0.0458518	C	LOC121817208
chr20	4133911	4134024	PP	0.6	0.0261743	C	COL21A1
chr7	24079637	24079718	PP	-0.617582	0.0213254	C	CHD8
chr3	176661136	176661189	PP	0.615679	0.0190759	C	BPIFC
chr13	60838616	60838675	PP	-0.591209	0.0288937	C	ID1
chr3	52688631	52688707	PP	-0.745055	0.0032514	C	LOC114114281
chr7	20926795	20926846	PP	0.573626	0.0349735	C	LOC101119050
chr13	75422394	75422504	PP	0.556044	0.0419772	C	SLC2A10
chr18	57403278	57403361	PP	-0.657143	0.0129319	C	GSC
chr21	26218784	26218845	PP	-0.573626	0.0349735	C	LOC114110015
chr5	18843313	18843382	PP	-0.542857	0.047887	C	TRNAG-UCC_37
chr16	30726256	30726332	PP	-0.586813	0.0303316	C	LOC101104787
chr2	42913872	42913944	PP	0.621978	0.0202287	C	EGR3
chr18	32507917	32508014	PP	-0.630769	0.0181656	C	LOC101121553
chr1	112896353	112896784	DE	-0.538462	0.0499891	C	TRNAG-UCC_11
chr8	91129532	91129973	DE	-0.644665	0.0128108	C	WDR27
chr22	49595881	49596256	DE	-0.617582	0.0213254	C	LOC105606167
chr3	18090107	18090491	DE	0.661538	0.012187	C	LOC121819004
chr11	61808632	61808794	DE	0.551648	0.0438823	C	APOH
chr3	220553984	220554123	DE	0.533547	0.0494224	C	PNPLA3
chr11	34328017	34328106	DE	0.59186	0.0257663	C	TOM1L2
chr9	56417420	56417655	DE	0.547253	0.0458518	C	TPD52
chr8	88810068	88810190	DE	-0.583059	0.0286366	C	PDE10A
chr13	59310565	59310640	DE	0.547253	0.0458518	C	MC3R
chr14	3567857	3567960	DE	-0.661538	0.012187	C	LOC114117781
chr20	46690073	46690148	DE	0.536429	0.0479769	C	TXNDC5
chr11	35024498	35024551	DE	0.714286	0.00556165	C	MAP2K3
chr6	107126332	107126477	DE	-0.560926	0.0369049	C	HS3ST1
chr14	11081210	11081317	DE	-0.569231	0.0366345	C	LOC121816361
chr24	1889887	1889947	DE	0.69307	0.00599248	C	IGFALS
chr18	62590356	62590448	DE	0.621978	0.0202287	C	EVL
chr2	528200	528262	DE	0.582418	0.0318233	C	TMEM18
chr2	224632207	224632309	DE	-0.548923	0.0420644	C	SGPP2
chr24	41624101	41624221	DE	0.63956	0.0162679	C	ELFN1
chr5	7861395	7861467	DE	0.613187	0.022467	C	SYDE1
chr18	30896734	30896831	DE	0.591209	0.0288937	C	SNUPN
chr13	8392465	8392565	DE	0.63956	0.0162679	C	TRNAW-CCA_153
chr22	44085601	44085731	DE	0.551648	0.0438823	C	CTBP2
chr7	79548285	79548369	DE	0.686469	0.0067	C	SUSD6
chr3	43127425	43127520	DE	0.793407	0.0011509	C	ACTR2
chr1	277486108	277486173	DE	-0.630421	0.0156529	C	KCNH8
chr20	51362111	51362216	DE	0.675468	0.00802171	C	LOC121817372
chr6	114449849	114449933	DE	-0.578022	0.0333702	C	SORCS2
chr6	112988870	112988921	DE	-0.705839	0.00478986	C	LDB2
chr2	250079771	250079829	DE	-0.636169	0.0144535	C	LOC121818848
chr2	117864135	117864196	DE	-0.666952	0.00917681	C	GPR17
chr1	262604533	262604593	DE	0.609449	0.0206812	C	LOC114110419
chr14	5244145	5244263	DE	0.56044	0.040135	C	LOC121816358
chr21	29549750	29549905	DE	0.683516	0.00894266	C	FLI1
chr1	10542156	10542230	DE	-0.536429	0.0479769	C	NCDN
chr12	23478591	23478677	DE	0.664466	0.0095371	C	MTARC1
chr24	948761	948839	DE	-0.6	0.0261743	C	RAB11FIP3
chr16	2475062	2475128	DE	0.70989	0.0059722	C	LOC106991656
chr22	44176758	44176942	DE	0.608791	0.0236549	C	CTBP2
chr21	46837762	46837854	DE	0.67033	0.0107964	C	AP2A2
chr5	59910502	59910562	DE	0.657143	0.0129319	C	SMIM3
chr14	51744829	51744908	DE	-0.558856	0.0377594	C	LOC101108075
chr8	91638546	91638610	DE	-0.556232	0.0388635	C	FAM120B
chr11	50718284	50718343	DE	-0.602861	0.022488	C	FAAP100
chr22	49538941	49539036	DE	-0.538462	0.0499891	C	LOC105606167
chr23	60434368	60434489	DE	-0.652747	0.0137114	C	LOC121817714
chr13	35028391	35028472	DE	0.705495	0.00640539	C	LOC101117350
chr5	65690698	65690847	DE	-0.586813	0.0303316	C	LOC114114903
chr7	100234881	100235250	SCC	-0.587459	0.0271731	C	LOC121820014
chr22	41371378	41371666	SCC	-0.591209	0.0288937	C	ATE1
chr14	33806936	33807206	SCC	-0.573626	0.0349735	C	BEAN1
chr3	950945	951141	SCC	-0.542857	0.047887	C	LCN12
chr11	61808632	61808794	SCC	0.582418	0.0318233	C	APOH
chr17	66421423	66421606	SCC	-0.613187	0.022467	C	TPST2
chr17	44766617	44766928	SCC	-0.569231	0.0366345	C	FBRSL1
chr22	50714894	50715176	SCC	0.595604	0.0275084	C	LOC121817624
chr24	38786640	38786779	SCC	-0.564835	0.0383546	C	TRNAG-CCC_214
chr24	2553687	2553863	SCC	-0.551648	0.0438823	C	PDPK1
chr4	119499071	119499185	SCC	-0.576308	0.0309951	C	RNF32
chr1	2442408	2442637	SCC	-0.586813	0.0303316	C	LOC121818750
chr9	23995286	23995434	SCC	-0.745055	0.0032514	C	GSDMC
chr1	6002878	6003045	SCC	-0.604396	0.0248902	C	SH3BP4
chr5	4658249	4658431	SCC	0.727473	0.00445727	C	LOC114115062
chr15	33917182	33917236	SCC	-0.578022	0.0333702	C	GRAMD1B
chr3	215842176	215842433	SCC	-0.538131	0.0471377	C	TMEM184B
chr5	3964367	3964542	SCC	-0.621978	0.0202287	C	SLC25A42
chr21	44415614	44415779	SCC	-0.591209	0.0288937	C	SHANK2
chr14	66287215	66287390	SCC	-0.538462	0.0499891	C	LOC114117955
chr1	200383601	200383689	SCC	-0.6428	0.0131585	C	LOC105602706
chr17	71541597	71541651	SCC	-0.610134	0.0205001	C	SNRPD3
chr11	21788205	21788272	SCC	0.59406	0.0250837	C	TIMM22
chr25	7995063	7995158	SCC	-0.626374	0.0191759	C	LOC121817966
chr5	59314754	59314849	SCC	-0.646805	0.0124205	C	SLC6A7
chr2	243811728	243811961	SCC	-0.535924	0.048228	C	EPHB2
chr19	48875207	48875285	SCC	-0.740046	0.0024765	C	LOC121817246
chr15	73588564	73588741	SCC	-0.740659	0.00352663	C	CD82
chr13	12393887	12393956	SCC	-0.661538	0.012187	C	GATA3
chr3	7017981	7018033	SCC	-0.621978	0.0202287	C	LOC114113868
chr1	193175577	193175637	SCC	0.562569	0.036237	C	XXYLT1
chr1	111117063	111117150	SCC	-0.5467	0.0430748	C	KCNJ9
chr13	44501176	44501273	SCC	0.547253	0.0458518	C	LOC114117507
chr24	28243924	28243998	SCC	0.569231	0.0366345	C	SUMF2
chr24	39342979	39343164	SCC	0.643956	0.0153782	C	TNRC18
chr26	18650666	18650738	SCC	-0.550055	0.0415562	C	TRNAG-UCC_111
chr11	8955017	8955084	SCC	-0.536854	0.0477664	C	MPO
chr9	65781691	65781774	SCC	0.538462	0.0499891	C	LOC114116429
chr18	62713451	62713511	SCC	-0.567657	0.0342247	C	EVL
chr2	243206329	243206514	SCC	-0.640513	0.0135948	C	ZNF436
chr23	58879912	58879995	SCC	0.538462	0.0499891	C	CCBE1
chr4	103038950	103039049	SCC	-0.636696	0.0143472	C	DGKI
chr2	2124363	2124469	SCC	-0.726276	0.00326619	C	LOC121818575
chr3	1633932	1634020	SCC	-0.648352	0.0145264	C	COL5A1
chr6	117957554	117957656	SCC	0.621978	0.0202287	C	LOC101105412
chr2	87723159	87723290	SCC	-0.558856	0.0377594	C	PLIN2
chr19	54695823	54695888	SCC	-0.567657	0.0342247	C	ATP2B2
chr3	206963450	206963529	SCC	0.590187	0.0262945	C	LOC101104982
chr6	103396132	103396244	SCC	0.639156	0.0138588	C	LOC105607321
chr2	998045	998124	SCC	-0.613187	0.022467	C	LOC105606473
chr3	8646948	8647040	SCC	-0.613187	0.022467	C	TRNAC-ACA_57
chr13	62052507	62052624	SCC	0.542857	0.047887	C	BPIFB4
chr23	60394104	60394194	SCC	-0.551648	0.0438823	C	LOC121817714
chr22	51076148	51076198	SCC	0.547253	0.0458518	C	UTF1
chr5	41042797	41042857	SCC	-0.680673	0.00737329	C	PTBP1
chr14	34621885	34622017	SCC	0.538462	0.0499891	C	LOC121816495
chr3	3558695	3558773	SCC	-0.562919	0.0360956	C	KCNT1
chr12	3118554	3118719	SCC	-0.621978	0.0202287	C	CDK18
chr21	47184999	47185053	SCC	0.574258	0.031739	C	RNH1
chr20	24445303	24445355	SCC	0.578022	0.0333702	C	LOC105603744
chr1	275193400	275193451	SCC	0.562569	0.036237	C	TRNAS-GGA_43
chr13	58394380	58394437	SCC	-0.551145	0.0410715	C	RBM38
chr7	16970250	16970323	SCC	-0.551648	0.0438823	C	TLE3
chr24	2113173	2113261	SCC	-0.630769	0.0181656	C	NTHL1
chr21	46162945	46163011	SCC	-0.573626	0.0349735	C	IFITM10
chr24	39411805	39411911	SCC	0.679121	0.00953098	C	SLC29A4
chr14	63965685	63965773	SCC	-0.554456	0.0396244	C	TMC4
chr23	5036753	5036863	SCC	0.556044	0.0419772	C	TRNAF-GAA_40
chr5	64640846	64640927	SCC	-0.595604	0.0275084	C	SGCD
chr3	1126853	1126929	SCC	0.580858	0.0293901	C	LOC114114123
chr7	24079637	24079718	SCC	0.56044	0.040135	C	CHD8
chr1	16301584	16301636	SCC	-0.572058	0.0325522	C	LOC114114913
chr18	64862576	64862634	SCC	-0.806593	0.000809798	C	ANKRD9
chr4	33408392	33408445	SCC	-0.586813	0.0303316	C	LOC101112460
chr16	9942367	9942441	SCC	0.595604	0.0275084	C	LOC101109646
chr9	47713051	47713108	SCC	0.657143	0.0129319	C	LOC114116494
chr3	79050018	79050073	SCC	-0.660066	0.0102013	C	LOC105606932
chr3	92263184	92263240	SCC	-0.569338	0.0335786	C	XDH
chr15	35354388	35354569	SCC	-0.657143	0.0129319	C	PLEKHA7
chr25	24929150	24929250	SCC	-0.625552	0.0167269	C	TRNAK-UUU_36
chr24	2384224	2384301	SCC	-0.640264	0.0136428	C	LOC101115931
chr1	112869229	112869556	MY	-0.573626	0.0349735	C	TRNAL-CAG_3
chr16	71534027	71534376	MY	-0.556044	0.0419772	C	LOC114118765
chr6	114125924	114126241	MY	-0.538462	0.0499891	C	LOC121819852
chr14	13975513	13975636	MY	-0.710671	0.00438756	C	ANKRD11
chr12	43390769	43390932	MY	-0.556044	0.0419772	C	SPSB1
chr12	32168654	32168794	MY	-0.701099	0.00686211	C	LOC121816097
chr4	93993126	93993329	MY	-0.767033	0.00210528	C	TRNAC-ACA_81
chr5	50252146	50252328	MY	0.617582	0.0213254	C	LOC101105495
chr2	249637646	249637734	MY	-0.537457	0.0474691	C	EPHA2
chr6	117546376	117546508	MY	-0.549011	0.0420247	C	LOC101104663
chr18	32294198	32294400	MY	-0.538462	0.0499891	C	STOML1
chr18	66206893	66206943	MY	-0.586813	0.0303316	C	RD3L
chr12	23575910	23575973	MY	0.657143	0.0129319	C	HLX
chr14	6050950	6051065	MY	0.789011	0.00128301	C	MAF
chr19	28539729	28539811	MY	-0.552256	0.0405819	C	LOC121817226
chr14	66287215	66287390	MY	0.564835	0.0383546	C	LOC114117955
chr15	28475254	28475425	MY	0.595604	0.0275084	C	TMPRSS4
chr5	16047633	16047912	MY	-0.582418	0.0318233	C	LOC121819610
chr11	21788205	21788272	MY	-0.541254	0.0456259	C	TIMM22
chr14	13492470	13492616	MY	0.595604	0.0275084	C	CTU2
chr13	74529774	74529875	MY	-0.538462	0.0499891	C	WFDC3
chr19	48507756	48507904	MY	-0.542857	0.047887	C	NISCH
chr12	80133226	80133353	MY	-0.63356	0.0149889	C	NAV1
chr1	252739306	252739415	MY	-0.748797	0.00205892	C	LOC114111234
chr12	4122280	4122333	MY	0.542857	0.047887	C	RASSF5
chr26	34464578	34464763	MY	-0.556044	0.0419772	C	IDO2
chr16	67592102	67592306	MY	-0.621978	0.0202287	C	ICE1
chr16	38878435	38878539	MY	-0.712872	0.00421343	C	SPEF2
chrX	55557549	55557616	MY	-0.552256	0.0405819	C	CLCN5
chr16	5173935	5174064	MY	0.6	0.0261743	C	LOC121816790
chr22	49642564	49642647	MY	0.564835	0.0383546	C	LOC105606167
chr9	35809543	35809707	MY	0.608791	0.0236549	C	XKR4
chr1	84880498	84880555	MY	0.582418	0.0318233	C	TRNAA-AGC
chr19	59568184	59568249	MY	-0.683516	0.00894266	C	KBTBD12
chr2	235847634	235847690	MY	-0.576308	0.0309951	C	HCRTR1
chr11	60426964	60427044	MY	-0.535589	0.0483952	C	LOC105610551
chr14	3837638	3837724	MY	0.736264	0.00381885	C	LOC121816458
chr1	266045403	266045473	MY	-0.571876	0.0326199	C	SLC19A1
chr20	24445303	24445355	MY	-0.564835	0.0383546	C	LOC105603744
chr3	93472838	93472909	MY	-0.679121	0.00953098	C	DYSF
chr18	6969287	6969355	MY	-0.578022	0.0333702	C	LOC105603035
chr17	16238896	16238970	MY	-0.564835	0.0383546	C	IL15
chr19	6738533	6738584	MY	-0.851486	0.000111614	C	CMTM8
chr2	151688900	151688979	MY	-0.549297	0.0418961	C	UPP2
chr1	234796590	234796784	MY	0.591676	0.0258239	C	LOC114110989
chr16	64420615	64420720	MY	-0.638064	0.0140739	C	LOC114118808
chr14	57536794	57536844	MY	0.542857	0.047887	C	C14H19orf84
chr2	248802611	248802674	MY	-0.645272	0.0126992	C	ARHGEF10L
chr20	7879069	7879145	MY	-0.578022	0.0333702	C	LOC121817365
chr24	1444537	1444654	MY	-0.551648	0.0438823	C	CACNA1H
chrX	32957377	32957460	MY	-0.556044	0.0419772	C	TRNAS-GGA_239
chr5	48628000	48628177	MY	-0.674725	0.0101486	C	PSD2
chr9	79665129	79665188	MY	-0.744495	0.00225657	C	LOC101107532
chr18	20525480	20525552	MY	-0.582418	0.0318233	C	LOC101104860
chr17	57987904	57987979	MY	-0.648352	0.0145264	C	TESC
chr15	8857850	8857908	MY	-0.578022	0.0333702	C	LOC121816663
chr14	25232788	25232855	MY	0.551648	0.0438823	C	TRNAG-CCC_130
chr20	25277226	25277279	MY	-0.652747	0.0137114	C	DQA
chr3	225066502	225066566	MY	0.594633	0.024908	C	LOC121819250
chr8	48726291	48726385	MY	-0.616062	0.0189803	C	RNGTT
chr8	22106643	22106698	MY	-0.675468	0.00802171	C	FRK
chr11	61185574	61185703	MY	0.621978	0.0202287	C	RGS9
chr19	24737154	24737237	MY	0.56044	0.040135	C	LOC114115470
chr24	27099440	27099978	FP	-0.538462	0.0499891	NPR	ZNF48
chr11	61970930	61971146	FP	0.538462	0.0499891	NPR	PRKCA
chr12	46260038	46260363	FP	-0.609461	0.0206781	NPR	TNFRSF25
chr2	249637801	249638050	FP	-0.620315	0.0179437	NPR	EPHA2
chr4	121076547	121076925	FP	0.79116	0.00075103	NPR	ESYT2
chr11	53238772	53239094	FP	0.56044	0.040135	NPR	LOC105606280
chr12	72545093	72545329	FP	-0.542857	0.047887	NPR	SERTAD4
chr21	47417071	47417281	FP	0.547253	0.0458518	NPR	NLRP6
chr9	15123512	15123639	FP	0.578022	0.0333702	NPR	LOC121820378
chr13	78698578	78698669	FP	0.56044	0.040135	NPR	PARD6B
chr14	40460902	40461150	FP	0.705495	0.00640539	NPR	ZNF536
chr2	246938890	246939035	FP	0.627668	0.0162535	NPR	LOC114113257
chr21	33460983	33461069	FP	0.626374	0.0191759	NPR	NFRKB
chr3	1816432	1816658	FP	-0.775824	0.00174179	NPR	LOC105612347
chr21	45168358	45168504	FP	-0.595604	0.0275084	NPR	CDKN1C
chr2	244154362	244154486	FP	0.556092	0.0389232	NPR	ZBTB40
chr21	44415614	44415779	FP	0.547253	0.0458518	NPR	SHANK2
chr8	91275922	91276016	FP	0.546723	0.0430643	NPR	ERMARD
chr2	528200	528262	FP	-0.749451	0.00299242	NPR	TMEM18
chr6	117519717	117519804	FP	-0.683516	0.00894266	NPR	TMEM129
chr10	34489043	34489099	FP	0.770077	0.00127298	NPR	SPATA13
chr2	247865541	247865632	FP	0.571185	0.0328789	NPR	KLHDC7A
chr13	44501176	44501273	FP	-0.652747	0.0137114	NPR	LOC114117507
chr11	4766054	4766112	FP	0.591209	0.0288937	NPR	LOC101120345
chr25	34323916	34323982	FP	-0.586813	0.0303316	NPR	ANXA11
chr2	33624887	33624966	FP	-0.578022	0.0333702	NPR	ISCA1
chr2	243206329	243206514	FP	0.574174	0.0317698	NPR	ZNF436
chr10	69681147	69681509	FP	0.554456	0.0396244	NPR	TGDS
chr1	89165430	89165535	FP	0.533967	0.0492101	NPR	INKA2
chr1	34930245	34930336	FP	0.745055	0.0032514	NPR	LOC101121820
chr20	49483598	49483689	FP	-0.556044	0.0419772	NPR	SLC22A23
chr6	112988870	112988921	FP	0.562569	0.036237	NPR	LDB2
chr2	118854720	118854796	FP	0.65122	0.0116442	NPR	MFSD6
chr25	6692511	6692615	FP	0.573626	0.0349735	NPR	TARBP1
chr1	72361136	72361213	FP	0.70989	0.0059722	NPR	RWDD3
chr14	3837638	3837724	FP	-0.578022	0.0333702	NPR	LOC121816458
chr2	55526272	55526334	FP	0.585259	0.0278977	NPR	TRNAE-CUC_13
chr10	85791273	85791355	FP	0.559643	0.0374327	NPR	MCF2L
chr2	138387601	138387698	FP	0.605728	0.0216876	NPR	METTL8
chr19	50397599	50397659	FP	-0.692308	0.00784977	NPR	MST1R
chr1	106434195	106434268	FP	-0.626641	0.016482	NPR	LOC101105119
chr9	21489061	21489139	FP	-0.538462	0.0499891	NPR	TG
chr2	248865975	248866041	FP	0.609449	0.0206812	NPR	LOC121818797
chr22	43524324	43524395	FP	0.573626	0.0349735	NPR	OAT
chr7	99705777	99705836	FP	-0.556044	0.0419772	NPR	TDP1
chr8	9263775	9263829	FP	0.585259	0.0278977	NPR	IBTK
chr4	6376474	6376531	FP	-0.679121	0.00953098	NPR	IKZF1
chr24	28384054	28384120	FP	0.578022	0.0333702	NPR	GUSB
chr18	63340775	63340878	FP	-0.806593	0.000809798	NPR	GTL2
chr25	34086596	34086829	FP	0.714286	0.00556165	NPR	ZMIZ1
chr3	141539704	141539767	FP	0.654726	0.0110548	NPR	DBX2
chr10	74608813	74608969	FP	0.56044	0.040135	NPR	FARP1
chr2	1577656	1577706	FP	0.661538	0.012187	NPR	LOC121818569
chr14	47639422	47639619	FP	-0.687912	0.00838258	NPR	RYR1
chr21	26218784	26218845	FP	0.739274	0.00251628	NPR	LOC114110015
chr19	54389943	54390036	FP	-0.595604	0.0275084	NPR	TRNAK-UUU_25
chr20	7881922	7882011	FP	0.538462	0.0499891	NPR	LOC121817365
chr24	27099440	27099978	PP	-0.674725	0.0101486	NPR	ZNF48
chr2	249637801	249638050	PP	-0.682126	0.00719983	NPR	EPHA2
chr9	516110	516373	PP	-0.643956	0.0153782	NPR	TRNAC-GCA_134
chr15	82151162	82151317	PP	0.578022	0.0333702	NPR	LOC114118341
chr12	72545093	72545329	PP	-0.604396	0.0248902	NPR	SERTAD4
chr24	1326390	1326639	PP	0.701099	0.00686211	NPR	SOX8
chr11	61403132	61403340	PP	0.723077	0.00480502	NPR	LOC121820678
chr13	78698578	78698669	PP	0.542857	0.047887	NPR	PARD6B
chr14	40460902	40461150	PP	0.542857	0.047887	NPR	ZNF536
chr11	31468891	31469076	PP	0.648352	0.0145264	NPR	HS3ST3A1
chr9	94642188	94642298	PP	0.583434	0.0285095	NPR	MRPL13
chr25	32865380	32865554	PP	-0.652747	0.0137114	NPR	POLR3A
chr2	246938890	246939035	PP	0.75155	0.00193982	NPR	LOC114113257
chr7	99733816	99733908	PP	0.534654	0.0488637	NPR	TRNAW-CCA_111
chr3	1816432	1816658	PP	-0.626374	0.0191759	NPR	LOC105612347
chr14	5603453	5603558	PP	0.749451	0.00299242	NPR	TRNAR-GCG_7
chr13	59435018	59435083	PP	-0.6	0.0261743	NPR	SDCBP2
chr2	244154362	244154486	PP	0.622162	0.0175071	NPR	ZBTB40
chr21	44415614	44415779	PP	0.569231	0.0366345	NPR	SHANK2
chr6	115808365	115808632	PP	0.731868	0.0041288	NPR	HMX1
chr2	528200	528262	PP	-0.740659	0.00352663	NPR	TMEM18
chr10	34489043	34489099	PP	0.539054	0.0466872	NPR	SPATA13
chr13	74529774	74529875	PP	0.602861	0.022488	NPR	WFDC3
chr3	211641094	211641203	PP	0.546023	0.0433865	NPR	LOC105608579
chr13	44501176	44501273	PP	-0.793407	0.0011509	NPR	LOC114117507
chr11	4766054	4766112	PP	0.679121	0.00953098	NPR	LOC101120345
chr19	52321619	52321739	PP	0.657143	0.0129319	NPR	KLHL18
chr24	41624101	41624221	PP	0.551648	0.0438823	NPR	ELFN1
chr3	9625354	9625439	PP	-0.608791	0.0236549	NPR	LOC105610844
chr18	62713451	62713511	PP	0.544054	0.044301	NPR	EVL
chr24	27990099	27990189	PP	0.556044	0.0419772	NPR	LOC101106131
chr3	175287425	175287646	PP	0.589659	0.0264627	NPR	TCP11L2
chr13	69634571	69634660	PP	0.679121	0.00953098	NPR	TRNAW-CCA_159
chr6	85898281	85898374	PP	-0.564835	0.0383546	NPR	LOC101119640
chr18	64929188	64929250	PP	-0.569231	0.0366345	NPR	RCOR1
chr22	44193718	44193809	PP	-0.609461	0.0206781	NPR	CTBP2
chr8	90283861	90283940	PP	-0.728273	0.0031408	NPR	SMOC2
chr14	64181081	64181197	PP	0.665934	0.0114755	NPR	ZNF787
chr1	34930245	34930336	PP	0.674725	0.0101486	NPR	LOC101121820
chr7	70497630	70497683	PP	0.561335	0.036738	NPR	LOC101103401
chr12	46431260	46431360	PP	0.727473	0.00445727	NPR	GPR153
chr3	222307897	222307961	PP	-0.57684	0.0308039	NPR	MIRLET7B
chr3	219971983	219972113	PP	0.607261	0.0212687	NPR	SCUBE1
chr3	8646948	8647040	PP	0.558856	0.0377594	NPR	TRNAC-ACA_57
chr20	6735481	6735543	PP	0.701099	0.00686211	NPR	LOC114109714
chr20	16546702	16546774	PP	0.551648	0.0438823	NPR	RPL7L1
chr7	74667907	74667980	PP	0.546861	0.0430013	NPR	AKAP5
chr2	55526272	55526334	PP	0.59626	0.0244147	NPR	TRNAE-CUC_13
chr13	16400778	16400852	PP	0.723077	0.00480502	NPR	LOC114117553
chr11	8411984	8412038	PP	-0.556044	0.0419772	NPR	CUEDC1
chr2	138387601	138387698	PP	0.559473	0.0375034	NPR	METTL8
chr17	64816658	64816782	PP	-0.749451	0.00299242	NPR	WSCD2
chr22	48241200	48241274	PP	0.556044	0.0419772	NPR	LOC121817622
chr2	248865975	248866041	PP	0.609449	0.0206812	NPR	LOC121818797
chr14	62998567	62998635	PP	-0.547316	0.0427933	NPR	PPP6R1
chr2	246229851	246229911	PP	0.548144	0.0424166	NPR	PLA2G2F
chr8	9263775	9263829	PP	0.677668	0.00774246	NPR	IBTK
chrX	126314385	126314447	PP	0.555196	0.0393059	NPR	LOC114111690
chr1	27394675	27394752	PP	-0.710671	0.00438756	NPR	LOC101117285
chr24	716840	716900	PP	0.607044	0.0213276	NPR	TRNAY-GUA_56
chr18	63340775	63340878	PP	-0.608791	0.0236549	NPR	GTL2
chr3	97347432	97347484	PP	0.650421	0.0117819	NPR	GPR45
chr25	34086596	34086829	PP	0.687912	0.00838258	NPR	ZMIZ1
chr2	2230782	2230864	PP	-0.591209	0.0288937	NPR	GSN
chr18	58083719	58083776	PP	-0.646805	0.0124205	NPR	SYNE3
chr6	115436923	115437013	PP	0.555817	0.0390405	NPR	TRMT44
chr3	79050018	79050073	PP	0.671153	0.00859202	NPR	LOC105606932
chr19	13887469	13887576	PP	0.661538	0.012187	NPR	CTNNB1
chr4	91287038	91287211	PP	0.578658	0.0301581	NPR	POT1
chr26	41357976	41358322	DE	0.538462	0.0499891	NPR	NR1D2
chr11	61970930	61971146	DE	0.564835	0.0383546	NPR	PRKCA
chr12	46260038	46260363	DE	-0.545655	0.0435563	NPR	TNFRSF25
chr2	249637801	249638050	DE	-0.593825	0.0251559	NPR	EPHA2
chr15	82151162	82151317	DE	0.542857	0.047887	NPR	LOC114118341
chr4	121076547	121076925	DE	0.824495	0.00028578	NPR	ESYT2
chr11	53238772	53239094	DE	0.67033	0.0107964	NPR	LOC105606280
chr12	72545093	72545329	DE	-0.661538	0.012187	NPR	SERTAD4
chr24	1326390	1326639	DE	0.665934	0.0114755	NPR	SOX8
chr23	60755375	60755664	DE	-0.586813	0.0303316	NPR	RNF152
chr13	72084457	72084650	DE	-0.56044	0.040135	NPR	L3MBTL1
chrX	2852267	2852458	DE	-0.6	0.0261743	NPR	STS
chr13	78698578	78698669	DE	0.613187	0.022467	NPR	PARD6B
chr1	635507	635568	DE	0.626374	0.0191759	NPR	LOC101102694
chr14	40460902	40461150	DE	0.56044	0.040135	NPR	ZNF536
chr24	35337594	35337694	DE	0.538462	0.0499891	NPR	LOC121817909
chr2	246938890	246939035	DE	0.70475	0.0048843	NPR	LOC114113257
chr21	33460983	33461069	DE	0.617582	0.0213254	NPR	NFRKB
chr3	1816432	1816658	DE	-0.674725	0.0101486	NPR	LOC105612347
chr2	244154362	244154486	DE	0.627668	0.0162535	NPR	ZBTB40
chr21	44415614	44415779	DE	0.63956	0.0162679	NPR	SHANK2
chr2	528200	528262	DE	-0.723077	0.00480502	NPR	TMEM18
chr5	59314754	59314849	DE	0.579014	0.0300328	NPR	SLC6A7
chr6	117519717	117519804	DE	-0.727473	0.00445727	NPR	TMEM129
chr10	34489043	34489099	DE	0.741475	0.0024041	NPR	SPATA13
chr13	44501176	44501273	DE	-0.749451	0.00299242	NPR	LOC114117507
chr11	4766054	4766112	DE	0.648352	0.0145264	NPR	LOC101120345
chr3	9625354	9625439	DE	-0.648352	0.0145264	NPR	LOC105610844
chr25	34323916	34323982	DE	-0.683516	0.00894266	NPR	ANXA11
chr21	40002186	40002316	DE	0.573626	0.0349735	NPR	TIGD3
chr2	33624887	33624966	DE	-0.578022	0.0333702	NPR	ISCA1
chr24	27990099	27990189	DE	0.542857	0.047887	NPR	LOC101106131
chr2	243206329	243206514	DE	0.571886	0.0326161	NPR	ZNF436
chr13	69634571	69634660	DE	0.56044	0.040135	NPR	TRNAW-CCA_159
chr8	90283861	90283940	DE	-0.532454	0.0499792	NPR	SMOC2
chr1	34930245	34930336	DE	0.727473	0.00445727	NPR	LOC101121820
chr6	112988870	112988921	DE	0.562569	0.036237	NPR	LDB2
chr2	118854720	118854796	DE	0.690956	0.00621239	NPR	MFSD6
chr25	6692511	6692615	DE	0.56044	0.040135	NPR	TARBP1
chr20	6735481	6735543	DE	0.635165	0.0171966	NPR	LOC114109714
chr1	72361136	72361213	DE	0.657143	0.0129319	NPR	RWDD3
chr14	3837638	3837724	DE	-0.551648	0.0438823	NPR	LOC121816458
chr2	55526272	55526334	DE	0.668867	0.00890646	NPR	TRNAE-CUC_13
chr2	138387601	138387698	DE	0.770927	0.0012475	NPR	METTL8
chr22	48973696	48973749	DE	-0.56044	0.040135	NPR	GLRX3
chr19	50397599	50397659	DE	-0.679121	0.00953098	NPR	MST1R
chr1	106434195	106434268	DE	-0.603172	0.0224001	NPR	LOC101105119
chr2	248865975	248866041	DE	0.609449	0.0206812	NPR	LOC121818797
chr22	43524324	43524395	DE	0.604396	0.0248902	NPR	OAT
chr11	13545279	13545412	DE	0.542857	0.047887	NPR	SYNRG
chr8	9263775	9263829	DE	0.708471	0.00456728	NPR	IBTK
chr4	6376474	6376531	DE	-0.613187	0.022467	NPR	IKZF1
chr8	91638546	91638610	DE	0.532719	0.0498437	NPR	FAM120B
chr9	79665129	79665188	DE	-0.576458	0.0309411	NPR	LOC101107532
chr24	716840	716900	DE	0.61729	0.0186766	NPR	TRNAY-GUA_56
chr18	63340775	63340878	DE	-0.850549	0.000136252	NPR	GTL2
chr25	10271475	10271535	DE	0.547253	0.0458518	NPR	ZP4
chr25	34086596	34086829	DE	0.701099	0.00686211	NPR	ZMIZ1
chr3	141539704	141539767	DE	0.562237	0.0363712	NPR	DBX2
chr14	62283367	62283417	DE	-0.569231	0.0366345	NPR	PRKCG
chr2	1577656	1577706	DE	0.586813	0.0303316	NPR	LOC121818569
chr14	47639422	47639619	DE	-0.586813	0.0303316	NPR	RYR1
chr21	26218784	26218845	DE	0.789879	0.000776763	NPR	LOC114110015
chr21	12632560	12632691	DE	-0.56044	0.040135	NPR	LOC101102392
chr19	13887469	13887576	DE	0.648352	0.0145264	NPR	CTNNB1
chr20	7881922	7882011	DE	0.591209	0.0288937	NPR	LOC121817365
chr6	117159179	117159569	SCC	-0.676213	0.00792628	NPR	POLN
chr2	249637801	249638050	SCC	0.554089	0.0397827	NPR	EPHA2
chr14	33806936	33807206	SCC	0.56044	0.040135	NPR	BEAN1
chr24	732225	732510	SCC	-0.784615	0.00142517	NPR	NPRL3
chr20	14537902	14538080	SCC	0.586813	0.0303316	NPR	TRNAM-CAU_16
chr12	43390769	43390932	SCC	-0.591209	0.0288937	NPR	SPSB1
chr15	65320225	65320574	SCC	-0.564835	0.0383546	NPR	LDLRAD3
chrX	2852267	2852458	SCC	0.898901	0	NPR	STS
chr14	23839864	23840096	SCC	-0.542857	0.047887	NPR	GNAO1
chr19	6463518	6463649	SCC	-0.547253	0.0458518	NPR	TRNAK-CUU_20
chr23	62272335	62272531	SCC	-0.556656	0.0386836	NPR	LOC121817735
chr14	3567857	3567960	SCC	0.692308	0.00784977	NPR	LOC114117781
chr14	661523	661768	SCC	0.683516	0.00894266	NPR	LOC121816453
chr1	193274042	193274253	SCC	-0.556563	0.0387231	NPR	LOC121816669
chr4	97917124	97917301	SCC	-0.538462	0.0499891	NPR	PLXNA4
chr18	66206893	66206943	SCC	-0.551648	0.0438823	NPR	RD3L
chr13	59435018	59435083	SCC	0.613187	0.022467	NPR	SDCBP2
chr21	45168358	45168504	SCC	0.613187	0.022467	NPR	CDKN1C
chr20	49365086	49365192	SCC	0.56044	0.040135	NPR	LOC105603906
chr14	11081210	11081317	SCC	0.727473	0.00445727	NPR	LOC121816361
chrX	36774629	36774713	SCC	0.562919	0.0360956	NPR	LOC121818369
chr26	28360772	28360874	SCC	0.6	0.0261743	NPR	RNF122
chr19	59630979	59631090	SCC	0.578022	0.0333702	NPR	MGLL
chr6	117519717	117519804	SCC	0.564835	0.0383546	NPR	TMEM129
chr14	63865813	63865886	SCC	0.652747	0.0137114	NPR	LOC121816573
chr5	10754031	10754099	SCC	0.573626	0.0349735	NPR	STX10
chr7	15663380	15663433	SCC	-0.717272	0.00388143	NPR	ANP32A
chr23	50206058	50206147	SCC	0.618944	0.018273	NPR	MBD1
chr1	116189814	116189869	SCC	0.552495	0.040477	NPR	LOC114113251
chr10	69681147	69681509	SCC	-0.578658	0.0301581	NPR	TGDS
chr1	34930245	34930336	SCC	-0.56044	0.040135	NPR	LOC101121820
chr2	240800207	240800356	SCC	-0.606982	0.0213445	NPR	EXTL1
chr20	49483598	49483689	SCC	0.6	0.0261743	NPR	SLC22A23
chr26	37235731	37235861	SCC	-0.604396	0.0248902	NPR	LOC121818075
chr8	72918784	72918860	SCC	0.604396	0.0248902	NPR	SASH1
chr11	62500965	62501031	SCC	0.683516	0.00894266	NPR	LOC105610540
chr3	215535337	215535431	SCC	0.664462	0.00953767	NPR	MICALL1
chr21	42446634	42446703	SCC	-0.70989	0.0059722	NPR	GAL
chr5	79487535	79487779	SCC	0.542857	0.047887	NPR	ATG10
chr12	3118554	3118719	SCC	0.723077	0.00480502	NPR	CDK18
chr3	190372975	190373031	SCC	0.558845	0.0377641	NPR	KRAS
chr18	6969287	6969355	SCC	-0.657143	0.0129319	NPR	LOC105603035
chr23	59836416	59836477	SCC	0.578022	0.0333702	NPR	TRNAS-GGA_222
chr13	78631038	78631137	SCC	-0.532454	0.0499792	NPR	RIPOR3
chr7	16970250	16970323	SCC	-0.56044	0.040135	NPR	TLE3
chr5	59910502	59910562	SCC	-0.558856	0.0377594	NPR	SMIM3
chr10	30611368	30611452	SCC	0.569231	0.0366345	NPR	HMGB1
chr7	99563059	99563154	SCC	-0.59626	0.0244147	NPR	EFCAB11
chr26	37401939	37402056	SCC	0.789011	0.00128301	NPR	CSGALNACT1
chr14	17670197	17670272	SCC	-0.762637	0.00230609	NPR	ZNF423
chr3	62153845	62153917	SCC	0.569231	0.0366345	NPR	LOC114113599
chr8	89859212	89859263	SCC	-0.549666	0.0417306	NPR	LOC114116219
chr24	28384054	28384120	SCC	-0.595604	0.0275084	NPR	GUSB
chr17	51023427	51023561	SCC	0.604396	0.0248902	NPR	LOC114108812
chr9	94754077	94754167	SCC	-0.554089	0.0397827	NPR	LOC101116918
chr6	91405573	91405638	SCC	-0.552256	0.0405819	NPR	LOC114115476
chr11	49248166	49248223	SCC	-0.547253	0.0458518	NPR	LOC105612385
chr14	48460374	48460444	SCC	-0.591209	0.0288937	NPR	ZFP36
chr21	29008655	29008745	SCC	-0.595604	0.0275084	NPR	TRNAR-CCU_30
chr26	24566101	24566186	SCC	0.613187	0.022467	NPR	TNKS
chr2	1577656	1577706	SCC	-0.538462	0.0499891	NPR	LOC121818569
chr19	60107694	60107796	SCC	-0.63956	0.0162679	NPR	PLXNA1
chr3	52688631	52688707	SCC	0.551648	0.0438823	NPR	LOC114114281
chr22	50690425	50690475	SCC	0.59824	0.0238243	NPR	LOC121817624
chr20	25277226	25277279	SCC	-0.6	0.0261743	NPR	DQA
chr22	23915335	23915446	SCC	0.538462	0.0499891	NPR	SH3PXD2A
chr3	92263184	92263240	SCC	0.66893	0.00889768	NPR	XDH
chr14	47639422	47639619	SCC	0.556044	0.0419772	NPR	RYR1
chr21	26218784	26218845	SCC	-0.605061	0.0218719	NPR	LOC114110015
chr19	54389943	54390036	SCC	0.595604	0.0275084	NPR	TRNAK-UUU_25
chr8	74623072	74623442	MY	-0.608791	0.0236549	NPR	LOC114116137
chr19	59129199	59129360	MY	-0.554456	0.0396244	NPR	RAB7A
chr4	120495005	120495199	MY	-0.605061	0.0218719	NPR	LOC121819482
chr15	65320225	65320574	MY	0.665934	0.0114755	NPR	LDLRAD3
chr4	93993126	93993329	MY	-0.758242	0.00252045	NPR	TRNAC-ACA_81
chr12	49303448	49303538	MY	-0.640264	0.0136428	NPR	PRDM16
chr16	69451093	69451199	MY	-0.617582	0.0213254	NPR	LOC105602651
chr17	72092588	72092698	MY	-0.569857	0.0333807	NPR	YPEL1
chr23	62161289	62161350	MY	-0.6	0.0261743	NPR	LOC101103612
chr13	59310565	59310640	MY	-0.626374	0.0191759	NPR	MC3R
chr5	36532144	36532264	MY	-0.657143	0.0129319	NPR	LMAN2
chr14	661523	661768	MY	-0.591209	0.0288937	NPR	LOC121816453
chr26	35914559	35914691	MY	0.701099	0.00686211	NPR	LOC121818069
chr20	49365086	49365192	MY	-0.608791	0.0236549	NPR	LOC105603906
chr22	18500623	18500768	MY	0.652747	0.0137114	NPR	ZDHHC16
chr2	1577526	1577604	MY	-0.56044	0.040135	NPR	LOC121818569
chr17	3380032	3380088	MY	-0.563257	0.03596	NPR	DCHS2
chr11	55124227	55124372	MY	-0.547253	0.0458518	NPR	UNC13D
chr2	52952053	52952195	MY	0.605061	0.0218719	NPR	RUSC2
chr2	224632207	224632309	MY	-0.541254	0.0456259	NPR	SGPP2
chr5	10853040	10853156	MY	0.63956	0.0162679	NPR	NFIX
chr14	9795212	9795287	MY	0.718681	0.00517287	NPR	MLYCD
chr16	2351530	2351653	MY	0.582418	0.0318233	NPR	LCP2
chr9	14377448	14377508	MY	-0.67033	0.0107964	NPR	LY6E
chr1	116189814	116189869	MY	-0.559125	0.0376478	NPR	LOC114113251
chr9	13870554	13870662	MY	-0.652747	0.0137114	NPR	EPPK1
chr3	116764696	116764762	MY	0.565697	0.0349896	NPR	MYF6
chr15	8199196	8199445	MY	0.621978	0.0202287	NPR	LOC114110421
chr2	2081018	2081085	MY	0.554456	0.0396244	NPR	LOC121818575
chr2	209612171	209612231	MY	-0.545199	0.0437672	NPR	LOC105610401
chr1	2442153	2442243	MY	-0.841758	0.000225486	NPR	LOC121818750
chr6	2338550	2338600	MY	-0.602861	0.022488	NPR	TMA16
chr2	998045	998124	MY	-0.604396	0.0248902	NPR	LOC105606473
chr6	60338892	60338954	MY	-0.846154	0.000178547	NPR	NSUN7
chr13	66898077	66898316	MY	0.701099	0.00686211	NPR	TTI1
chr24	948761	948839	MY	-0.665934	0.0114755	NPR	RAB11FIP3
chr19	6738533	6738584	MY	0.810989	0.000712893	NPR	CMTM8
chr13	58394380	58394437	MY	-0.62473	0.0169137	NPR	RBM38
chr9	21489061	21489139	MY	0.621978	0.0202287	NPR	TG
chr14	63119817	63119894	MY	0.63956	0.0162679	NPR	RDH13
chr20	49487886	49487951	MY	-0.547253	0.0458518	NPR	SLC22A23
chr19	42907370	42907424	MY	0.542857	0.047887	NPR	FAM107A
chr14	52612726	52612813	MY	0.566384	0.0347201	NPR	TRAPPC6A
chr12	49489643	49489700	MY	-0.634363	0.0148226	NPR	TTC34
chr24	28384054	28384120	MY	0.621978	0.0202287	NPR	GUSB
chr4	120793348	120793410	MY	-0.662365	0.00984987	NPR	PTPRN2
chr11	6959199	6959256	MY	0.564835	0.0383546	NPR	ANKFN1
chr21	20160974	20161041	MY	-0.547253	0.0458518	NPR	LOC105604020
chr23	60434368	60434489	MY	-0.56044	0.040135	NPR	LOC121817714
chr18	36110974	36111108	MY	0.532454	0.0499792	NPR	TRNAW-CCA_193
chr11	60735333	60735387	MY	0.539054	0.0466872	NPR	LOC105610550
chr20	25277226	25277279	MY	0.621978	0.0202287	NPR	DQA
chr4	11053183	11053261	MY	-0.604396	0.0248902	NPR	LOC121819371
chr23	54882765	54882858	MY	-0.556656	0.0386836	NPR	TCF4
chr24	2384224	2384301	MY	0.602861	0.022488	NPR	LOC101115931
