# Supplementary material for: Epigenetic regulation of functional candidate genes for milk production traits in dairy sheep subjected to protein restriction in the prepubertal stage
Source: BMC Genomics. 2023 Sep 1;24:511. doi: 10.1186/s12864-023-09611-y (PMC10472666; doi:10.1186/s12864-023-09611-y)
Supplement: Supplementary file 1 — Additional file 1. [file 12864_2023_9611_MOESM1_ESM.zip › Suppl_Material/SupplementaryTable8.xlsx]

## Sheet: Enriched_terms_correlated_DMRs_
Supplementary Table 8: Enrichment results for Gene Ontology (GO) and metabolic pathways obtained for the genes harboring the differentially methylated regions (DMRs) significantly correlated with fat (FP), protein (PP), dry extract (DE) percentages and somatic cell counts (SCC) values.
Category	Term	Genes	Group	FDR
GO:MF	Kinase binding	TOM1L2,ITGB2,MAP2K3,DGKD,CTBP2,TRIML1,PARD6B,INKA2,IBTK	FP	0.0609843
GO:MF	Structural constituent of synapse	CTBP2,SHANK2	FP	0.0609843
GO:MF	Protein kinase inhibitor activity	CDKN1C,INKA2,IBTK	FP	0.0609843
GO:MF	Phospholipid binding	APOH,TOM1L2,DGKD,ANXA11,SCARB2,SESTD1,PLA2G2F,ESYT2,NLRP6,MCF2L	FP	0.0609843
GO:MF	2 iron, 2 sulfur cluster binding	XDH,ISCA1	FP	0.0626678
GO:MF	TRNA methyltransferase activity	TARBP1,METTL8	FP	0.0881622
GO:BP	Negative regulation of lymphangiogenesis	FOXC1,EPHA2	PP	0.0115017
GO:BP	Chordate embryonic development	FOXC1,HS3ST6,CHD8,SLC2A10,GSC,EPHA2,SOX8,RPL7L1,ZMIZ1,CTNNB1	PP	0.0115017
GO:BP	Positive regulation of proteoglycan biosynthetic process	SLC2A10,CTNNB1	PP	0.0125454
GO:BP	Positive regulation of core promoter binding	FOXC1,CTNNB1	PP	0.0148928
GO:BP	Negative regulation of transcription by RNA polymerase II	NKX6-3,FOXC1,GFI1,CTBP2,CHD8,ID1,GSC,SOX8,ZNF536,HMX1,CTNNB1	PP	0.0168146
GO:BP	Mesonephric epithelium development	FOXC1,SOX8,HS3ST3A1,CTNNB1	PP	0.0186013
GO:BP	Renal vesicle formation	SOX8,CTNNB1	PP	0.0186013
GO:BP	Positive regulation of fibroblast growth factor receptor signaling pathway	SMOC2,CTNNB1	PP	0.0186013
GO:BP	TRNA methylation	TARBP1,METTL8,TRMT44	PP	0.0193286
GO:BP	Ameboidal-type cell migration	CLASP1,ID1,EGR3,EPHA2,EVL,SMOC2	PP	0.0194119
GO:BP	Epithelium migration	CLASP1,ID1,EGR3,EPHA2,EVL,SMOC2	PP	0.0194119
GO:BP	Negative regulation of epithelial cell differentiation	NKX6-3,ID1,CTNNB1	PP	0.0226992
GO:MF	[heparan sulfate]-glucosamine 3-sulfotransferase 1 activity	HS3ST6,HS3ST3A1	PP	0.0260652
GO:MF	TRNA methyltransferase activity	TARBP1,METTL8,TRMT44	PP	0.0260652
GO:BP	Glial cell fate commitment	SOX8,CTNNB1	PP	0.0272805
GO:BP	Regulation of podosome assembly	ASAP1,GSN	PP	0.0301014
GO:BP	Mesenchymal cell differentiation	FOXC1,CLASP1,GSC,SOX8,CTNNB1	PP	0.0301849
GO:BP	Cellular response to vascular endothelial growth factor stimulus	FOXC1,EGR3,SMOC2	PP	0.0303987
GO:BP	Positive regulation of organelle organization	ASAP1,CLASP1,ID1,EVL,GSN,CTNNB1,POT1	PP	0.0307999
GO:BP	Cardiac muscle cell contraction	NEDD4L,SGCD,GSN	PP	0.0347709
GO:BP	Branching morphogenesis of an epithelial tube	EPHA2,SOX8,HS3ST3A1,CTNNB1	PP	0.0347709
GO:CC	Transcription repressor complex	GFI1,CTBP2,RCOR1,CTNNB1	PP	0.0360263
GO:BP	Lens morphogenesis in camera-type eye	NEDD4L,FOXC1,CLASP1,ID1,EPHA2,SOX8,SMOC2,SYNE3,CTNNB1	PP	0.0418943
GO:CC	Cell cortex region	CTBP2,CLASP1,CTNNB1	PP	0.0444679
GO:BP	Maintenance of synapse structure	CTBP2,SHANK2	PP	0.0449579
GO:BP	Response to muscle stretch	GSN,CTNNB1	PP	0.0470429
GO:BP	Regulation of protein sumoylation	ZMIZ1,CTNNB1	PP	0.0470429
GO:BP	Telencephalon glial cell migration	ZMIZ1,CTNNB1	PP	0.0477374
GO:BP	Extracellular matrix organization	FOXC1,CLASP1,COL27A1,SLC2A10,SMOC2	PP	0.0478694
KEGG	Rap1 signaling pathway	MAP2K3,EVL,PRKCA,EPHA2,PARD6B,PRKCG,CTNNB1	DE	0.00231177
REAC	WNT5A-dependent internalization of FZD4	AP2A2,PRKCA,PRKCG	DE	0.00910844
REAC	Disinhibition of SNARE formation	PRKCA,PRKCG	DE	0.0250357
GO:BP	Regulation of protein sumoylation	RWDD3,ZMIZ1,CTNNB1	DE	0.0479554
GO:BP	Ameboidal-type cell migration	APOH,MAP2K3,EVL,SYDE1,PRKCA,EPHA2,SOX8,SMOC2	DE	0.0479554
GO:BP	Regulation of endothelial cell migration	APOH,PDPK1,GATA3,CCBE1,EPHA2,SASH1,HMGB1	SCC	0.00158985
GO:BP	Epithelium migration	APOH,PDPK1,GATA3,EVL,CCBE1,EPHA2,SASH1,HMGB1	SCC	0.00306057
GO:BP	Blood vessel development	APOH,PDPK1,EPHB2,CCBE1,COL5A1,RNH1,SGCD,XDH,EPHA2,NPRL3,SASH1	SCC	0.0047071
GO:BP	Tube morphogenesis	APOH,PDPK1,EPHB2,GATA3,CCBE1,RNH1,SGCD,XDH,EPHA2,NPRL3,SASH1,KRAS	SCC	0.00525838
GO:BP	Epithelial cell proliferation	APOH,PDPK1,GATA3,XDH,EPHA2,CDKN1C,HMGB1,ZFP36	SCC	0.0142325
GO:BP	Regulation of lymphangiogenesis	CCBE1,EPHA2	SCC	0.014281
GO:BP	Regulation of cellular response to growth factor stimulus	PDPK1,GATA3,CCBE1,XDH,CDKN1C,ZNF423	SCC	0.0360559
KEGG	Axon guidance	PDPK1,EPHB2,EPHA2,PLXNA4,KRAS,PLXNA1	SCC	0.048568
GO:BP	Semaphorin-plexin signaling pathway involved in axon guidance	PLXNA4,PLXNA1	SCC	0.0494408
GO:BP	Positive regulation of protein localization to plasma membrane	PDPK1,EPHB2,EPHA2	SCC	0.0499545
